# Supplementary material for: Quantitative Physiology and Proteome Adaptations of Bifidobacterium breve NRBB57 at Near-Zero Growth Rates
Source: Microbiol Spectr. 2023 May 15;11(3):e02568-22. doi: 10.1128/spectrum.02568-22 (PMC10269484; doi:10.1128/spectrum.02568-22)
Supplement: Supplemental file 3 — Supplemental material. Download spectrum.02568-22-s0003.xlsx, XLSX file, 14.9 MB [file spectrum.02568-22-s0003.xlsx]

## Sheet: Retentostat_A
Accession	Description	Exp. q-value: Combined	Sum PEP Score	Coverage [%]	# Peptides	# PSMs	# Unique Peptides	# AAs	MW [kDa]	calc. pI	Score Mascot: Mascot	# Peptides (by Search Engine): Mascot	# Razor Peptides	Abundance Ratio: (1) / (0 - Chemostat)	Abundance Ratio: (2) / (0 - Chemostat)	Abundance Ratio: (3) / (0 - Chemostat)	Abundance Ratio Adj. P-Value: (1) / (0 - Chemostat)	Abundance Ratio Adj. P-Value: (2) / (0 - Chemostat)	Abundance Ratio Adj. P-Value: (3) / (0 - Chemostat)	Abundance Ratio Variability [%]: (1) / (0 - Chemostat)	Abundance Ratio Variability [%]: (2) / (0 - Chemostat)	Abundance Ratio Variability [%]: (3) / (0 - Chemostat)	Abundances (Grouped): 0 - Chemostat	Abundances (Grouped): 1	Abundances (Grouped): 2	Abundances (Grouped): 3	Found in Sample: [S1] F1: Sample, 0 - Chemostat	Found in Sample: [S2] F2: Sample, 1	Found in Sample: [S3] F3: Sample, 2	Found in Sample: [S4] F4: Sample, 3	# Protein Groups	Modifications
A0A0L0LRF6	Sua5/YciO/YrdC/YwlC family protein OS=Bifidobacterium breve OX=1685 GN=ywlC PE=4 SV=1	0	5.804	11	2	3	2	220	23.2	5.27	52	2	0										601859	872703	1.13245e+06	2.67017e+06	High	Peak Found	Peak Found	High	1
Annotated Sequence	Modifications	Qvality PEP	Qvality q-value	# Protein Groups	# Proteins	# PSMs	Master Protein Accessions	Positions in Master Proteins	Modifications in Master Proteins	# Missed Cleavages	Theo. MH+ [Da]	Abundance Ratio: (1) / (0 - Chemostat)	Abundance Ratio: (2) / (0 - Chemostat)	Abundance Ratio: (3) / (0 - Chemostat)	Abundance Ratio Adj. P-Value: (1) / (0 - Chemostat)	Abundance Ratio Adj. P-Value: (2) / (0 - Chemostat)	Abundance Ratio Adj. P-Value: (3) / (0 - Chemostat)	Abundance Ratio Variability [%]: (1) / (0 - Chemostat)	Abundance Ratio Variability [%]: (2) / (0 - Chemostat)	Abundance Ratio Variability [%]: (3) / (0 - Chemostat)	Abundances (Grouped): 0 - Chemostat	Abundances (Grouped): 1	Abundances (Grouped): 2	Abundances (Grouped): 3	Quan Info	Found in Sample: [S1] F1: Sample, 0 - Chemostat	Found in Sample: [S2] F2: Sample, 1	Found in Sample: [S3] F3: Sample, 2	Found in Sample: [S4] F4: Sample, 3	Confidence (by Search Engine): Mascot	Percolator q-Value (by Search Engine): Mascot	Percolator PEP (by Search Engine): Mascot	Ions Score (by Search Engine): Mascot	Top Apex RT [min]
[M].PYVIAQPCVDVK.[D]	1xCarbamidomethyl [C8]	5.91751e-08	9.41136e-06	1	1	2	A0A0L0LP57	A0A0L0LP57 [2-13]		0	1388.72	4.371	3.932	5.565	0.1346	0.282631	0.319495	0	0	0	2.36654e+06	10344241	9304808	13169347		Peak Found	High	Peak Found	High	High	5.386e-05	9.614e-06	57	41.64
[K].ACVDECPVDCIYEGSR.[S]	3xCarbamidomethyl [C2; C6; C10]	6.30512e-16	9.41136e-06	1	1	1	A0A0L0LP57	A0A0L0LP57 [16-31]		0	1929.78														No Quan Values	High	Not Found	Not Found	Not Found	High	5.386e-05	6.305e-16	55
A0A0M3T822	Uncharacterized protein OS=Bifidobacterium breve OX=1685 GN=CNCMI4321_1521 PE=4 SV=1	0	31.712	21	3	3	3	349	38.9	4.23	48	3	0														High	High	Not Found	Not Found	1
Annotated Sequence	Modifications	Qvality PEP	Qvality q-value	# Protein Groups	# Proteins	# PSMs	Master Protein Accessions	Positions in Master Proteins	Modifications in Master Proteins	# Missed Cleavages	Theo. MH+ [Da]	Abundance Ratio: (1) / (0 - Chemostat)	Abundance Ratio: (2) / (0 - Chemostat)	Abundance Ratio: (3) / (0 - Chemostat)	Abundance Ratio Adj. P-Value: (1) / (0 - Chemostat)	Abundance Ratio Adj. P-Value: (2) / (0 - Chemostat)	Abundance Ratio Adj. P-Value: (3) / (0 - Chemostat)	Abundance Ratio Variability [%]: (1) / (0 - Chemostat)	Abundance Ratio Variability [%]: (2) / (0 - Chemostat)	Abundance Ratio Variability [%]: (3) / (0 - Chemostat)	Abundances (Grouped): 0 - Chemostat	Abundances (Grouped): 1	Abundances (Grouped): 2	Abundances (Grouped): 3	Quan Info	Found in Sample: [S1] F1: Sample, 0 - Chemostat	Found in Sample: [S2] F2: Sample, 1	Found in Sample: [S3] F3: Sample, 2	Found in Sample: [S4] F4: Sample, 3	Confidence (by Search Engine): Mascot	Percolator q-Value (by Search Engine): Mascot	Percolator PEP (by Search Engine): Mascot	Ions Score (by Search Engine): Mascot	Top Apex RT [min]
[K].IAYNPSGSGAGVQTFLTGATAWAGSDK.[A]		6.30512e-16	9.41136e-06	1	1	5	A0A0L0LP78	A0A0L0LP78 [79-105]		0	2627.27	0.82	2.059	2.231	0.959906	0.838202	0.936888	0	0	0	692274	567868	1.42529e+06	1.54418e+06		High	High	Peak Found	High	High	5.386e-05	6.305e-16	36	70.81
[K].VGDSYNEISAEAGSK.[V]		2.63328e-10	9.41136e-06	1	1	1	A0A0L0LP78	A0A0L0LP78 [265-279]		0	1526.7	0.758	1.092	1.728	0.899543	0.993953	0.987494	0	0	0	1.43758e+06	1.08942e+06	1569774	2.48357e+06		High	Peak Found	Peak Found	Peak Found	High	5.386e-05	5.507e-08	49	31.33
[K].SGTTQNFVSYFK.[D]		6.30512e-16	9.41136e-06	1	1	3	A0A0L0LP78	A0A0L0LP78 [196-207]		0	1378.66	1.286	3.198	4.802	0.970375	0.441219	0.417033	0	0	0	1.39951e+06	1.79981e+06	4475689	6720501		Peak Found	High	High	High	High	5.386e-05	7.653e-16	31	50.61
[K].TAPISGNFQGAGASSQQSAVEAWIAGFQGANPDAK.[I]		6.30512e-16	9.41136e-06	1	1	3	A0A0L0LP78	A0A0L0LP78 [44-78]		0	3433.64	0.88	0.403	3.564	0.981767	0.78032	0.724916	0	0	0	575081	505967	231480	2.04985e+06		Peak Found	Peak Found	High	High	High	5.386e-05	6.305e-16	17	77.4
[K].DLTLPDTAITVVHR.[S]		6.30512e-16	9.41136e-06	1	1	4	A0A0L0LP78	A0A0L0LP78 [179-192]		0	1550.85	2.518	11.052	5.256	0.580166	0.00128768	0.264159	0	0	0	4.62303e+06	1.16393e+07	5.1093e+07	2.42983e+07		High	Peak Found	High	High	High	5.386e-05	6.305e-16	63	54.44
[K].AWLTYVTSDEGQK.[A]		6.30512e-16	9.41136e-06	1	1	2	A0A0L0LP78	A0A0L0LP78 [335-347]		0	1497.72	0.968	4.311	6.283	0.999008	0.271839	0.293227	0	0	0	521864	505148	2.24996e+06	3.27884e+06		High	Peak Found	High	Peak Found	High	5.386e-05	6.305e-16	47	50.63
[K].HINMDADTIAK.[I]		6.30512e-16	9.41136e-06	1	1	3	A0A0L0LP78	A0A0L0LP78 [149-159]		0	1228.6	2.869	2.987	9.961	0.511029	0.542837	0.0676242	0	0	0	839906	2.40943e+06	2508943	8.36671e+06		Peak Found	High	High	High	High	5.386e-05	6.305e-16	43	25.79
[K].GTSGVVSTVK.[Q]		1.78349e-12	9.41136e-06	1	1	1	A0A0L0LP78	A0A0L0LP78 [232-241]		0	934.52	0.01	0.01	1.158	8.61088e-17	7.80361e-17	0.96549			0	1.63218e+06			1.88955e+06		Peak Found	Not Found	Not Found	High	High	5.386e-05	4.686e-10	38	19.57
[K].AAQDAAGTAPLPSSLK.[S]		6.30512e-16	9.41136e-06	1	1	2	A0A0L0LP78	A0A0L0LP78 [348-363]		0	1497.79	1.687	2.193	9.719	0.909123	0.764805	0.125411	0	0	0	1.97495e+06	3332508	4331589	1.91935e+07		High	Peak Found	Peak Found	High	High	5.386e-05	6.305e-16	44	34.33
[K].GAYPIVLVSYDIVCPAYK.[D]	1xCarbamidomethyl [C14]	6.30512e-16	9.41136e-06	1	1	1	A0A0L0LP78	A0A0L0LP78 [308-325]		0	2028.05			100			8.04199e-17							1.3109e+06		Not Found	Not Found	Not Found	High	High	5.386e-05	6.305e-16	55	75.12
[K].HINMDADTIAK.[I]	1xOxidation [M4]	0.0218868	0.00179432	1	1	1	A0A0L0LP78	A0A0L0LP78 [149-159]		0	1244.59	0.135	0.01	0.158	0.215625	7.80361e-17	0.393892	0		0	307562	41506.5		48507		Peak Found	Peak Found	Not Found	High	High	0.0006421	0.004891	27	19.41
A0A2K9AWU7	Uncharacterized protein OS=Bifidobacterium breve OX=1685 GN=NRBB57_1396 PE=4 SV=1	0	11.65	12	2	2	2	338	34.4	5.07	69	2	0														High	High	Not Found	Not Found	1
Annotated Sequence	Modifications	Qvality PEP	Qvality q-value	# Protein Groups	# Proteins	# PSMs	Master Protein Accessions	Positions in Master Proteins	Modifications in Master Proteins	# Missed Cleavages	Theo. MH+ [Da]	Abundance Ratio: (1) / (0 - Chemostat)	Abundance Ratio: (2) / (0 - Chemostat)	Abundance Ratio: (3) / (0 - Chemostat)	Abundance Ratio Adj. P-Value: (1) / (0 - Chemostat)	Abundance Ratio Adj. P-Value: (2) / (0 - Chemostat)	Abundance Ratio Adj. P-Value: (3) / (0 - Chemostat)	Abundance Ratio Variability [%]: (1) / (0 - Chemostat)	Abundance Ratio Variability [%]: (2) / (0 - Chemostat)	Abundance Ratio Variability [%]: (3) / (0 - Chemostat)	Abundances (Grouped): 0 - Chemostat	Abundances (Grouped): 1	Abundances (Grouped): 2	Abundances (Grouped): 3	Quan Info	Found in Sample: [S1] F1: Sample, 0 - Chemostat	Found in Sample: [S2] F2: Sample, 1	Found in Sample: [S3] F3: Sample, 2	Found in Sample: [S4] F4: Sample, 3	Confidence (by Search Engine): Mascot	Percolator q-Value (by Search Engine): Mascot	Percolator PEP (by Search Engine): Mascot	Ions Score (by Search Engine): Mascot	Top Apex RT [min]
[R].QLASGLSMPVGFK.[N]		2.40364e-06	9.41136e-06	1	1	1	A0A0L0LP84	A0A0L0LP84 [227-239]		0	1334.71														No Quan Values	Not Found	Not Found	High	Not Found	High	5.386e-05	0.0002648	3
[K].NPLIATDVPR.[W]		7.5073e-05	0.000142714	1	1	1	A0A0L0LP84	A0A0L0LP84 [39-48]		0	1095.62	0.781	0.469	1.119	0.936188	0.748831	0.942362	0	0	0	2.04828e+06	1598808	959850	2.29256e+06		Peak Found	Peak Found	Peak Found	High	High	0.0001273	0.0002648	53	36.3
[R].LLVIVGPCSVHDPQAALDYAHR.[L]	1xCarbamidomethyl [C8]	5.44257e-05	0.000142714	1	1	1	A0A0L0LP84	A0A0L0LP84 [107-128]		0	2431.26	0.565	1.589	0.985	0.865689	0.921053	0.951458	0	0	0	720278	406726	1.14439e+06	709746		Peak Found	Peak Found	Peak Found	High	High	0.0001273	0.0002648	13	53.93
A0A2K9AR74	Hydrolase (HAD superfamily) OS=Bifidobacterium breve OX=1685 GN=NRBB57_0788 PE=4 SV=1	0	8.809	12	2	3	2	289	32.3	5.07	65	2	0	1.535	1.699		0.915706	0.784656		0	0		504014	1.61568e+06	1.70884e+06	575495	Peak Found	High	High	Peak Found	1
Annotated Sequence	Modifications	Qvality PEP	Qvality q-value	# Protein Groups	# Proteins	# PSMs	Master Protein Accessions	Positions in Master Proteins	Modifications in Master Proteins	# Missed Cleavages	Theo. MH+ [Da]	Abundance Ratio: (1) / (0 - Chemostat)	Abundance Ratio: (2) / (0 - Chemostat)	Abundance Ratio: (3) / (0 - Chemostat)	Abundance Ratio Adj. P-Value: (1) / (0 - Chemostat)	Abundance Ratio Adj. P-Value: (2) / (0 - Chemostat)	Abundance Ratio Adj. P-Value: (3) / (0 - Chemostat)	Abundance Ratio Variability [%]: (1) / (0 - Chemostat)	Abundance Ratio Variability [%]: (2) / (0 - Chemostat)	Abundance Ratio Variability [%]: (3) / (0 - Chemostat)	Abundances (Grouped): 0 - Chemostat	Abundances (Grouped): 1	Abundances (Grouped): 2	Abundances (Grouped): 3	Quan Info	Found in Sample: [S1] F1: Sample, 0 - Chemostat	Found in Sample: [S2] F2: Sample, 1	Found in Sample: [S3] F3: Sample, 2	Found in Sample: [S4] F4: Sample, 3	Confidence (by Search Engine): Mascot	Percolator q-Value (by Search Engine): Mascot	Percolator PEP (by Search Engine): Mascot	Ions Score (by Search Engine): Mascot	Top Apex RT [min]
[K].MGQVIPVEITVYEDR.[S]		6.30902e-07	9.41136e-06	1	1	5	A0A0L0LPB3	A0A0L0LPB3 [52-66]		0	1748.89	0.87	0.633	0.938	0.967817	0.891629	0.887975	0	0	0	2.12024e+07	1.84515e+07	13426298	1.98874e+07		High	High	High	High	High	5.386e-05	8.774e-05	45	60.83
[K].MGQVIPVEITVYEDR.[S]	1xOxidation [M1]	6.30512e-16	9.41136e-06	1	1	5	A0A0L0LPB3	A0A0L0LPB3 [52-66]		0	1764.88	0.526	0.837	0.721	0.615906	0.980588	0.633494	0	0	0	1.88795e+07	9931099	15797259	1.36138e+07		High	High	High	High	High	5.386e-05	6.305e-16	81	57.02
[K].MEDLSAR.[D]		1.32981e-08	9.41136e-06	1	1	2	A0A0L0LPB3	A0A0L0LPB3 [115-121]		0	821.382	0.01	0.345	0.518	8.61088e-17	0.459634	0.56897		0	0	1.78342e+06		616117	923774		High	Not Found	Peak Found	High	High	5.386e-05	2.321e-06	25	21.04
[K].TPPAAALLK.[K]		9.03718e-13	9.41136e-06	1	1	8	A0A0L0LPB3	A0A0L0LPB3 [74-82]		0	881.545	0.743	0.653	0.941	0.941717	0.918794	0.889421	0	0	0	244005760	181411488	159322736	229558832		High	High	High	High	High	5.386e-05	2.448e-10	44	32.26
[K].ANPAPPLGPALGSHGVNIMDFCK.[A]	1xCarbamidomethyl [C22]	6.30512e-16	9.41136e-06	1	1	8	A0A0L0LPB3	A0A0L0LPB3 [20-42]		0	2363.16	1.365	2.279	3.318	0.930013	0.518287	0.454731	0	0	0	1.95407e+07	2.66716e+07	4.45237e+07	6.4842e+07		Peak Found	High	High	High	High	5.386e-05	6.305e-16	37	60.71
[K].ANPAPPLGPALGSHGVNIMDFCK.[A]	1xCarbamidomethyl [C22]; 1xOxidation [M19]	6.30512e-16	9.41136e-06	1	1	4	A0A0L0LPB3	A0A0L0LPB3 [20-42]		0	2379.16	0.547	0.863	1.343	0.735681	0.965864	0.9854	0	0	0	8.45754e+06	4.62273e+06	7.29856e+06	1.13604e+07		High	High	High	Peak Found	High	5.386e-05	6.305e-16	3	54.95
[R].DIEAGMK.[I]		5.51259e-07	9.41136e-06	1	1	4	A0A0L0LPB3	A0A0L0LPB3 [122-128]		0	763.365	13.128	5.693	5.194	0.0008673	0.0877448	0.412413	0	0	0	1.15927e+06	15219318	6.59998e+06	6.02103e+06		High	High	High	Peak Found	High	5.386e-05	7.768e-05	26	21.8
[K].AYNAQTQDK.[M]		6.30512e-16	9.41136e-06	1	1	4	A0A0L0LPB3	A0A0L0LPB3 [43-51]		0	1038.49	0.04	0.511	0.123	3.73479e-06	0.735256	0.0129564	0	0	0	9049109	358168	4627875	1.11366e+06		High	High	High	High	High	5.386e-05	1.63e-15	49	17.87
[K].GTENPLTHK.[V]		4.94877e-14	9.41136e-06	1	1	4	A0A0L0LPB3	A0A0L0LPB3 [90-98]		0	996.511	0.024	0.148	0.083	2.60149e-07	0.00860499	0.000549122	0	0	0	21275120	507547	3.15378e+06	1.75597e+06		High	High	High	High	High	5.386e-05	1.531e-11	36	19.5
[R].SFTFVLK.[T]		1.18492e-05	0.000142714	1	1	8	A0A0L0LPB3	A0A0L0LPB3 [67-73]		0	841.482	1.681	1.496	2.152	0.600815	0.754021	0.788656	0	0	0	115215160	1.93672e+08	172342889	247985712		High	High	High	High	High	0.0001022	0.0002648	35	50.82
[K].MEDLSAR.[D]	1xOxidation [M1]	0.0193986	0.00137137	1	1	4	A0A0L0LPB3	A0A0L0LPB3 [115-121]		0	837.377	0.039	0.307	0.152	1.19714e-05	0.378431	0.00633399	0	0	0	5913338	230496	1.81648e+06	897712		High	Peak Found	High	High	High	0.0005272	0.004217	42	18.98
[K].LQIQAGK.[A]		0.0332407	0.00224359	1	1	3	A0A0L0LPB3	A0A0L0LPB3 [13-19]		0	757.457	1.793	2.53	0.85	0.800931	0.383391	0.789715	0	0	0	12700687	22774878	32127196	10794357		High	High	High	Peak Found	High	0.0007729	0.008521	38	20.51
[K].IIEGTAR.[S]		0.222207	0.00536558	1	1	1	A0A0L0LPB3	A0A0L0LPB3 [129-135]		0	759.436	0.032	0.409	0.05	2.63106e-07	0.556336	2.57548e-06	0	0	0	32320046	1.03294e+06	13207419	1.61748e+06		High	Peak Found	Peak Found	Peak Found	High	0.001822	0.05684	36	18.81
A0A2K9B633	Permease protein of ABC transporter system OS=Bifidobacterium breve OX=1685 GN=NRBB57_2117 PE=4 SV=1	0	21.298	4	3	3	3	1252	134.9	5.1	76	3	0	0.82	1.336		0.855013	0.917346		0	0		654750	696028	1.19923e+06	2.36943e+06	High	Peak Found	High	Peak Found	1
Annotated Sequence	Modifications	Qvality PEP	Qvality q-value	# Protein Groups	# Proteins	# PSMs	Master Protein Accessions	Positions in Master Proteins	Modifications in Master Proteins	# Missed Cleavages	Theo. MH+ [Da]	Abundance Ratio: (1) / (0 - Chemostat)	Abundance Ratio: (2) / (0 - Chemostat)	Abundance Ratio: (3) / (0 - Chemostat)	Abundance Ratio Adj. P-Value: (1) / (0 - Chemostat)	Abundance Ratio Adj. P-Value: (2) / (0 - Chemostat)	Abundance Ratio Adj. P-Value: (3) / (0 - Chemostat)	Abundance Ratio Variability [%]: (1) / (0 - Chemostat)	Abundance Ratio Variability [%]: (2) / (0 - Chemostat)	Abundance Ratio Variability [%]: (3) / (0 - Chemostat)	Abundances (Grouped): 0 - Chemostat	Abundances (Grouped): 1	Abundances (Grouped): 2	Abundances (Grouped): 3	Quan Info	Found in Sample: [S1] F1: Sample, 0 - Chemostat	Found in Sample: [S2] F2: Sample, 1	Found in Sample: [S3] F3: Sample, 2	Found in Sample: [S4] F4: Sample, 3	Confidence (by Search Engine): Mascot	Percolator q-Value (by Search Engine): Mascot	Percolator PEP (by Search Engine): Mascot	Ions Score (by Search Engine): Mascot	Top Apex RT [min]
[K].LFQIAWDK.[G]		0.0104676	0.000643793	1	1	2	A0A0L0LPP6	A0A0L0LPP6 [61-68]		0	1020.55	1.712	1.203	0.19	0.880279	0.967032	0.070554	0	0	0	2.33177e+06	3.99137e+06	2804297	443245		High	Peak Found	High	Peak Found	High	0.000283	0.002528	43	56.23
[R].LNDPDSLGDK.[L]		0.0193986	0.00100555	1	1	1	A0A0L0LPP6	A0A0L0LPP6 [35-44]		0	1073.51	0.67	0.01	0.01	0.891174	7.80361e-17	8.04199e-17	0			1.80656e+06	1.21055e+06				Peak Found	High	Not Found	Not Found	High	0.0004177	0.004217	42	23.1
A0A2K9AQ27	Putative thiamine pyrophosphokinase OS=Bifidobacterium breve OX=1685 GN=NRBB57_1521 PE=4 SV=1	0	25.668	15	2	4	2	241	25.5	5.08	42	2	0	1.155	0.986		0.987946	0.997378		0	0		1.56395e+06	2.48438e+06	2.25113e+06	1039066	High	High	High	High	1
Annotated Sequence	Modifications	Qvality PEP	Qvality q-value	# Protein Groups	# Proteins	# PSMs	Master Protein Accessions	Positions in Master Proteins	Modifications in Master Proteins	# Missed Cleavages	Theo. MH+ [Da]	Abundance Ratio: (1) / (0 - Chemostat)	Abundance Ratio: (2) / (0 - Chemostat)	Abundance Ratio: (3) / (0 - Chemostat)	Abundance Ratio Adj. P-Value: (1) / (0 - Chemostat)	Abundance Ratio Adj. P-Value: (2) / (0 - Chemostat)	Abundance Ratio Adj. P-Value: (3) / (0 - Chemostat)	Abundance Ratio Variability [%]: (1) / (0 - Chemostat)	Abundance Ratio Variability [%]: (2) / (0 - Chemostat)	Abundance Ratio Variability [%]: (3) / (0 - Chemostat)	Abundances (Grouped): 0 - Chemostat	Abundances (Grouped): 1	Abundances (Grouped): 2	Abundances (Grouped): 3	Quan Info	Found in Sample: [S1] F1: Sample, 0 - Chemostat	Found in Sample: [S2] F2: Sample, 1	Found in Sample: [S3] F3: Sample, 2	Found in Sample: [S4] F4: Sample, 3	Confidence (by Search Engine): Mascot	Percolator q-Value (by Search Engine): Mascot	Percolator PEP (by Search Engine): Mascot	Ions Score (by Search Engine): Mascot	Top Apex RT [min]
[R].VAGVSNFLPEHLQAVIDDSGETPTVNQIEVHPR.[F]		6.93436e-09	9.41136e-06	1	1	2	A0A0L0LPQ1	A0A0L0LPQ1 [140-172]		0	3568.8	0.383	0.675	0.917	0.511029	0.924344	0.888096	0	0	0	1098793	421236	742207	1.00807e+06		High	Peak Found	Peak Found	High	High	5.386e-05	1.249e-06	34	68.62
[M].TQVLQSPGITLQNK.[A]		6.30512e-16	9.41136e-06	1	1	4	A0A0L0LPQ1	A0A0L0LPQ1 [2-15]		0	1526.85	1.23	1.147	1.979	0.981487	0.984795	0.968881	0	0	0	1332995	1640080	1.52835e+06	2.63764e+06		High	High	High	High	High	5.386e-05	6.305e-16	33	39.96
[K].DIESEPVVSAAEAHNVTPAQVVLR.[W]		6.30512e-16	9.41136e-06	1	1	2	A0A0L0LPQ1	A0A0L0LPQ1 [200-223]		0	2531.31	100		100	8.61088e-17		8.04199e-17					510774		1.86541e+06		High	Peak Found	Not Found	High	High	5.386e-05	6.305e-16	34	55.7
[R].FSQPDNLAFCK.[A]	1xCarbamidomethyl [C10]	5.82369e-05	0.000142714	1	1	1	A0A0L0LPQ1	A0A0L0LPQ1 [173-183]		0	1326.61	0.347	0.01	1.78	0.372326	7.80361e-17	0.986902	0		0	1.44397e+06	501108		2.57035e+06		High	Peak Found	Not Found	Peak Found	High	0.0001273	0.0002648	50	40.53
A0A2K9B652	Transcriptional repressor ROK family OS=Bifidobacterium breve OX=1685 GN=NRBB57_2140 PE=3 SV=1	0	10.289	11	3	3	3	402	42.3	6.19	43	3	0	0.01	0.953		1.83607e-16	0.969275			0		949204		904952	568344	High	Not Found	High	High	1
Annotated Sequence	Modifications	Qvality PEP	Qvality q-value	# Protein Groups	# Proteins	# PSMs	Master Protein Accessions	Positions in Master Proteins	Modifications in Master Proteins	# Missed Cleavages	Theo. MH+ [Da]	Abundance Ratio: (1) / (0 - Chemostat)	Abundance Ratio: (2) / (0 - Chemostat)	Abundance Ratio: (3) / (0 - Chemostat)	Abundance Ratio Adj. P-Value: (1) / (0 - Chemostat)	Abundance Ratio Adj. P-Value: (2) / (0 - Chemostat)	Abundance Ratio Adj. P-Value: (3) / (0 - Chemostat)	Abundance Ratio Variability [%]: (1) / (0 - Chemostat)	Abundance Ratio Variability [%]: (2) / (0 - Chemostat)	Abundance Ratio Variability [%]: (3) / (0 - Chemostat)	Abundances (Grouped): 0 - Chemostat	Abundances (Grouped): 1	Abundances (Grouped): 2	Abundances (Grouped): 3	Quan Info	Found in Sample: [S1] F1: Sample, 0 - Chemostat	Found in Sample: [S2] F2: Sample, 1	Found in Sample: [S3] F3: Sample, 2	Found in Sample: [S4] F4: Sample, 3	Confidence (by Search Engine): Mascot	Percolator q-Value (by Search Engine): Mascot	Percolator PEP (by Search Engine): Mascot	Ions Score (by Search Engine): Mascot	Top Apex RT [min]
[R].LTFHHATNIVLDPVMVATSGAK.[L]		8.34812e-08	9.41136e-06	1	1	4	A0A0L0LPR8	A0A0L0LPR8 [103-124]		0	2322.23	1.06	1.831	3.977	0.999008	0.819891	0.492038	0	0	0	1.94852e+06	2.06454e+06	3566845	7.75019e+06		Peak Found	High	High	High	High	5.386e-05	1.333e-05	30	53.24
[R].INNLNTHGTGCTLSSAIASYLALGDTLPK.[A]	1xCarbamidomethyl [C11]	6.30512e-16	9.41136e-06	1	1	4	A0A0L0LPR8	A0A0L0LPR8 [211-239]		0	3002.53	0.827	1.095	1.005	0.950284	0.990479	0.898937	0	0	0	2.5731e+06	2.12783e+06	2.81646e+06	2586526		High	Peak Found	High	High	High	5.386e-05	6.305e-16	92	77.34
[K].LISDDAIAALTGK.[L]		6.30512e-16	9.41136e-06	1	1	7	A0A0L0LPR8	A0A0L0LPR8 [125-137]		0	1287.72	2.101	1.214	0.316	0.597942	0.933377	0.14814	0	0	0	1.68328e+07	3.53706e+07	2.04424e+07	5.31923e+06		High	High	High	High	High	5.386e-05	6.305e-16	84	63.15
[K].GGHGTEDANDVLAETDGTVTWFDGAR.[I]		6.30512e-16	9.41136e-06	1	1	3	A0A0L0LPR8	A0A0L0LPR8 [185-210]		0	2691.19	2.664	1.254	2.039	0.622638	0.972056	0.970814	0	0	0	1.00536e+06	2.67791e+06	1.26096e+06	2.04957e+06		Peak Found	High	High	High	High	5.386e-05	6.305e-16	87	63.68
[K].TQLNLGHGSGPMDHFWK.[Y]		3.60889e-05	0.000142714	1	1	1	A0A0L0LPR8	A0A0L0LPR8 [254-270]		0	1924.91	4.523	6.955	11.764	0.189901	0.0898105	0.0579901	0	0	0	301376	1.36321e+06	2.09615e+06	3545335		Peak Found	Peak Found	Peak Found	High	High	0.0001273	0.0002648	18	46.4
A0A2K9AMT4	Uncharacterized protein OS=Bifidobacterium breve OX=1685 GN=NRBB57_0687 PE=4 SV=1	0	18.777	21	2	2	2	188	20.3	5.14	50	2	0	0.91	0.725		0.919925	0.837787		0	0		1.9614e+06	2.11546e+06	1.83842e+06	476784	High	Peak Found	High	Peak Found	1
Annotated Sequence	Modifications	Qvality PEP	Qvality q-value	# Protein Groups	# Proteins	# PSMs	Master Protein Accessions	Positions in Master Proteins	Modifications in Master Proteins	# Missed Cleavages	Theo. MH+ [Da]	Abundance Ratio: (1) / (0 - Chemostat)	Abundance Ratio: (2) / (0 - Chemostat)	Abundance Ratio: (3) / (0 - Chemostat)	Abundance Ratio Adj. P-Value: (1) / (0 - Chemostat)	Abundance Ratio Adj. P-Value: (2) / (0 - Chemostat)	Abundance Ratio Adj. P-Value: (3) / (0 - Chemostat)	Abundance Ratio Variability [%]: (1) / (0 - Chemostat)	Abundance Ratio Variability [%]: (2) / (0 - Chemostat)	Abundance Ratio Variability [%]: (3) / (0 - Chemostat)	Abundances (Grouped): 0 - Chemostat	Abundances (Grouped): 1	Abundances (Grouped): 2	Abundances (Grouped): 3	Quan Info	Found in Sample: [S1] F1: Sample, 0 - Chemostat	Found in Sample: [S2] F2: Sample, 1	Found in Sample: [S3] F3: Sample, 2	Found in Sample: [S4] F4: Sample, 3	Confidence (by Search Engine): Mascot	Percolator q-Value (by Search Engine): Mascot	Percolator PEP (by Search Engine): Mascot	Ions Score (by Search Engine): Mascot	Top Apex RT [min]
[-].MIETAQAFGVDIGGSGIK.[A]	1xOxidation [M1]	9.93245e-12	9.41136e-06	1	1	1	A0A0L0LPT0	A0A0L0LPT0 [1-18]		0	1809.91														No Quan Values	Not Found	Not Found	High	Not Found	High	5.386e-05	2.412e-09	75
[-].MIETAQAFGVDIGGSGIK.[A]		6.30512e-16	9.41136e-06	1	1	4	A0A0L0LPT0	A0A0L0LPT0 [1-18]		0	1793.91	1.514	1.713	0.177	0.937087	0.850209	0.0483391	0	0	0	1.70442e+06	2.5808e+06	2.91903e+06	301579		High	High	High	Peak Found	High	5.386e-05	6.305e-16	80	58.19
[K].QQLDHFEVPESAPVGIAFPAPIKPGQK.[L]		6.30512e-16	9.41136e-06	1	1	7	A0A0L0LPT0	A0A0L0LPT0 [53-79]		0	2900.53	1.095	0.93	1.255	0.999962	0.993953	0.971319	0	0	0	1.49378e+07	1.63642e+07	1.38918e+07	1.87524e+07		High	High	High	High	High	5.386e-05	6.305e-16	20	59.5
[R].QSDKFLPYVDIK.[T]		5.09266e-11	9.41136e-06	1	1	1	A0A0L0LPT0	A0A0L0LPT0 [218-229]		1	1452.77	1.142	1.453	0.977	0.988266	0.927395	0.916002	0	0	0	1.52232e+06	1.73898e+06	2.21209e+06	1.48733e+06		Peak Found	Peak Found	High	Peak Found	High	5.386e-05	1.148e-08	21	49
[R].NQAGIVGAAYYASTK.[Q]		6.30512e-16	9.41136e-06	1	1	4	A0A0L0LPT0	A0A0L0LPT0 [239-253]		0	1513.76	0.356	0.581	0.894	0.313464	0.810453	0.85884	0	0	0	10566558	3.75697e+06	6.13648e+06	9451426		High	High	High	High	High	5.386e-05	6.305e-16	55	40.57
[M].IETAQAFGVDIGGSGIK.[A]		6.30512e-16	9.41136e-06	1	1	1	A0A0L0LPT0	A0A0L0LPT0 [2-18]		0	1662.87	100	100	100	8.61088e-17	7.80361e-17	8.04199e-17					451697	346012	5.1657e+06		Not Found	Peak Found	Peak Found	High	High	5.386e-05	6.305e-16	50	54.28
[K].ILTPEVSTPQAVAK.[I]		4.66503e-13	9.41136e-06	1	1	8	A0A0L0LPT0	A0A0L0LPT0 [36-49]		0	1453.83	0.998	0.885	0.691	0.984778	0.993953	0.658588	0	0	0	40946783	4.086e+07	36254919	2.82811e+07		High	High	High	High	High	5.386e-05	1.303e-10	6	37.74
[K].YFNPDLFTVGGGVSR.[Q]		6.30512e-16	9.41136e-06	1	1	7	A0A0L0LPT0	A0A0L0LPT0 [203-217]		0	1628.81	1.302	0.926	1.463	0.970375	0.988318	0.988977	0	0	0	1.12274e+07	1.46186e+07	1.03958e+07	1.64287e+07		High	High	High	High	High	5.386e-05	6.305e-16	64	61.49
[K].FLPYVDIK.[T]		8.4189e-09	9.41136e-06	1	1	4	A0A0L0LPT0	A0A0L0LPT0 [222-229]		0	994.561	2.405	1.696	2.565	0.200496	0.766099	0.67582	0	0	0	27087578	65152004	45942164	69478816		High	High	High	High	High	5.386e-05	1.501e-06	26	52.53
[K].AAPVDLAK.[G]		1.86028e-09	9.41136e-06	1	1	5	A0A0L0LPT0	A0A0L0LPT0 [19-26]		0	784.456	0.549	0.15	0.411	0.722288	0.0278696	0.238904	0	0	0	34530001	18959838	5.1654e+06	14180151		High	High	High	High	High	5.386e-05	3.56e-07	36	22.88
[R].ENEELGYKK.[W]		0.0184858	0.000881806	1	1	1	A0A0L0LPT0	A0A0L0LPT0 [180-188]		1	1109.55	0.042	0.111	0.062	0.00146322	0.126182	0.0356128	0	0	0	948510	39566.4	105287	58925.1		Peak Found	Peak Found	Peak Found	High	High	0.0003804	0.004217	26	19.27
[K].TPIVPATLR.[N]		0.0193986	0.00146966	1	1	4	A0A0L0LPT0	A0A0L0LPT0 [230-238]		0	967.593	1.474	0.927	1.422	0.7526	0.991762	0.992931	0	0	0	66564032	98130944	61715564	94676160		High	High	High	High	High	0.000551	0.004217	31	35.16
[K].YASSAVR.[E]		0.0701757	0.00302127	1	1	2	A0A0L0LPT0	A0A0L0LPT0 [173-179]		0	753.389	0.039	0.49	0.122	1.94129e-05	0.794923	0.027482	0	0	0	2.2451e+06	87771.3	1.09998e+06	274288		Peak Found	Peak Found	High	High	High	0.001035	0.01864	20	18.27
[K].GDFAEPR.[L]		0.131297	0.00402543	1	1	2	A0A0L0LPT0	A0A0L0LPT0 [27-33]		0	791.368	1.234	0.176	0.479	0.974223	0.130771	0.361598	0	0	0	4.47498e+06	5.52391e+06	786596	2.14309e+06		Peak Found	High	High	Peak Found	High	0.001363	0.03326	16	21.07
A0A2K9AY65	TGc domain-containing protein OS=Bifidobacterium breve OX=1685 GN=NRBB57_1885 PE=4 SV=1	0	7.755	8	2	3	2	280	31.2	5.47	84	2	0	1.132	0.622		0.987946	0.700346		0	0		1.32726e+06	1.90775e+06	1.59297e+06	1.58952e+06	High	High	Peak Found	High	1
Annotated Sequence	Modifications	Qvality PEP	Qvality q-value	# Protein Groups	# Proteins	# PSMs	Master Protein Accessions	Positions in Master Proteins	Modifications in Master Proteins	# Missed Cleavages	Theo. MH+ [Da]	Abundance Ratio: (1) / (0 - Chemostat)	Abundance Ratio: (2) / (0 - Chemostat)	Abundance Ratio: (3) / (0 - Chemostat)	Abundance Ratio Adj. P-Value: (1) / (0 - Chemostat)	Abundance Ratio Adj. P-Value: (2) / (0 - Chemostat)	Abundance Ratio Adj. P-Value: (3) / (0 - Chemostat)	Abundance Ratio Variability [%]: (1) / (0 - Chemostat)	Abundance Ratio Variability [%]: (2) / (0 - Chemostat)	Abundance Ratio Variability [%]: (3) / (0 - Chemostat)	Abundances (Grouped): 0 - Chemostat	Abundances (Grouped): 1	Abundances (Grouped): 2	Abundances (Grouped): 3	Quan Info	Found in Sample: [S1] F1: Sample, 0 - Chemostat	Found in Sample: [S2] F2: Sample, 1	Found in Sample: [S3] F3: Sample, 2	Found in Sample: [S4] F4: Sample, 3	Confidence (by Search Engine): Mascot	Percolator q-Value (by Search Engine): Mascot	Percolator PEP (by Search Engine): Mascot	Ions Score (by Search Engine): Mascot	Top Apex RT [min]
[R].AMANSLKPLFYVGK.[N]	1xOxidation [M2]	6.30512e-16	9.41136e-06	1	1	2	A0A0L0LPT4	A0A0L0LPT4 [13-26]		0	1554.83	0.285	0.834	1.249	0.231915	0.967032	0.986902	0	0	0	1.83728e+06	523745	1.53215e+06	2.29521e+06		High	Peak Found	Peak Found	High	High	5.386e-05	6.305e-16	51	45.25
[R].AMANSLKPLFYVGK.[N]		0.000109547	0.000142714	1	1	1	A0A0L0LPT4	A0A0L0LPT4 [13-26]		0	1538.84	3.088	5.023	8.975	0.467577	0.153519	0.0908721	0	0	0	752432	2.32322e+06	3.77939e+06	6.75284e+06		Peak Found	Peak Found	Peak Found	High	High	0.0001273	0.0002648	20	50.75
[K].NDLTESAVK.[Q]		0.0133821	0.000643793	1	1	2	A0A0L0LPT4	A0A0L0LPT4 [27-35]		0	976.495	1.991	0.368	0.629	0.768553	0.726378	0.886118	0	0	0	617365	1.22925e+06	227000	388123		High	High	Peak Found	Peak Found	High	0.0003116	0.002969	24	21.13
[K].CAVQDGSGLTAK.[E]	1xCarbamidomethyl [C1]	0.0202499	0.00179432	1	1	2	A0A0L0LPT4	A0A0L0LPT4 [49-60]		0	1206.58	0.01	0.01	0.833	8.61088e-17	7.80361e-17	0.953598			0	435092			362504		High	Not Found	Not Found	High	High	0.0006421	0.004424	12	22.01
[K].QADETIEKHELIK.[C]		0.508802	0.00920525	1	1	1	A0A0L0LPT4	A0A0L0LPT4 [36-48]		1	1553.82	0.01	0.855	1.574	8.61088e-17	0.970492	0.994725		0	0	3.39431e+06		2902238	5.34122e+06		High	Not Found	Peak Found	Peak Found	High	0.003166	0.2391	1	24.99
A0A2K9BGK1	Uncharacterized protein OS=Bifidobacterium breve OX=1685 GN=NRBB57_1959 PE=4 SV=1	0	32.97	17	3	8	3	263	28.4	6.1	254	3	0		0.01			1.67164e-16					66196	94814.6		51255.9	High	High	High	High	1
Annotated Sequence	Modifications	Qvality PEP	Qvality q-value	# Protein Groups	# Proteins	# PSMs	Master Protein Accessions	Positions in Master Proteins	Modifications in Master Proteins	# Missed Cleavages	Theo. MH+ [Da]	Abundance Ratio: (1) / (0 - Chemostat)	Abundance Ratio: (2) / (0 - Chemostat)	Abundance Ratio: (3) / (0 - Chemostat)	Abundance Ratio Adj. P-Value: (1) / (0 - Chemostat)	Abundance Ratio Adj. P-Value: (2) / (0 - Chemostat)	Abundance Ratio Adj. P-Value: (3) / (0 - Chemostat)	Abundance Ratio Variability [%]: (1) / (0 - Chemostat)	Abundance Ratio Variability [%]: (2) / (0 - Chemostat)	Abundance Ratio Variability [%]: (3) / (0 - Chemostat)	Abundances (Grouped): 0 - Chemostat	Abundances (Grouped): 1	Abundances (Grouped): 2	Abundances (Grouped): 3	Quan Info	Found in Sample: [S1] F1: Sample, 0 - Chemostat	Found in Sample: [S2] F2: Sample, 1	Found in Sample: [S3] F3: Sample, 2	Found in Sample: [S4] F4: Sample, 3	Confidence (by Search Engine): Mascot	Percolator q-Value (by Search Engine): Mascot	Percolator PEP (by Search Engine): Mascot	Ions Score (by Search Engine): Mascot	Top Apex RT [min]
[K].LGIPYVWFPASAAEGEESTGDEVK.[N]		1.0825e-15	9.41136e-06	1	1	5	A0A0L0LPV5	A0A0L0LPV5 [436-459]		0	2552.22	1.136	0.428	0.01	0.998641	0.664859	8.04199e-17	0	0		3167025	3.59731e+06	1.35646e+06			High	High	High	Not Found	High	5.386e-05	3.986e-13	61	76.18
[R].LGLHFDLTVPLSR.[Y]		9.52248e-16	9.41136e-06	1	1	5	A0A0L0LPV5	A0A0L0LPV5 [106-118]		0	1467.83	0.829	1.835	1.067	0.957429	0.828047	0.926852	0	0	0	2.40978e+06	1.9966e+06	4.42197e+06	2.57013e+06		High	High	High	High	High	5.386e-05	3.527e-13	39	64.11
[R].LQEVGHESDTPIEDR.[L]		6.30512e-16	9.41136e-06	1	1	5	A0A0L0LPV5	A0A0L0LPV5 [91-105]		0	1724.81	0.588	0.348	0.01	0.766037	0.320786	8.04199e-17	0	0		1.41312e+07	8.31059e+06	4.91426e+06			High	High	High	Not Found	High	5.386e-05	6.305e-16	62	25.5
[R].LLSETCGATEAQAR.[A]	1xCarbamidomethyl [C6]	6.30512e-16	9.41136e-06	1	1	4	A0A0L0LPV5	A0A0L0LPV5 [236-249]		0	1506.72	0.316	0.28	0.198	0.182876	0.304531	0.0224731	0	0	0	6697302	2.11721e+06	1.87819e+06	1.32321e+06		High	High	High	High	High	5.386e-05	6.305e-16	68	25.37
[R].YVVEHSGALTFPFK.[R]		6.30512e-16	9.41136e-06	1	1	3	A0A0L0LPV5	A0A0L0LPV5 [119-132]		0	1594.83	1.161	0.965	1.422	0.988511	0.99515	0.987321	0	0	0	6600246	7.66547e+06	6.37233e+06	9384786		Peak Found	High	High	Peak Found	High	5.386e-05	6.305e-16	31	51.01
[R].VSPAAVLVAVWNEEDRPTANR.[I]		6.30512e-16	9.41136e-06	1	1	6	A0A0L0LPV5	A0A0L0LPV5 [385-405]		0	2294.19	0.697	0.525	0.987	0.880279	0.769773	0.881406	0	0	0	8.97456e+06	6.25692e+06	4.71112e+06	8.85388e+06		High	High	High	High	High	5.386e-05	6.305e-16	30	74.55
[K].FDALCEAHGIAEDSEAYELAR.[Q]	1xCarbamidomethyl [C5]	6.30512e-16	9.41136e-06	1	1	4	A0A0L0LPV5	A0A0L0LPV5 [269-289]		0	2367.06	0.822	0.494	1.161	0.940822	0.810453	0.933816	0	0	0	6.82943e+06	5.61713e+06	3.37322e+06	7.93125e+06		High	High	High	High	High	5.386e-05	6.305e-16	102	59.77
[R].AVETGASLLK.[K]		6.30512e-16	9.41136e-06	1	1	4	A0A0L0LPV5	A0A0L0LPV5 [68-77]		0	988.567	0.795	0.508	1.767	0.940078	0.756807	0.968583	0	0	0	20407023	16225925	10368883	36065852		High	High	High	High	High	5.386e-05	1.692e-14	51	30.15
[R].KYPGVGLSIGLSR.[L]		6.30512e-16	9.41136e-06	1	1	2	A0A0L0LPV5	A0A0L0LPV5 [357-369]		1	1346.78	0.342	1.136	1.577	0.356945	0.967032	0.994007	0	0	0	4110717	1.40713e+06	4671242	6.4829e+06		High	Peak Found	Peak Found	High	High	5.386e-05	6.305e-16	47	43.3
[R].ACLELAELTASDGAELAAK.[F]	1xCarbamidomethyl [C2]	6.30512e-16	9.41136e-06	1	1	3	A0A0L0LPV5	A0A0L0LPV5 [250-268]		0	1932.96	0.481	0.296	0.552	0.69342	0.353776	0.605664	0	0	0	1.97367e+06	949394	584675	1.08901e+06		High	Peak Found	High	High	High	5.386e-05	6.305e-16	40	61.39
[R].GIATDVAPTAAK.[L]		6.30512e-16	9.41136e-06	1	1	4	A0A0L0LPV5	A0A0L0LPV5 [414-425]		0	1114.61	1.191	0.549	1.367	0.974879	0.753064	0.994319	0	0	0	17251692	20539128	9478730	23576594		High	High	High	High	High	5.386e-05	6.305e-16	47	25.69
[R].GLGLTDIEGVLR.[E]		6.30512e-16	9.41136e-06	1	1	4	A0A0L0LPV5	A0A0L0LPV5 [209-220]		0	1242.71	1.619	1.477	2.747	0.866096	0.838202	0.72485	0	0	0	13384191	21670692	19762290	36766900		High	High	High	High	High	5.386e-05	6.305e-16	40	66.34
[K].GASISGFPEWLPSER.[V]		5.3841e-08	9.41136e-06	1	1	3	A0A0L0LPV5	A0A0L0LPV5 [28-42]		0	1632.8	0.979	0.824	1.531	0.981744	0.967032	0.990103	0	0	0	2.93383e+06	2.87199e+06	2416446	4.49172e+06		High	High	Peak Found	High	High	5.386e-05	8.799e-06	71	63.91
[K].YPGVGLSIGLSR.[L]		0.000862625	0.000142714	1	1	1	A0A0L0LPV5	A0A0L0LPV5 [358-369]		0	1218.68	1.016	1.761	2.825	0.998997	0.887827	0.869213	0	0	0	795991	809068	1402014	2.24906e+06		Peak Found	Peak Found	High	Peak Found	High	0.0001273	0.0003032	43	52.4
[R].YVVEHSGALTFPFKR.[W]		0.00589061	0.000273518	1	1	1	A0A0L0LPV5	A0A0L0LPV5 [119-133]		1	1750.93	0.592	1.009	1.331	0.830668	0.998738	0.97923	0	0	0	1.92103e+06	1.13657e+06	1.93859e+06	2.55676e+06		Peak Found	Peak Found	Peak Found	High	High	0.0001663	0.001347	14	43.6
[K].IGADEVAR.[L]		0.0114007	0.000643793	1	1	2	A0A0L0LPV5	A0A0L0LPV5 [228-235]		0	830.437	0.387	0.457	0.01	0.389356	0.770111	8.04199e-17	0	0		7.26857e+06	2.80986e+06	3.31994e+06			Peak Found	High	High	Not Found	High	0.0003116	0.002619	68	20.06
[K].EIYLLSR.[L]		0.186776	0.00458055	1	1	1	A0A0L0LPV5	A0A0L0LPV5 [84-90]		0	893.509	0.01	1.22	2.133	8.61088e-17	0.967032	0.961727		0	0	6429417		7842635	13711808		Peak Found	Not Found	High	Peak Found	High	0.001558	0.04764	14	44.29
A0A133KY77	Dihydrofolate reductase OS=Bifidobacterium breve OX=1685 GN=BB139W423_1680 PE=3 SV=1	0	17.439	13	2	3	2	220	24.2	4.86	121	2	0	0.609	0.37	1.677	0.596299	0.217294	0.999946	15.65	69.25	0	1.995e+06	1.23378e+06	845362	1821113	High	High	Peak Found	High	1
Annotated Sequence	Modifications	Qvality PEP	Qvality q-value	# Protein Groups	# Proteins	# PSMs	Master Protein Accessions	Positions in Master Proteins	Modifications in Master Proteins	# Missed Cleavages	Theo. MH+ [Da]	Abundance Ratio: (1) / (0 - Chemostat)	Abundance Ratio: (2) / (0 - Chemostat)	Abundance Ratio: (3) / (0 - Chemostat)	Abundance Ratio Adj. P-Value: (1) / (0 - Chemostat)	Abundance Ratio Adj. P-Value: (2) / (0 - Chemostat)	Abundance Ratio Adj. P-Value: (3) / (0 - Chemostat)	Abundance Ratio Variability [%]: (1) / (0 - Chemostat)	Abundance Ratio Variability [%]: (2) / (0 - Chemostat)	Abundance Ratio Variability [%]: (3) / (0 - Chemostat)	Abundances (Grouped): 0 - Chemostat	Abundances (Grouped): 1	Abundances (Grouped): 2	Abundances (Grouped): 3	Quan Info	Found in Sample: [S1] F1: Sample, 0 - Chemostat	Found in Sample: [S2] F2: Sample, 1	Found in Sample: [S3] F3: Sample, 2	Found in Sample: [S4] F4: Sample, 3	Confidence (by Search Engine): Mascot	Percolator q-Value (by Search Engine): Mascot	Percolator PEP (by Search Engine): Mascot	Ions Score (by Search Engine): Mascot	Top Apex RT [min]
[R].ILIVEDEESYREPLVYQLTR.[E]		6.30512e-16	9.41136e-06	1	1	2	A0A0L0LPW3	A0A0L0LPW3 [26-45]		1	2465.29	100	100		8.61088e-17	7.80361e-17						825562	660634			Not Found	High	High	Not Found	High	5.386e-05	1.745e-14	5	64.58
[R].VPIIMLTAK.[S]		6.30512e-16	9.41136e-06	1	1	3	A0A0L0LPW3	A0A0L0LPW3 [95-103]		0	985.611	3.094	1.863	2.789	0.389356	0.825842	0.806792	0	0	0	2.29377e+06	7097469	4.27359e+06	6.39635e+06		High	High	Peak Found	High	High	5.386e-05	1.211e-13	41	48.87
[K].VVGLEIGADDYVTKPYSFR.[E]		6.30512e-16	9.41136e-06	1	1	1	A0A0L0LPW3	A0A0L0LPW3 [110-128]		0	2129.09														No Quan Values	High	Not Found	Not Found	Not Found	High	5.386e-05	6.305e-16	21
[R].GETVFFPLK.[E]		0.0193986	0.00146966	1	1	1	A0A0L0LPW3	A0A0L0LPW3 [175-183]		0	1037.57	2.192	1.081	1.961	0.766037	0.997438	0.972755	0	0	0	1.41227e+06	3.09581e+06	1.52664e+06	2769219		High	Peak Found	Peak Found	Peak Found	High	0.000551	0.004217	28	54.45
A0A0L0LSE3	Exodeoxyribonuclease III OS=Bifidobacterium breve OX=1685 GN=exoA PE=3 SV=1	0	30.401	10	2	8	2	286	32.1	5.14	247	2	0	1.089	1.313	1.628	0.987344	0.87835	0.999946	19.31	57.91	20.35	2.11212e+06	2.14749e+06	2.3567e+06	3.20128e+06	High	High	High	High	1
Annotated Sequence	Modifications	Qvality PEP	Qvality q-value	# Protein Groups	# Proteins	# PSMs	Master Protein Accessions	Positions in Master Proteins	Modifications in Master Proteins	# Missed Cleavages	Theo. MH+ [Da]	Abundance Ratio: (1) / (0 - Chemostat)	Abundance Ratio: (2) / (0 - Chemostat)	Abundance Ratio: (3) / (0 - Chemostat)	Abundance Ratio Adj. P-Value: (1) / (0 - Chemostat)	Abundance Ratio Adj. P-Value: (2) / (0 - Chemostat)	Abundance Ratio Adj. P-Value: (3) / (0 - Chemostat)	Abundance Ratio Variability [%]: (1) / (0 - Chemostat)	Abundance Ratio Variability [%]: (2) / (0 - Chemostat)	Abundance Ratio Variability [%]: (3) / (0 - Chemostat)	Abundances (Grouped): 0 - Chemostat	Abundances (Grouped): 1	Abundances (Grouped): 2	Abundances (Grouped): 3	Quan Info	Found in Sample: [S1] F1: Sample, 0 - Chemostat	Found in Sample: [S2] F2: Sample, 1	Found in Sample: [S3] F3: Sample, 2	Found in Sample: [S4] F4: Sample, 3	Confidence (by Search Engine): Mascot	Percolator q-Value (by Search Engine): Mascot	Percolator PEP (by Search Engine): Mascot	Ions Score (by Search Engine): Mascot	Top Apex RT [min]
[R].SFRPNLQSVR.[T]		4.09681e-14	9.41136e-06	1	1	5	A0A0L0LPX6	A0A0L0LPX6 [28-37]		0	1203.66	0.779	0.531	1.289	0.963263	0.788495	0.996469	0	0	0	92407195	71949446	49072326	119083802		High	High	High	High	High	5.386e-05	1.278e-11	41	28.03
[K].GPQTGFTVSHSHR.[R]		6.30512e-16	9.41136e-06	1	1	6	A0A0L0LPX6	A0A0L0LPX6 [11-23]		0	1410.69	0.022	0.076	0.05	3.81885e-09	0.000759724	1.83633e-05	0	0	0	3.77684e+07	838102	2.87554e+06	1.876e+06		High	High	High	High	High	5.386e-05	6.305e-16	42	19.45
[R].TTIDGENTR.[L]		0.0193986	0.00146966	1	1	3	A0A0L0LPX6	A0A0L0LPX6 [38-46]		0	1006.48	0.276	0.295	0.24	0.202803	0.150351	0.0986229	0	0	0	16246484	4.48045e+06	4.79209e+06	3.9056e+06		Peak Found	High	High	High	High	0.000551	0.004217	41	19.05
A0A0L0LRC5	Exodeoxyribonuclease 7 large subunit OS=Bifidobacterium breve OX=1685 GN=xseA PE=3 SV=1	0	37.641	13	5	10	5	451	48.8	5.77	144	5	0	1.504	0.846	1.603	0.847709	0.910056	0.999946	22.58	37.23	7.7	5.16898e+06	6.77734e+06	4.62161e+06	6.98914e+06	High	High	High	High	1
Annotated Sequence	Modifications	Qvality PEP	Qvality q-value	# Protein Groups	# Proteins	# PSMs	Master Protein Accessions	Positions in Master Proteins	Modifications in Master Proteins	# Missed Cleavages	Theo. MH+ [Da]	Abundance Ratio: (1) / (0 - Chemostat)	Abundance Ratio: (2) / (0 - Chemostat)	Abundance Ratio: (3) / (0 - Chemostat)	Abundance Ratio Adj. P-Value: (1) / (0 - Chemostat)	Abundance Ratio Adj. P-Value: (2) / (0 - Chemostat)	Abundance Ratio Adj. P-Value: (3) / (0 - Chemostat)	Abundance Ratio Variability [%]: (1) / (0 - Chemostat)	Abundance Ratio Variability [%]: (2) / (0 - Chemostat)	Abundance Ratio Variability [%]: (3) / (0 - Chemostat)	Abundances (Grouped): 0 - Chemostat	Abundances (Grouped): 1	Abundances (Grouped): 2	Abundances (Grouped): 3	Quan Info	Found in Sample: [S1] F1: Sample, 0 - Chemostat	Found in Sample: [S2] F2: Sample, 1	Found in Sample: [S3] F3: Sample, 2	Found in Sample: [S4] F4: Sample, 3	Confidence (by Search Engine): Mascot	Percolator q-Value (by Search Engine): Mascot	Percolator PEP (by Search Engine): Mascot	Ions Score (by Search Engine): Mascot	Top Apex RT [min]
[K].LTGLFSAER.[V]		1.44932e-14	9.41136e-06	1	1	9	A0A0L0LPY4	A0A0L0LPY4 [46-54]		0	993.536	0.948	1.368	0.751	0.996505	0.824542	0.69394	0	0	0	5.00065e+08	4.7398e+08	6.84031e+08	3.75352e+08		High	High	High	High	High	5.386e-05	4.747e-12	50	40.62
[R].ISAGSLLK.[K]		9.41051e-12	9.41136e-06	1	1	12	A0A0L0LPY4	A0A0L0LPY4 [81-88]		0	788.488	1.002	0.821	0.927	0.979343	0.990458	0.880578	0	0	0	9.34177e+08	9.36281e+08	7.66764e+08	8.65596e+08		High	High	High	High	High	5.386e-05	2.292e-09	44	33.38
[R].TGETINIPASYGVR.[I]		6.30512e-16	9.41136e-06	1	1	9	A0A0L0LPY4	A0A0L0LPY4 [67-80]		0	1477.76	0.637	1.23	1.336	0.859686	0.891629	0.999651	0	0	0	173666513	110692964	213595165	231944350		High	High	High	High	High	5.386e-05	6.305e-16	29	44.91
[K].AQAEAAVNAFQDVFVEAMK.[S]		6.30512e-16	9.41136e-06	1	1	26	A0A0L0LPY4	A0A0L0LPY4 [21-39]		0	2038.99	3.17	2.644	4.276	0.0549875	0.235462	0.151251	0	0	0	2.36242e+07	74899722	6.24667e+07	1.01012e+08		High	High	High	High	High	5.386e-05	6.305e-16	38	78.82
[K].AQAEAAVNAFQDVFVEAMK.[S]	1xOxidation [M18]	6.30512e-16	9.41136e-06	1	1	14	A0A0L0LPY4	A0A0L0LPY4 [21-39]		0	2054.99	0.579	0.702	1.936	0.744433	0.924344	0.979451	0	0	0	8.47308e+06	4.9065e+06	5.95124e+06	1.64079e+07		High	High	High	High	High	5.386e-05	6.305e-16	75	70.39
[M].AYNKSDLVSK.[I]		6.30512e-16	9.41136e-06	1	1	4	A0A0L0LPY4	A0A0L0LPY4 [2-11]		1	1124.59	0.487	0.787	1.487	0.627931	0.93925	0.999651	0	0	0	1.41442e+06	689175	1113168	2.10362e+06		High	High	Peak Found	High	High	5.386e-05	6.305e-16	44	19.78
[R].NPRTGETINIPASYGVR.[I]		0.191789	0.00492075	1	1	1	A0A0L0LPY4	A0A0L0LPY4 [64-80]		1	1844.96														No Quan Values	Not Found	High	Not Found	Not Found	High	0.001692	0.04888	9
A0A2K9AMQ1	DNA repair protein RecN OS=Bifidobacterium breve OX=1685 GN=NRBB57_0666 PE=3 SV=1	0	58.532	22	9	12	9	616	64.8	4.63	281	9	0	0.424	0.461	1.596	0.134206	0.277158	0.999946	35.75	35.5	131.04	2.89934e+06	3.53319e+06	3.69871e+06	7.23322e+06	High	High	High	High	1
Annotated Sequence	Modifications	Qvality PEP	Qvality q-value	# Protein Groups	# Proteins	# PSMs	Master Protein Accessions	Positions in Master Proteins	Modifications in Master Proteins	# Missed Cleavages	Theo. MH+ [Da]	Abundance Ratio: (1) / (0 - Chemostat)	Abundance Ratio: (2) / (0 - Chemostat)	Abundance Ratio: (3) / (0 - Chemostat)	Abundance Ratio Adj. P-Value: (1) / (0 - Chemostat)	Abundance Ratio Adj. P-Value: (2) / (0 - Chemostat)	Abundance Ratio Adj. P-Value: (3) / (0 - Chemostat)	Abundance Ratio Variability [%]: (1) / (0 - Chemostat)	Abundance Ratio Variability [%]: (2) / (0 - Chemostat)	Abundance Ratio Variability [%]: (3) / (0 - Chemostat)	Abundances (Grouped): 0 - Chemostat	Abundances (Grouped): 1	Abundances (Grouped): 2	Abundances (Grouped): 3	Quan Info	Found in Sample: [S1] F1: Sample, 0 - Chemostat	Found in Sample: [S2] F2: Sample, 1	Found in Sample: [S3] F3: Sample, 2	Found in Sample: [S4] F4: Sample, 3	Confidence (by Search Engine): Mascot	Percolator q-Value (by Search Engine): Mascot	Percolator PEP (by Search Engine): Mascot	Ions Score (by Search Engine): Mascot	Top Apex RT [min]
[K].YGHIDGIVNNAGK.[N]		4.77651e-13	9.41136e-06	1	1	1	A0A0L0LQ09	A0A0L0LQ09 [82-94]		0	1357.69														No Quan Values	High	Not Found	Not Found	Not Found	High	5.386e-05	1.333e-10	14
[R].EWAAALVHDSVR.[V]		2.89907e-12	9.41136e-06	1	1	1	A0A0L0LQ09	A0A0L0LQ09 [168-179]		0	1353.69	0.598	0.01	2.103	0.84911	7.80361e-17	0.951458	0		0	1.15046e+06	687631		2.41983e+06		Peak Found	Peak Found	Not Found	High	High	5.386e-05	7.444e-10	23	43.54
[R].SSHTTGQWVYVDGGYVHLDR.[A]		0.00624543	0.000273518	1	1	1	A0A0L0LQ09	A0A0L0LQ09 [241-260]		0	2277.07	0.946	1.511	1.077	0.981767	0.933377	0.953981	0	0	0	805794	762605	1.21785e+06	868133		Peak Found	Peak Found	High	Peak Found	High	0.0001663	0.001441	4	43.42
[R].LSVITDKIPLEHR.[M]		0.0101039	0.000643793	1	1	1	A0A0L0LQ09	A0A0L0LQ09 [210-222]		1	1520.88	1.238	1.862	0.01	0.970375	0.868421	8.04199e-17	0	0		835694	1.03495e+06	1556174			High	Peak Found	Peak Found	Not Found	High	0.000283	0.002471	31	39.8
[K].GAILGLTR.[E]		0.0389225	0.00235685	1	2	3	A0A0L0LQ09	A0A0L0LQ09 [160-167]		0	800.499	1.881	1.44	1.555	0.812959	0.91699	0.993959	0	0	0	4.09724e+06	7.70535e+06	5.89928e+06	6370386		High	Peak Found	High	High	High	0.0008065	0.01032	29	36.19
A0A2K9AH33	3-dehydroquinate dehydratase OS=Bifidobacterium breve OX=1685 GN=aroQ PE=3 SV=1	0	10.656	16	2	5	2	148	16.5	5.3	103	2	0	2.022	1.66	1.584	0.414486	0.618381	0.999946	9.12	61.32	132.78	5.31536e+06	1.10517e+07	7992426	8.08576e+06	High	High	High	High	1
Annotated Sequence	Modifications	Qvality PEP	Qvality q-value	# Protein Groups	# Proteins	# PSMs	Master Protein Accessions	Positions in Master Proteins	Modifications in Master Proteins	# Missed Cleavages	Theo. MH+ [Da]	Abundance Ratio: (1) / (0 - Chemostat)	Abundance Ratio: (2) / (0 - Chemostat)	Abundance Ratio: (3) / (0 - Chemostat)	Abundance Ratio Adj. P-Value: (1) / (0 - Chemostat)	Abundance Ratio Adj. P-Value: (2) / (0 - Chemostat)	Abundance Ratio Adj. P-Value: (3) / (0 - Chemostat)	Abundance Ratio Variability [%]: (1) / (0 - Chemostat)	Abundance Ratio Variability [%]: (2) / (0 - Chemostat)	Abundance Ratio Variability [%]: (3) / (0 - Chemostat)	Abundances (Grouped): 0 - Chemostat	Abundances (Grouped): 1	Abundances (Grouped): 2	Abundances (Grouped): 3	Quan Info	Found in Sample: [S1] F1: Sample, 0 - Chemostat	Found in Sample: [S2] F2: Sample, 1	Found in Sample: [S3] F3: Sample, 2	Found in Sample: [S4] F4: Sample, 3	Confidence (by Search Engine): Mascot	Percolator q-Value (by Search Engine): Mascot	Percolator PEP (by Search Engine): Mascot	Ions Score (by Search Engine): Mascot	Top Apex RT [min]
[K].NAAAQAQPGAESDAQAAELAAAK.[L]		6.30512e-16	9.41136e-06	1	1	9	A0A0L0LQC3	A0A0L0LQC3 [86-108]		0	2154.04	0.546	0.359	1.097	0.757162	0.377969	0.964516	0	0	0	57835028	31554009	20742514	63431888		High	High	High	High	High	5.386e-05	6.305e-16	86	35.16
[R].QAVAGGQATQSLGPDVSNLNAK.[I]		6.30512e-16	9.41136e-06	1	1	8	A0A0L0LQC3	A0A0L0LQC3 [45-66]		0	2126.08	0.953	0.658	1.709	0.986343	0.91699	0.976653	0	0	0	19651157	18717996	12928661	33591368		High	High	High	High	High	5.386e-05	6.305e-16	112	39.24
[K].IAGAASMPGTEPER.[A]	1xOxidation [M7]	6.30512e-16	9.41136e-06	1	1	4	A0A0L0LQC3	A0A0L0LQC3 [232-245]		0	1402.66	0.689	0.54	0.294	0.856219	0.854722	0.116682	0	0	0	6607587	4555639	3.57063e+06	1.94363e+06		High	High	High	High	High	5.386e-05	6.305e-16	77	19.91
[K].IAGAASMPGTEPER.[A]		1.13099e-08	9.41136e-06	1	1	4	A0A0L0LQC3	A0A0L0LQC3 [232-245]		0	1386.67	2.25	1.972	2.917	0.549448	0.621853	0.65041	0	0	0	14277848	32132284	28161568	41643296		High	High	High	Peak Found	High	5.386e-05	1.991e-06	59	27.2
[K].LAEAQQQGAAVEQQAAQIADLTR.[Q]		6.30512e-16	9.41136e-06	1	1	9	A0A0L0LQC3	A0A0L0LQC3 [179-201]		0	2410.23	0.62	0.696	0.616	0.827412	0.931108	0.509573	0	0	0	3.25732e+07	2.01897e+07	2.26671e+07	2.00699e+07		High	High	High	High	High	5.386e-05	6.305e-16	99	59.62
[K].LQAENADLK.[N]		6.30512e-16	9.41136e-06	1	1	4	A0A0L0LQC3	A0A0L0LQC3 [77-85]		0	1001.53	1.075	1.779	0.188	0.999962	0.770719	0.013456	0	0	0	9818426	10553719	17464692	1.84625e+06		High	High	High	Peak Found	High	5.386e-05	5.944e-14	61	20.15
[K].LSEAEESNR.[A]		6.30512e-16	9.41136e-06	1	1	2	A0A0L0LQC3	A0A0L0LQC3 [109-117]		0	1034.47	0.019	0.213	0.01	5.3335e-07	0.242547	8.04199e-17	0	0		1.21283e+06	22690.4	258159			High	Peak Found	High	Not Found	High	5.386e-05	6.305e-16	58	18.31
[K].ISELSGQVQK.[L]		6.30512e-16	9.41136e-06	1	1	6	A0A0L0LQC3	A0A0L0LQC3 [67-76]		0	1088.59	0.677	0.175	0.46	0.909123	0.0514014	0.304933	0	0	0	44361100	30019614	7.75644e+06	20423594		High	High	High	High	High	5.386e-05	9.64e-16	46	22.82
[K].VEPSTETGSLQK.[I]		6.30512e-16	9.41136e-06	1	1	5	A0A0L0LQC3	A0A0L0LQC3 [220-231]		0	1275.64	0.81	0.926	0.672	0.921594	0.997438	0.523158	0	0	0	1.58434e+07	12837376	1.46725e+07	1.0639e+07		High	High	High	High	High	5.386e-05	6.305e-16	41	20.54
[K].YNELVNK.[A]		2.86017e-09	9.41136e-06	1	1	3	A0A0L0LQC3	A0A0L0LQC3 [279-285]		0	879.457	0.918	1.414	0.597	0.970375	0.933377	0.572646	0	0	0	7.05128e+06	6.4725e+06	9969106	4211545		High	Peak Found	High	High	High	5.386e-05	5.363e-07	29	20.39
[K].VVEGNIQSLK.[Q]		6.30512e-16	9.41136e-06	1	1	5	A0A0L0LQC3	A0A0L0LQC3 [402-411]		0	1086.62	0.893	0.893	1.342	0.999008	0.997438	0.999651	0	0	0	157125296	140366768	140333648	210918656		High	High	High	High	High	5.386e-05	7.698e-15	47	27.65
[R].SAADTYAQQVR.[D]		6.30512e-16	9.41136e-06	1	1	4	A0A0L0LQC3	A0A0L0LQC3 [383-393]		0	1209.59	0.265	0.218	0.387	0.102167	0.118695	0.183334	0	0	0	45595372	12088824	9948948	17623768		High	High	High	High	High	5.386e-05	6.305e-16	75	24.77
[K].TQHADADQYESEVQNR.[A]		6.30512e-16	9.41136e-06	1	1	6	A0A0L0LQC3	A0A0L0LQC3 [358-373]		0	1890.82	0.681	0.424	1.092	0.902635	0.548352	0.951224	0	0	0	4.71066e+07	3.20704e+07	1.99587e+07	5.14305e+07		High	High	High	High	High	5.386e-05	6.305e-16	67	25.61
[R].TRSEADAYSDR.[T]		2.3125e-08	9.41136e-06	1	1	5	A0A0L0LQC3	A0A0L0LQC3 [304-314]		1	1270.57	0.152	0.28	0.14	0.254734	0.644409	0.238806	0	0	0	531920	80981.7	149151	74572.5		High	High	High	High	High	5.386e-05	3.934e-06	24	18.6
[K].TRQDADNYSK.[T]		6.30512e-16	9.41136e-06	1	1	8	A0A0L0LQC3	A0A0L0LQC3 [348-357]		1	1197.55	0.124	0.874	0.276	0.0154008	0.974596	0.167106	0	0	0	1.60045e+06	198429	1398190	441688		High	High	High	High	High	5.386e-05	1.156e-14	50	17.61
[K].TRADADTYAQNTHQDADSYSAK.[T]		6.30512e-16	9.41136e-06	1	1	4	A0A0L0LQC3	A0A0L0LQC3 [326-347]		1	2429.06	0.86	0.287	1.087	0.955822	0.380838	0.959226	0	0	0	5.02533e+06	4323962	1.43989e+06	5.46358e+06		High	Peak Found	High	High	High	5.386e-05	6.305e-16	30	22.54
[K].TKAQEITEASQNK.[Y]		1.25569e-08	9.41136e-06	1	1	2	A0A0L0LQC3	A0A0L0LQC3 [266-278]		1	1447.74	0.187	0.17	0.242	0.0951624	0.21615	0.245282	0	0	0	1.07333e+06	201042	182228	259711		High	High	Peak Found	Peak Found	High	5.386e-05	2.2e-06	49	19
[R].ATAMLTLAMQLHDQYVEK.[G]		6.30512e-16	9.41136e-06	1	1	20	A0A0L0LQC3	A0A0L0LQC3 [246-263]		0	2063.03	2.723	3.532	4.292	0.521278	0.308442	0.487101	0	0	0	3.0562e+06	8.321e+06	1.0794e+07	1.31166e+07		Peak Found	High	High	High	High	5.386e-05	6.305e-16	14	64.76
[R].ATAMLTLAMQLHDQYVEK.[G]	1xOxidation [M9]	6.30512e-16	9.41136e-06	1	1	6	A0A0L0LQC3	A0A0L0LQC3 [246-263]		0	2079.02	1.034	0.893	1.982	0.999883	0.992304	0.984025	0	0	0	5.20525e+06	5.38345e+06	4.64941e+06	1.03188e+07		High	High	High	High	High	5.386e-05	6.305e-16	43	59.55
[R].ATAMLTLAMQLHDQYVEK.[G]	2xOxidation [M4; M9]	2.0274e-08	9.41136e-06	1	1	1	A0A0L0LQC3	A0A0L0LQC3 [246-263]		0	2095.02	0.797	1.151	0.491	0.953658	0.991782	0.558349	0	0	0	1.02839e+06	819777	1.18407e+06	504585		High	Peak Found	Peak Found	Peak Found	High	5.386e-05	3.474e-06	41	46.73
[R].ALSAQNDQLK.[G]		6.30512e-16	9.41136e-06	1	1	6	A0A0L0LQC3	A0A0L0LQC3 [118-127]		0	1087.57	0.403	0.866	0.313	0.396145	0.991478	0.0520599	0	0	0	2.20496e+07	8876149	1.90866e+07	6911199		High	High	High	High	High	5.386e-05	6.305e-16	60	21.16
[R].ALSAQNDQLKGQVDQLNAQIDQLTAQAAQATGNQK.[A]		1.26636e-14	9.41136e-06	1	1	4	A0A0L0LQC3	A0A0L0LQC3 [118-152]		1	3679.86	0.783	0.602	1.221	0.947085	0.883315	0.982742	0	0	0	1126268	881352	677984	1.37493e+06		High	High	Peak Found	High	High	5.386e-05	4.171e-12	60	73.63
[K].AQEITEASQNK.[Y]		6.30512e-16	9.41136e-06	1	1	5	A0A0L0LQC3	A0A0L0LQC3 [268-278]		0	1218.6	0.133	0.302	0.195	0.00716042	0.36067	0.0272221	0	0	0	1.12221e+07	1.49206e+06	3.38786e+06	2.19243e+06		High	High	High	High	High	5.386e-05	6.305e-16	70	18.93
[K].AQEITEASQNKYNELVNK.[A]		6.30512e-16	9.41136e-06	1	1	5	A0A0L0LQC3	A0A0L0LQC3 [268-285]		1	2079.04	0.576	0.364	1.059	0.700412	0.339743	0.912715	0	0	0	1.69588e+07	9.76579e+06	6.16799e+06	1.79514e+07		High	Peak Found	High	High	High	5.386e-05	6.305e-16	30	33.96
[K].ANSYSDR.[T]		4.57914e-08	9.41136e-06	1	1	1	A0A0L0LQC3	A0A0L0LQC3 [286-292]		0	812.353	0.073	0.732	0.146	0.0189844	0.944802	0.182747	0	0	0	911980	66272.5	667790	132924		High	Peak Found	Peak Found	Peak Found	High	5.386e-05	7.543e-06	35	17.76
[K].AVGQQIAAIQQER.[D]		6.30512e-16	9.41136e-06	1	1	5	A0A0L0LQC3	A0A0L0LQC3 [153-165]		0	1411.77	0.724	0.539	1.374	0.932256	0.801192	0.996469	0	0	0	77387592	55997880	41710692	106349384		High	Peak Found	High	High	High	5.386e-05	6.305e-16	69	34.04
[K].GQVDQLNAQIDQLTAQAAQATGNQK.[A]		6.30512e-16	9.41136e-06	1	1	6	A0A0L0LQC3	A0A0L0LQC3 [128-152]		0	2611.31	0.627	0.529	1.511	0.874575	0.775429	0.984219	0	0	0	4.30971e+07	2.70171e+07	22801959	6.51007e+07		High	High	Peak Found	High	High	5.386e-05	6.305e-16	123	68.73
[R].KLAEAQQQGAAVEQQAAQIADLTR.[Q]		6.30512e-16	9.41136e-06	1	1	8	A0A0L0LQC3	A0A0L0LQC3 [178-201]		1	2538.33	0.574	0.724	1.362	0.785837	0.952276	0.998724	0	0	0	5.0042e+07	28729401	3.62484e+07	68158003		High	High	High	High	High	5.386e-05	6.305e-16	161	53.54
[R].ADADTYAQNTHQDADSYSAK.[T]		6.30512e-16	9.41136e-06	1	1	5	A0A0L0LQC3	A0A0L0LQC3 [328-347]		0	2171.91	0.392	0.267	0.804	0.398871	0.217119	0.79004	0	0	0	24977290	9.79929e+06	6.66755e+06	20072837		High	Peak Found	High	High	High	5.386e-05	6.305e-16	60	25.12
[R].TRSEADTYSDR.[T]		0.000426469	0.000142714	1	1	4	A0A0L0LQC3	A0A0L0LQC3 [293-303]		1	1300.58	0.035	0.248	0.105	1.65257e-05	0.33747	0.0059886	0	0	0	1.5596e+06	54589	387168	162998		High	Peak Found	High	High	High	0.0001273	0.0002653	32	18.32
[R].LTEFLGQLAAQVSESNNYESQTQSEPQAN.[-]		0.000258854	0.000142714	1	1	2	A0A0L0LQC3	A0A0L0LQC3 [421-449]		0	3183.47	0.01	0.01	0.01	8.61088e-17	7.80361e-17	8.04199e-17				1.05975e+06					High	Not Found	High	Not Found	High	0.0001273	0.0002648	14	76.82
[R].EHTFQTVR.[F]		0.0193986	0.00137137	1	1	2	A0A0L0LQC3	A0A0L0LQC3 [11-18]		0	1017.51	0.056	0.203	0.088	4.51214e-05	0.107786	0.000448954	0	0	0	10790723	606839	2.19536e+06	945528		High	Peak Found	High	Peak Found	High	0.0005272	0.004217	37	19.54
[R].DNLQAQSK.[V]		0.0194517	0.0015861	1	1	2	A0A0L0LQC3	A0A0L0LQC3 [394-401]		0	903.453	0.371	1.943	0.225	0.614377	0.853852	0.372465	0	0	0	786262	291592	1527937	176692		Peak Found	High	High	Peak Found	High	0.0005849	0.004224	39	17.97
[R].SEADTYSDR.[T]		0.0316315	0.00224359	1	1	1	A0A0L0LQC3	A0A0L0LQC3 [295-303]		0	1043.43	0.148	0.465	0.162	0.294328	0.889637	0.455669	0	0	0	255193	37752.7	118688	41394.7		Peak Found	High	Peak Found	Peak Found	High	0.0007729	0.008003	19	18.78
[K].QFEAEYR.[A]		0.0486796	0.00257547	1	1	1	A0A0L0LQC3	A0A0L0LQC3 [412-418]		0	942.432	0.313	0.153	0.429	0.217327	0.0484754	0.205233	0	0	0	11033521	3.45702e+06	1.69106e+06	4.73851e+06		High	Peak Found	Peak Found	Peak Found	High	0.0009049	0.01319	25	24.83
A0A2K9AU17	Uncharacterized protein OS=Bifidobacterium breve OX=1685 GN=NRBB57_1807 PE=4 SV=1	0	19.547	12	3	3	3	232	26.3	5.1	57	3	0	0.873	0.698	1.568	0.882992	0.78589	0.999946	26.31	0	256.72	4.09172e+06	4.62157e+06	856672	9.85788e+06	High	Peak Found	Peak Found	Peak Found	1
Annotated Sequence	Modifications	Qvality PEP	Qvality q-value	# Protein Groups	# Proteins	# PSMs	Master Protein Accessions	Positions in Master Proteins	Modifications in Master Proteins	# Missed Cleavages	Theo. MH+ [Da]	Abundance Ratio: (1) / (0 - Chemostat)	Abundance Ratio: (2) / (0 - Chemostat)	Abundance Ratio: (3) / (0 - Chemostat)	Abundance Ratio Adj. P-Value: (1) / (0 - Chemostat)	Abundance Ratio Adj. P-Value: (2) / (0 - Chemostat)	Abundance Ratio Adj. P-Value: (3) / (0 - Chemostat)	Abundance Ratio Variability [%]: (1) / (0 - Chemostat)	Abundance Ratio Variability [%]: (2) / (0 - Chemostat)	Abundance Ratio Variability [%]: (3) / (0 - Chemostat)	Abundances (Grouped): 0 - Chemostat	Abundances (Grouped): 1	Abundances (Grouped): 2	Abundances (Grouped): 3	Quan Info	Found in Sample: [S1] F1: Sample, 0 - Chemostat	Found in Sample: [S2] F2: Sample, 1	Found in Sample: [S3] F3: Sample, 2	Found in Sample: [S4] F4: Sample, 3	Confidence (by Search Engine): Mascot	Percolator q-Value (by Search Engine): Mascot	Percolator PEP (by Search Engine): Mascot	Ions Score (by Search Engine): Mascot	Top Apex RT [min]
[K].SADIRPGITLACTECK.[E]	2xCarbamidomethyl [C12; C15]	6.30512e-16	9.41136e-06	1	1	9	A0A0L0LQD1	A0A0L0LQD1 [4-19]		0	1791.87	0.287	0.271	0.417	0.126637	0.151119	0.170182	0	0	0	64717846	1.85703e+07	1.75485e+07	27006778		High	High	High	High	High	5.386e-05	6.305e-16	47	36.37
[R].NTPDRLELK.[K]		8.65531e-05	0.000142714	1	1	3	A0A0L0LQD1	A0A0L0LQD1 [31-39]		1	1085.59	0.402	0.09	0.375	0.43269	0.00184102	0.173092	0	0	0	47404216	19035106	4280928	17766030		High	Peak Found	High	High	High	0.0001273	0.0002648	17	23.86
[R].RNTPDRLELK.[K]		0.0376226	0.00235685	1	1	1	A0A0L0LQD1	A0A0L0LQD1 [30-39]		2	1241.7	0.01	0.645	0.01	8.61088e-17	0.922182	8.04199e-17		0		804817		518879			High	Not Found	Peak Found	Not Found	High	0.0008065	0.009909	3	20.45
[R].NTPDRLELKK.[F]		0.248161	0.00614545	1	1	2	A0A0L0LQD1	A0A0L0LQD1 [31-40]		2	1213.69	0.122	0.192	0.12	0.00566466	0.0389695	0.00392502	0	0	0	20302338	2468212	3896015	2.43074e+06		High	Peak Found	Peak Found	High	High	0.00205	0.06757	9	20.01
A0A0L0LQ09	KR domain-containing protein OS=Bifidobacterium breve OX=1685 GN=BB139W423_1853 PE=4 SV=1	0	26.438	25	5	7	5	263	28.9	5.6	64	5	0	1.083	1.511	1.555	0.987946	0.738891	0.999946	43.87	7.02	45.53	6.88919e+06	1.01905e+07	8.67331e+06	9.65835e+06	High	Peak Found	High	High	1
Annotated Sequence	Modifications	Qvality PEP	Qvality q-value	# Protein Groups	# Proteins	# PSMs	Master Protein Accessions	Positions in Master Proteins	Modifications in Master Proteins	# Missed Cleavages	Theo. MH+ [Da]	Abundance Ratio: (1) / (0 - Chemostat)	Abundance Ratio: (2) / (0 - Chemostat)	Abundance Ratio: (3) / (0 - Chemostat)	Abundance Ratio Adj. P-Value: (1) / (0 - Chemostat)	Abundance Ratio Adj. P-Value: (2) / (0 - Chemostat)	Abundance Ratio Adj. P-Value: (3) / (0 - Chemostat)	Abundance Ratio Variability [%]: (1) / (0 - Chemostat)	Abundance Ratio Variability [%]: (2) / (0 - Chemostat)	Abundance Ratio Variability [%]: (3) / (0 - Chemostat)	Abundances (Grouped): 0 - Chemostat	Abundances (Grouped): 1	Abundances (Grouped): 2	Abundances (Grouped): 3	Quan Info	Found in Sample: [S1] F1: Sample, 0 - Chemostat	Found in Sample: [S2] F2: Sample, 1	Found in Sample: [S3] F3: Sample, 2	Found in Sample: [S4] F4: Sample, 3	Confidence (by Search Engine): Mascot	Percolator q-Value (by Search Engine): Mascot	Percolator PEP (by Search Engine): Mascot	Ions Score (by Search Engine): Mascot	Top Apex RT [min]
[R].NDQYSSSMLHAAR.[G]		6.30512e-16	9.41136e-06	1	1	8	A0A0L0LQD5	A0A0L0LQD5 [283-295]		0	1479.66	1.458	1.26	3.901	0.940078	0.944752	0.398443	0	0	0	1.19062e+07	17354524	15004503	4.64464e+07		High	High	High	High	High	5.386e-05	6.305e-16	30	27.3
[R].QNATADLVGANVAK.[V]		4.54076e-11	9.41136e-06	1	1	3	A0A0L0LQD5	A0A0L0LQD5 [97-110]		0	1371.72	1.022	0.768	1.283	0.999962	0.959583	0.990103	0	0	0	24089570	24628860	18491600	30894878		High	High	Peak Found	High	High	5.386e-05	1.028e-08	94	32.05
[R].IAQLPGVDSYMVR.[Q]		6.30512e-16	9.41136e-06	1	1	6	A0A0L0LQD5	A0A0L0LQD5 [84-96]		0	1448.76	16.327	6.732	3.684	2.49122e-08	0.0170396	0.554256	0	0	0	7.60287e+06	124133894	5.11807e+07	2.80052e+07		High	High	High	High	High	5.386e-05	6.305e-16	53	52.8
[K].LPVDWNNYQITR.[N]		6.30512e-16	9.41136e-06	1	1	2	A0A0L0LQD5	A0A0L0LQD5 [271-282]		0	1518.77	2.023	1.34	1.634	0.748228	0.954504	0.996954	0	0	0	2.67358e+06	5409562	3582799	4368782		High	High	Peak Found	Peak Found	High	5.386e-05	6.305e-16	33	53.33
[K].LNVFTSR.[T]		4.49496e-08	9.41136e-06	1	1	3	A0A0L0LQD5	A0A0L0LQD5 [140-146]		0	836.462	0.862	0.503	0.628	0.989007	0.735998	0.49895	0	0	0	75359368	64969064	37935844	47357392		High	Peak Found	High	High	High	5.386e-05	7.41e-06	31	32.41
[K].VPGGDDYDATK.[E]		6.30512e-16	9.41136e-06	1	1	5	A0A0L0LQD5	A0A0L0LQD5 [111-121]		0	1137.51	0.416	0.367	0.146	0.482847	0.551948	0.0108903	0	0	0	5.07886e+06	2113518	1.86414e+06	740052		High	High	High	High	High	5.386e-05	6.305e-16	65	20.15
[K].VPGGDDYDATKEQQFGNAANVIGTNDSSK.[L]		6.30512e-16	9.41136e-06	1	1	1	A0A0L0LQD5	A0A0L0LQD5 [111-139]		1	2998.37	0.937	0.999	1.365	0.977052	0.998738	0.998887	0	0	0	4.22834e+06	3.96088e+06	4.22286e+06	5771935		High	Peak Found	Peak Found	Peak Found	High	5.386e-05	6.305e-16	83	44.38
[K].YTSMIHEDLAK.[A]		6.30512e-16	9.41136e-06	1	1	6	A0A0L0LQD5	A0A0L0LQD5 [162-172]		0	1307.63	2.061	2.146	4.752	0.685075	0.509495	0.254775	0	0	0	1.2177e+07	2.50992e+07	2.613e+07	57868789		High	High	High	High	High	5.386e-05	6.305e-16	57	29.28
[K].YTSMIHEDLAK.[A]	1xOxidation [M4]	7.44355e-11	9.41136e-06	1	1	4	A0A0L0LQD5	A0A0L0LQD5 [162-172]		0	1323.62	0.831	0.095	0.879	0.941717	0.00426307	0.817623	0	0	0	1.22395e+07	10173290	1.16094e+06	10760568		High	High	Peak Found	High	High	5.386e-05	1.649e-08	27	23.34
[K].TTIVGIFKGDSAR.[K]		3.90779e-13	9.41136e-06	1	1	1	A0A0L0LQD5	A0A0L0LQD5 [203-215]		1	1364.75	0.01	0.01	0.01	8.61088e-17	7.80361e-17	8.04199e-17				2.2619e+06					High	Not Found	Not Found	Not Found	High	5.386e-05	1.1e-10	27	42.38
[K].TTIVGIFK.[G]		1.35931e-11	9.41136e-06	1	1	6	A0A0L0LQD5	A0A0L0LQD5 [203-210]		0	878.535	1.573	1.201	1.801	0.681171	0.905232	0.912715	0	0	0	67497200	106169096	81055640	121582312		High	High	High	High	High	5.386e-05	3.255e-09	46	46.82
[R].TLGMAEGR.[H]	1xOxidation [M4]	6.21442e-15	9.41136e-06	1	1	3	A0A0L0LQD5	A0A0L0LQD5 [147-154]		0	850.409	0.087	0.676	0.22	0.0042958	0.90943	0.151251	0	0	0	1.17497e+06	101899	794448	258323		High	Peak Found	High	High	High	5.386e-05	2.115e-12	35	18.66
[K].EQQFGNAANVIGTNDSSK.[L]		6.30512e-16	9.41136e-06	1	1	7	A0A0L0LQD5	A0A0L0LQD5 [122-139]		0	1879.88	0.692	0.638	1.297	0.835323	0.858538	0.978418	0	0	0	1.62561e+07	1.12503e+07	10374875	2.10886e+07		High	High	High	High	High	5.386e-05	6.305e-16	98	37.12
[K].ANAYDADNESHSTATVK.[T]		6.30512e-16	9.41136e-06	1	1	7	A0A0L0LQD5	A0A0L0LQD5 [186-202]		0	1793.79	0.168	0.061	0.067	0.0108448	0.000162086	1.58228e-05	0	0	0	48207082	8.10355e+06	2.93106e+06	3.21868e+06		High	High	High	High	High	5.386e-05	6.305e-16	55	19.48
[K].DGKEIYQDATFVLSK.[G]		6.30512e-16	9.41136e-06	1	1	3	A0A0L0LQD5	A0A0L0LQD5 [243-257]		1	1713.87	0.847	0.703	1.424	0.953658	0.925455	0.994319	0	0	0	8.52181e+06	7217073	5988068	1.2135e+07		High	Peak Found	High	High	High	5.386e-05	6.305e-16	43	57.31
[K].ELSNMGQVGGDLESSMSVR.[T]	2xOxidation [M5; M16]	6.30512e-16	9.41136e-06	1	1	3	A0A0L0LQD5	A0A0L0LQD5 [389-407]		0	2027.9														No Quan Values	Not Found	Not Found	High	High	High	5.386e-05	6.305e-16	66
[K].ELSNMGQVGGDLESSMSVR.[T]	1xOxidation [M16]	6.30512e-16	9.41136e-06	1	1	2	A0A0L0LQD5	A0A0L0LQD5 [389-407]		0	2011.91	3.271	1.192	4.236	0.345207	0.98207	0.594896	0	0	0	473324	1.54805e+06	564395	2.00489e+06		Peak Found	High	Peak Found	High	High	5.386e-05	6.305e-16	35	43.83
[K].ELSNMGQVGGDLESSMSVR.[T]		6.30512e-16	9.41136e-06	1	1	6	A0A0L0LQD5	A0A0L0LQD5 [389-407]		0	1995.91	4.973	2.785	5.901	0.154773	0.54806	0.367927	0	0	0	701479	3.48816e+06	1.95343e+06	4139276		High	High	High	High	High	5.386e-05	6.305e-16	85	54.77
[K].EIYQDATFVLSK.[G]		6.30512e-16	9.41136e-06	1	1	6	A0A0L0LQD5	A0A0L0LQD5 [246-257]		0	1413.73	0.682	0.414	0.876	0.851779	0.475894	0.812196	0	0	0	1.84545e+07	1.25938e+07	7.63784e+06	1.61652e+07		High	High	High	High	High	5.386e-05	6.305e-16	73	53.6
[K].EAVGGFVLASNLQGSMLTPR.[G]	1xOxidation [M16]	6.30512e-16	9.41136e-06	1	1	7	A0A0L0LQD5	A0A0L0LQD5 [52-71]		0	2063.06	1.107	0.889	2.881	0.999883	0.984795	0.835093	0	0	0	4.3596e+06	4.827e+06	3.87484e+06	1.25602e+07		High	High	High	High	High	5.386e-05	6.305e-16	50	61.36
[K].EAVGGFVLASNLQGSMLTPR.[G]		6.30512e-16	9.41136e-06	1	1	17	A0A0L0LQD5	A0A0L0LQD5 [52-71]		0	2047.06	3.455	2.632	4.137	0.290273	0.57815	0.53995	0	0	0	2.99163e+06	1.03371e+07	7.87261e+06	1.23773e+07		High	High	High	High	High	5.386e-05	6.305e-16	98	69.08
[R].AELTANTIYTDLDTTR.[D]		6.30512e-16	9.41136e-06	1	1	8	A0A0L0LQD5	A0A0L0LQD5 [221-236]		0	1797.89	0.881	0.61	1.332	0.974223	0.878209	0.994319	0	0	0	28102163	24752693	17142323	37430031		High	High	High	High	High	5.386e-05	6.305e-16	79	55.85
[K].KLPVDWNNYQITR.[N]		6.30512e-16	9.41136e-06	1	1	9	A0A0L0LQD5	A0A0L0LQD5 [270-282]		1	1646.86	0.737	0.896	1.322	0.932037	0.991782	0.995564	0	0	0	3.64637e+07	2.68641e+07	3.26553e+07	4.82015e+07		High	High	High	High	High	5.386e-05	6.305e-16	56	47.76
[R].DLYQYKDGKEIYQDATFVLSK.[G]		1.424e-05	0.000142714	1	1	2	A0A0L0LQD5	A0A0L0LQD5 [237-257]		2	2524.26	100	100	100	8.61088e-17	7.80361e-17	8.04199e-17					1.11827e+06	1636068	2.6263e+06		Not Found	Peak Found	Peak Found	High	High	0.0001022	0.0002648	27	67.31
[R].IAQLPGVDSYMVR.[Q]	1xOxidation [M11]	0.0177841	0.00076207	1	1	2	A0A0L0LQD5	A0A0L0LQD5 [84-96]		0	1464.75	1.06	0.887	0.652	0.999883	0.972056	0.593629	0	0	0	6.94681e+06	7361683	6160709	4.52619e+06		Peak Found	High	High	Peak Found	High	0.0003453	0.004143	18	46.05
[R].TLGMAEGR.[H]		0.0193986	0.000881806	1	1	1	A0A0L0LQD5	A0A0L0LQD5 [147-154]		0	834.414	0.01	0.01	10.014	8.61088e-17	7.80361e-17	0.130179			0	291385			2.91805e+06		Peak Found	Not Found	Not Found	High	High	0.0003804	0.004217	30	21.84
[R].GGGMVRPADVR.[R]		0.0193986	0.00146966	1	1	2	A0A0L0LQD5	A0A0L0LQD5 [72-82]		0	1114.58	100	100	100	8.61088e-17	7.80361e-17	8.04199e-17					4971439	2.03099e+06	745049		Not Found	High	High	Peak Found	High	0.000551	0.004217	30	20.37
[K].VGDTLTLK.[A]		0.0193986	0.00146966	1	1	4	A0A0L0LQD5	A0A0L0LQD5 [178-185]		0	846.493	1.189	0.567	0.885	0.918801	0.836268	0.851467	0	0	0	122402424	145566816	69415480	108268944		High	High	High	High	High	0.000551	0.004217	42	28.3
A0A0L0LV11	Diaminopimelate epimerase OS=Bifidobacterium breve OX=1685 GN=dapF PE=3 SV=1	0	72.897	26	6	12	6	299	32.3	4.7	386	6	0	1.005	0.685	1.501	0.976492	0.74587	0.999946	73.77	72.75	78.57	7.45927e+06	1.40539e+07	9.3377e+06	2.00888e+07	High	High	High	High	1
Annotated Sequence	Modifications	Qvality PEP	Qvality q-value	# Protein Groups	# Proteins	# PSMs	Master Protein Accessions	Positions in Master Proteins	Modifications in Master Proteins	# Missed Cleavages	Theo. MH+ [Da]	Abundance Ratio: (1) / (0 - Chemostat)	Abundance Ratio: (2) / (0 - Chemostat)	Abundance Ratio: (3) / (0 - Chemostat)	Abundance Ratio Adj. P-Value: (1) / (0 - Chemostat)	Abundance Ratio Adj. P-Value: (2) / (0 - Chemostat)	Abundance Ratio Adj. P-Value: (3) / (0 - Chemostat)	Abundance Ratio Variability [%]: (1) / (0 - Chemostat)	Abundance Ratio Variability [%]: (2) / (0 - Chemostat)	Abundance Ratio Variability [%]: (3) / (0 - Chemostat)	Abundances (Grouped): 0 - Chemostat	Abundances (Grouped): 1	Abundances (Grouped): 2	Abundances (Grouped): 3	Quan Info	Found in Sample: [S1] F1: Sample, 0 - Chemostat	Found in Sample: [S2] F2: Sample, 1	Found in Sample: [S3] F3: Sample, 2	Found in Sample: [S4] F4: Sample, 3	Confidence (by Search Engine): Mascot	Percolator q-Value (by Search Engine): Mascot	Percolator PEP (by Search Engine): Mascot	Ions Score (by Search Engine): Mascot	Top Apex RT [min]
[K].LVDEILADK.[Q]		6.30512e-16	9.41136e-06	1	1	3	A0A0L0LQD7	A0A0L0LQD7 [114-122]		0	1015.57	0.729	1.002	0.162	0.938495	0.98207	0.00783065	0	0	0	41837848	30502134	41907488	6777646		High	High	High	Peak Found	High	5.386e-05	2.7e-14	49	40.87
[R].ESALPQETNALFTNVEGNLDDVLK.[V]		6.30512e-16	9.41136e-06	1	1	5	A0A0L0LQD7	A0A0L0LQD7 [53-76]		0	2617.3		100			7.80361e-17							1.1936e+06			High	High	High	High	High	5.386e-05	3.991e-15	98	79.66
[K].LAEQGYR.[T]		0.0263533	0.00190958	1	1	1	A0A0L0LQD7	A0A0L0LQD7 [85-91]		0	836.426	0.038	0.219	0.01	2.5377e-05	0.248438	8.04199e-17	0	0		2.61342e+06	99909.2	571118			High	Peak Found	Peak Found	Not Found	High	0.0006761	0.006303	28	19.31
A0A0L0LU10	Cell division protein FtsX OS=Bifidobacterium breve OX=1685 GN=ftsX PE=3 SV=1	0	43.245	27	7	13	7	307	33.9	8.54	372	7	0	0.772	0.577	1.479	0.807384	0.519675	0.999946	19.83	82	27.06	1.44995e+07	1.05254e+07	1.18878e+07	1.91265e+07	High	High	High	High	1
Annotated Sequence	Modifications	Qvality PEP	Qvality q-value	# Protein Groups	# Proteins	# PSMs	Master Protein Accessions	Positions in Master Proteins	Modifications in Master Proteins	# Missed Cleavages	Theo. MH+ [Da]	Abundance Ratio: (1) / (0 - Chemostat)	Abundance Ratio: (2) / (0 - Chemostat)	Abundance Ratio: (3) / (0 - Chemostat)	Abundance Ratio Adj. P-Value: (1) / (0 - Chemostat)	Abundance Ratio Adj. P-Value: (2) / (0 - Chemostat)	Abundance Ratio Adj. P-Value: (3) / (0 - Chemostat)	Abundance Ratio Variability [%]: (1) / (0 - Chemostat)	Abundance Ratio Variability [%]: (2) / (0 - Chemostat)	Abundance Ratio Variability [%]: (3) / (0 - Chemostat)	Abundances (Grouped): 0 - Chemostat	Abundances (Grouped): 1	Abundances (Grouped): 2	Abundances (Grouped): 3	Quan Info	Found in Sample: [S1] F1: Sample, 0 - Chemostat	Found in Sample: [S2] F2: Sample, 1	Found in Sample: [S3] F3: Sample, 2	Found in Sample: [S4] F4: Sample, 3	Confidence (by Search Engine): Mascot	Percolator q-Value (by Search Engine): Mascot	Percolator PEP (by Search Engine): Mascot	Ions Score (by Search Engine): Mascot	Top Apex RT [min]
[K].FDVEAAAPAAVAVAAPGAAAPAAEEK.[D]		6.30512e-16	9.41136e-06	1	1	4	A0A0L0LQE0	A0A0L0LQE0 [32-57]		0	2365.2	0.437	0.481	0.907	0.609526	0.795944	0.89618	0	0	0	1.06967e+06	467396	514126	970621		High	High	High	High	High	5.386e-05	6.305e-16	62	55.47
[K].FDVEAAAPAAVAVAAPGAAAPAAEEKDEFDVILSAVGDK.[K]		6.30512e-16	9.41136e-06	1	1	13	A0A0L0LQE0	A0A0L0LQE0 [32-70]		1	3753.89	1.231	0.79	1.202	0.966987	0.973489	0.974483	0	0	0	2.189e+07	2.69375e+07	1.7285e+07	2.63187e+07		High	High	High	High	High	5.386e-05	6.305e-16	48	79.63
[K].AQLEEAGATVELK.[-]		6.30512e-16	9.41136e-06	1	1	44	A0A0L0LQE0	A0A0L0LQE0 [114-126]		0	1358.72	0.572	0.621	1.272	0.762258	0.891629	0.995238	0	0	0	3.93851e+08	2.25308e+08	2.44415e+08	5.00878e+08		High	High	High	High	High	5.386e-05	6.305e-16	62	36.68
[K].FDVEAAAPAAVAVAAPGAAAPAAEEKDEFDVILSAVGDKK.[I]		6.30512e-16	9.41136e-06	1	1	33	A0A0L0LQE0	A0A0L0LQE0 [32-71]		2	3881.98	1.129	0.761	1.079	0.940027	0.967032	0.957098	0	0	0	3.39231e+08	3.82881e+08	2.58036e+08	3.66111e+08		High	High	High	High	High	5.386e-05	6.305e-16	24	76.69
[R].AITNLGLAEAK.[G]		6.30512e-16	9.41136e-06	1	1	13	A0A0L0LQE0	A0A0L0LQE0 [80-90]		0	1100.63	0.71	0.886	1.717	0.921705	0.998738	0.936888	0	0	0	9.96385e+08	7.07166e+08	8.82399e+08	1.71055e+09		High	High	High	High	High	5.386e-05	6.305e-16	72	36.55
[K].DEFDVILSAVGDKK.[I]		6.30512e-16	9.41136e-06	1	1	3	A0A0L0LQE0	A0A0L0LQE0 [58-71]		1	1535.8	0.833	0.777	1.131	0.952933	0.956869	0.944459	0	0	0	2.20534e+06	1.83727e+06	1.71303e+06	2.49409e+06		High	Peak Found	Peak Found	High	High	5.386e-05	6.305e-16	41	70.37
[K].AFEEKFDVEAAAPAAVAVAAPGAAAPAAEEK.[D]		6.30512e-16	9.41136e-06	1	1	1	A0A0L0LQE0	A0A0L0LQE0 [27-57]		1	2969.49	0.759	0.412	0.641	0.914686	0.667337	0.703166	0	0	0	1.36535e+06	1036120	562025	875255		Peak Found	High	Peak Found	Peak Found	High	5.386e-05	6.305e-16	13	56.29
[K].AFEEKFDVEAAAPAAVAVAAPGAAAPAAEEKDEFDVILSAVGDK.[K]		6.30512e-16	9.41136e-06	1	1	6	A0A0L0LQE0	A0A0L0LQE0 [27-70]		2	4358.17	0.782	0.603	0.642	0.935701	0.875852	0.502619	0	0	0	19717482	1.54138e+07	11899009	1.26574e+07		High	High	High	High	High	5.386e-05	6.305e-16	50	77.58
[K].AKAQLEEAGATVELK.[-]		6.30512e-16	9.41136e-06	1	1	4	A0A0L0LQE0	A0A0L0LQE0 [112-126]		1	1557.85	0.664	0.602	1.631	0.899004	0.903804	0.995238	0	0	0	862455	572262	518792	1406696		High	Peak Found	High	High	High	5.386e-05	6.305e-16	84	30.95
[K].GLVDGAPK.[A]		1.49887e-06	9.41136e-06	1	1	9	A0A0L0LQE0	A0A0L0LQE0 [91-98]		0	756.425	0.956	0.292	0.514	0.99238	0.201834	0.302176	0	0	0	5.34962e+08	511321620	1.55988e+08	275006453		High	High	High	High	High	5.386e-05	0.0001869	38	22.52
A0A2K9B627	ATP-dependent Clp protease proteolytic subunit OS=Bifidobacterium breve OX=1685 GN=clpP PE=3 SV=1	0	75.815	30	7	20	7	227	25.2	5.14	493	7	0	1.118	0.788	1.474	0.972022	0.87835	0.999946	21.09	63.14	105.09	2.79279e+07	2.57578e+07	3.11853e+07	5.94859e+07	High	High	High	High	1
Annotated Sequence	Modifications	Qvality PEP	Qvality q-value	# Protein Groups	# Proteins	# PSMs	Master Protein Accessions	Positions in Master Proteins	Modifications in Master Proteins	# Missed Cleavages	Theo. MH+ [Da]	Abundance Ratio: (1) / (0 - Chemostat)	Abundance Ratio: (2) / (0 - Chemostat)	Abundance Ratio: (3) / (0 - Chemostat)	Abundance Ratio Adj. P-Value: (1) / (0 - Chemostat)	Abundance Ratio Adj. P-Value: (2) / (0 - Chemostat)	Abundance Ratio Adj. P-Value: (3) / (0 - Chemostat)	Abundance Ratio Variability [%]: (1) / (0 - Chemostat)	Abundance Ratio Variability [%]: (2) / (0 - Chemostat)	Abundance Ratio Variability [%]: (3) / (0 - Chemostat)	Abundances (Grouped): 0 - Chemostat	Abundances (Grouped): 1	Abundances (Grouped): 2	Abundances (Grouped): 3	Quan Info	Found in Sample: [S1] F1: Sample, 0 - Chemostat	Found in Sample: [S2] F2: Sample, 1	Found in Sample: [S3] F3: Sample, 2	Found in Sample: [S4] F4: Sample, 3	Confidence (by Search Engine): Mascot	Percolator q-Value (by Search Engine): Mascot	Percolator PEP (by Search Engine): Mascot	Ions Score (by Search Engine): Mascot	Top Apex RT [min]
[K].LAGFVLSAFQGVPAAGADGAAPAHDEELDR.[L]		6.30512e-16	9.41136e-06	1	1	1	A0A0L0LQF5	A0A0L0LQF5 [137-166]		0	2952.45	0.888	1.013	0.387	0.969542	0.992304	0.348275	0	0	0	1.1612e+06	1.03141e+06	1.17608e+06	449859		High	Peak Found	Peak Found	Peak Found	High	5.386e-05	6.305e-16	24	67.41
[K].TITGADLISSIK.[Q]		6.30512e-16	9.41136e-06	1	1	3	A0A0L0LQF5	A0A0L0LQF5 [113-124]		0	1218.69	1.787	3.044	3.876	0.835735	0.446912	0.633842	0	0	0	3.681e+06	6.57795e+06	11203692	14265879		High	Peak Found	High	High	High	5.386e-05	6.305e-16	57	54.6
[R].AGAQGYVTK.[T]		6.30512e-16	9.41136e-06	1	1	1	A0A0L0LQF5	A0A0L0LQF5 [104-112]		0	894.468	0.782	14.965	0.206	0.935701	5.98609e-05	0.101231	0	0	0	1.29861e+06	1.01517e+06	19434168	267261		Peak Found	Peak Found	Peak Found	High	High	5.386e-05	1.467e-14	42	19.39
[R].AGVIATLR.[D]		0.00501099	0.000142714	1	1	1	A0A0L0LQF5	A0A0L0LQF5 [22-29]		0	800.499	1.156	0.56	1.873	0.988427	0.802325	0.987494	0	0	0	8473802	9797120	4.74203e+06	15869724		High	Peak Found	Peak Found	Peak Found	High	0.0001273	0.001121	9	28.99
[K].TVETHVSSVLR.[K]		0.0104676	0.000643793	1	1	2	A0A0L0LQF5	A0A0L0LQF5 [197-207]		0	1227.67	1.057	0.946	1.961	0.999962	0.996771	0.965522	0	0	0	4204122	4.44188e+06	3975789	8.24322e+06		Peak Found	High	Peak Found	High	High	0.000283	0.002529	35	26.58
A0A2K9AML8	Lacto-N-biose phosphorylase OS=Bifidobacterium breve OX=1685 GN=NRBB57_1861 PE=4 SV=1	0	126.464	26	14	28	14	750	84.1	4.93	557	14	0	1.273	1.292	1.473	0.889539	0.822027	0.999946	85.63	78.96	50.1	1.97931e+07	2.26895e+07	2.15857e+07	3.27748e+07	High	High	High	High	1
Annotated Sequence	Modifications	Qvality PEP	Qvality q-value	# Protein Groups	# Proteins	# PSMs	Master Protein Accessions	Positions in Master Proteins	Modifications in Master Proteins	# Missed Cleavages	Theo. MH+ [Da]	Abundance Ratio: (1) / (0 - Chemostat)	Abundance Ratio: (2) / (0 - Chemostat)	Abundance Ratio: (3) / (0 - Chemostat)	Abundance Ratio Adj. P-Value: (1) / (0 - Chemostat)	Abundance Ratio Adj. P-Value: (2) / (0 - Chemostat)	Abundance Ratio Adj. P-Value: (3) / (0 - Chemostat)	Abundance Ratio Variability [%]: (1) / (0 - Chemostat)	Abundance Ratio Variability [%]: (2) / (0 - Chemostat)	Abundance Ratio Variability [%]: (3) / (0 - Chemostat)	Abundances (Grouped): 0 - Chemostat	Abundances (Grouped): 1	Abundances (Grouped): 2	Abundances (Grouped): 3	Quan Info	Found in Sample: [S1] F1: Sample, 0 - Chemostat	Found in Sample: [S2] F2: Sample, 1	Found in Sample: [S3] F3: Sample, 2	Found in Sample: [S4] F4: Sample, 3	Confidence (by Search Engine): Mascot	Percolator q-Value (by Search Engine): Mascot	Percolator PEP (by Search Engine): Mascot	Ions Score (by Search Engine): Mascot	Top Apex RT [min]
[R].NADAVYLTEYR.[G]		3.10605e-06	9.41136e-06	1	1	4	A0A0L0LQF6	A0A0L0LQF6 [19-29]		0	1314.63	0.744	1.046	1.54	0.91923	0.984795	0.992976	0	0	0	27083868	20148290	28322252	41719184		High	High	High	High	High	0.0001273	0.0002648	58	41.23
[K].SRPQLLAEFAGDVK.[A]		6.30512e-16	9.41136e-06	1	1	9	A0A0L0LQF6	A0A0L0LQF6 [128-141]		0	1530.83	0.299	0.871	1.445	0.128946	0.999983	0.990103	0	0	0	6.18263e+07	18469019	5.38487e+07	89365557		High	High	High	High	High	5.386e-05	6.305e-16	42	50.09
[K].GAAADGTVYDAEGAKK.[L]		6.30512e-16	9.41136e-06	1	1	8	A0A0L0LQF6	A0A0L0LQF6 [107-122]		1	1523.73	0.172	0.253	0.178	0.0177617	0.182101	0.00986104	0	0	0	1.25198e+07	2.15653e+06	3.17295e+06	2.22702e+06		High	High	High	High	High	5.386e-05	6.305e-16	63	20.07
[K].GAAADGTVYDAEGAK.[K]		6.30512e-16	9.41136e-06	1	1	6	A0A0L0LQF6	A0A0L0LQF6 [107-121]		0	1395.64	0.392	0.249	0.429	0.340249	0.100609	0.213267	0	0	0	1.77569e+07	6.9522e+06	4.41306e+06	7619486		High	High	High	High	High	5.386e-05	6.305e-16	95	23.85
[K].EAGIEGLDEILAGPTAITFVK.[G]		6.30512e-16	9.41136e-06	1	1	7	A0A0L0LQF6	A0A0L0LQF6 [63-83]		0	2144.15	0.492	0.179	0.615	0.688366	0.0641209	0.673299	0	0	0	13037607	6411492	2.32954e+06	8.01759e+06		High	High	High	High	High	5.386e-05	6.305e-16	112	79.75
[R].DTSYTVAK.[N]		2.42848e-11	9.41136e-06	1	1	4	A0A0L0LQF6	A0A0L0LQF6 [46-53]		0	884.436	0.254	0.534	0.294	0.16581	0.69801	0.225503	0	0	0	16218007	4.11937e+06	8663577	4.76501e+06		High	High	High	High	High	5.386e-05	5.66e-09	43	19.84
[K].EAVVAQLTEEFR.[N]		6.30512e-16	9.41136e-06	1	1	11	A0A0L0LQF6	A0A0L0LQF6 [7-18]		0	1391.72	0.463	0.488	1.202	0.55567	0.675005	0.987321	0	0	0	5.45979e+07	2.52733e+07	2.66647e+07	6.56345e+07		High	High	High	High	High	5.386e-05	6.305e-16	26	59.85
[K].AAYLFNALPTK.[A]		6.30512e-16	9.41136e-06	1	1	3	A0A0L0LQF6	A0A0L0LQF6 [147-157]		0	1208.67	0.78	1.208	2.869	0.963788	0.903108	0.483764	0	0	0	65674292	51227100	79352952	188422352		Peak Found	High	High	High	High	5.386e-05	9.146e-16	38	52.92
[R].GLTVPQISDLR.[E]		6.30512e-16	9.41136e-06	1	1	7	A0A0L0LQF6	A0A0L0LQF6 [30-40]		0	1198.68	1.954	0.829	1.817	0.408549	0.991782	0.907969	0	0	0	77675840	151810400	64394444	141163152		High	High	High	High	High	5.386e-05	6.305e-16	52	53.25
[K].GDFIEAAK.[V]		0.0557778	0.00268438	1	1	2	A0A0L0LQF6	A0A0L0LQF6 [84-91]		0	850.431	0.919	0.361	1.223	0.999962	0.44816	0.98683	0	0	0	42860456	39399912	15482609	52431388		Peak Found	Peak Found	High	High	High	0.0009366	0.01508	28	27.35
A0A2K9BD53	Ribonuclease G OS=Bifidobacterium breve OX=1685 GN=NRBB57_2022 PE=4 SV=1	0	140.689	18	14	30	14	1031	117.5	5.49	716	14	0	1.067	0.862	1.473	0.981609	0.955188	0.999946	43.23	57.61	41.05	2.74986e+07	3.36081e+07	2.18277e+07	3.65043e+07	High	High	High	High	1
Annotated Sequence	Modifications	Qvality PEP	Qvality q-value	# Protein Groups	# Proteins	# PSMs	Master Protein Accessions	Positions in Master Proteins	Modifications in Master Proteins	# Missed Cleavages	Theo. MH+ [Da]	Abundance Ratio: (1) / (0 - Chemostat)	Abundance Ratio: (2) / (0 - Chemostat)	Abundance Ratio: (3) / (0 - Chemostat)	Abundance Ratio Adj. P-Value: (1) / (0 - Chemostat)	Abundance Ratio Adj. P-Value: (2) / (0 - Chemostat)	Abundance Ratio Adj. P-Value: (3) / (0 - Chemostat)	Abundance Ratio Variability [%]: (1) / (0 - Chemostat)	Abundance Ratio Variability [%]: (2) / (0 - Chemostat)	Abundance Ratio Variability [%]: (3) / (0 - Chemostat)	Abundances (Grouped): 0 - Chemostat	Abundances (Grouped): 1	Abundances (Grouped): 2	Abundances (Grouped): 3	Quan Info	Found in Sample: [S1] F1: Sample, 0 - Chemostat	Found in Sample: [S2] F2: Sample, 1	Found in Sample: [S3] F3: Sample, 2	Found in Sample: [S4] F4: Sample, 3	Confidence (by Search Engine): Mascot	Percolator q-Value (by Search Engine): Mascot	Percolator PEP (by Search Engine): Mascot	Ions Score (by Search Engine): Mascot	Top Apex RT [min]
[R].LAVLPFGK.[S]		0.0576331	0.00268438	1	1	1	A0A0L0LQG0	A0A0L0LQG0 [220-227]		0	844.529	0.936	0.47	0.641	0.981487	0.731461	0.694414	0	0	0	1.86123e+06	1742159	874913	1.19231e+06		Peak Found	Peak Found	Peak Found	High	High	0.0009366	0.01554	12	49.11
[K].SGIVSASMLALGR.[A]		0.0621353	0.0027998	1	1	1	A0A0L0LQG0	A0A0L0LQG0 [228-240]		0	1261.69	100	100		8.61088e-17	7.80361e-17						1.9929e+06	1.29802e+06			Not Found	Peak Found	High	Not Found	High	0.0009707	0.01668	7	55.86
A0A2K9BHQ8	Uncharacterized protein OS=Bifidobacterium breve OX=1685 GN=BB139W423_0202 PE=4 SV=1	0	55.349	37	3	17	3	115	12.6	5.08	685	3	0	1.082	1.443	1.467	0.976492	0.693701	0.999946	37.55	45	30.86	1.66428e+07	1.63679e+07	1.23663e+07	2.43357e+07	High	High	High	High	1
Annotated Sequence	Modifications	Qvality PEP	Qvality q-value	# Protein Groups	# Proteins	# PSMs	Master Protein Accessions	Positions in Master Proteins	Modifications in Master Proteins	# Missed Cleavages	Theo. MH+ [Da]	Abundance Ratio: (1) / (0 - Chemostat)	Abundance Ratio: (2) / (0 - Chemostat)	Abundance Ratio: (3) / (0 - Chemostat)	Abundance Ratio Adj. P-Value: (1) / (0 - Chemostat)	Abundance Ratio Adj. P-Value: (2) / (0 - Chemostat)	Abundance Ratio Adj. P-Value: (3) / (0 - Chemostat)	Abundance Ratio Variability [%]: (1) / (0 - Chemostat)	Abundance Ratio Variability [%]: (2) / (0 - Chemostat)	Abundance Ratio Variability [%]: (3) / (0 - Chemostat)	Abundances (Grouped): 0 - Chemostat	Abundances (Grouped): 1	Abundances (Grouped): 2	Abundances (Grouped): 3	Quan Info	Found in Sample: [S1] F1: Sample, 0 - Chemostat	Found in Sample: [S2] F2: Sample, 1	Found in Sample: [S3] F3: Sample, 2	Found in Sample: [S4] F4: Sample, 3	Confidence (by Search Engine): Mascot	Percolator q-Value (by Search Engine): Mascot	Percolator PEP (by Search Engine): Mascot	Ions Score (by Search Engine): Mascot	Top Apex RT [min]
[R].VLGGFVSFPLVGPAHSSQNGLPLEQQIAAGR.[D]		6.30512e-16	9.41136e-06	1	1	3	A0A0L0LQG8	A0A0L0LQG8 [174-204]		0	3146.67	0.876	0.01	2.748	0.966703	7.80361e-17	0.875922	0		0	1.95169e+06	1709526		5.36238e+06		High	Peak Found	Not Found	Peak Found	High	5.386e-05	6.305e-16	43	72.3
[K].ETIEATRPDIVIATGLK.[H]		6.30512e-16	9.41136e-06	1	1	2	A0A0L0LQG8	A0A0L0LQG8 [69-85]		0	1827.02	1.189	1.019	1.301	0.986343	0.999983	0.987321	0	0	0	3.65061e+06	4339788	3.71828e+06	4.74891e+06		High	Peak Found	High	Peak Found	High	5.386e-05	6.305e-16	54	50
A0A2K9B3G6	Uncharacterized protein OS=Bifidobacterium breve OX=1685 GN=BB215W447A_1221 PE=4 SV=1	0	65.63	52	5	16	5	152	17.4	5.77	265	5	0	1.343	1.002	1.467	0.846935	0.997378	0.999946	27.81	36.4	40.57	5.25265e+07	8.944e+07	6.05977e+07	8.91444e+07	High	High	High	High	1
Annotated Sequence	Modifications	Qvality PEP	Qvality q-value	# Protein Groups	# Proteins	# PSMs	Master Protein Accessions	Positions in Master Proteins	Modifications in Master Proteins	# Missed Cleavages	Theo. MH+ [Da]	Abundance Ratio: (1) / (0 - Chemostat)	Abundance Ratio: (2) / (0 - Chemostat)	Abundance Ratio: (3) / (0 - Chemostat)	Abundance Ratio Adj. P-Value: (1) / (0 - Chemostat)	Abundance Ratio Adj. P-Value: (2) / (0 - Chemostat)	Abundance Ratio Adj. P-Value: (3) / (0 - Chemostat)	Abundance Ratio Variability [%]: (1) / (0 - Chemostat)	Abundance Ratio Variability [%]: (2) / (0 - Chemostat)	Abundance Ratio Variability [%]: (3) / (0 - Chemostat)	Abundances (Grouped): 0 - Chemostat	Abundances (Grouped): 1	Abundances (Grouped): 2	Abundances (Grouped): 3	Quan Info	Found in Sample: [S1] F1: Sample, 0 - Chemostat	Found in Sample: [S2] F2: Sample, 1	Found in Sample: [S3] F3: Sample, 2	Found in Sample: [S4] F4: Sample, 3	Confidence (by Search Engine): Mascot	Percolator q-Value (by Search Engine): Mascot	Percolator PEP (by Search Engine): Mascot	Ions Score (by Search Engine): Mascot	Top Apex RT [min]
[K].MLDAAGNTLR.[R]		7.38117e-15	9.41136e-06	1	1	3	A0A0L0LQI3	A0A0L0LQI3 [92-101]		0	1061.54	1.299	1.762	1.817	0.966676	0.845024	0.980537	0	0	0	4349552	5650100	7.66199e+06	7.90427e+06		Peak Found	High	High	High	High	5.386e-05	2.492e-12	21	29
[K].MLDAAGNTLR.[R]	1xOxidation [M1]	6.30512e-16	9.41136e-06	1	1	3	A0A0L0LQI3	A0A0L0LQI3 [92-101]		0	1077.54	0.644	0.331	0.976	0.846789	0.482024	0.863396	0	0	0	3.57124e+06	2300480	1.18376e+06	3.48498e+06		High	High	Peak Found	High	High	5.386e-05	1.719e-13	33	24.22
[K].DVFLPAQALPTGVNTLR.[K]		6.30512e-16	9.41136e-06	1	1	7	A0A0L0LQI3	A0A0L0LQI3 [25-41]		0	1812	1.143	1.89	2.932	0.990704	0.811003	0.790013	0	0	0	4.04046e+06	4.61853e+06	7.63792e+06	1.18471e+07		High	High	High	High	High	5.386e-05	6.305e-16	79	66.61
[K].GYGFITSEEGKDVFLPAQALPTGVNTLR.[K]		6.30512e-16	9.41136e-06	1	1	5	A0A0L0LQI3	A0A0L0LQI3 [14-41]		1	2980.54	0.747	1.358	2.44	0.918527	0.925455	0.887975	0	0	0	4.00446e+06	2.98954e+06	5.43648e+06	9769791		High	High	High	High	High	5.386e-05	6.305e-16	42	68.46
[K].ADDMAAICEDLIK.[M]	1xCarbamidomethyl [C8]	6.30512e-16	9.41136e-06	1	1	4	A0A0L0LQI3	A0A0L0LQI3 [79-91]		0	1464.67	3.205	2.221	3.715	0.376832	0.671621	0.674967	0	0	0	1.51002e+06	4.83921e+06	3.35379e+06	5.61034e+06		High	High	Peak Found	High	High	5.386e-05	6.305e-16	30	58.79
[K].VEYSVVDGR.[R]		0.0106752	0.000643793	1	1	2	A0A0L0LQI3	A0A0L0LQI3 [46-54]		0	1023.51	0.674	0.497	0.687	0.880279	0.753064	0.582246	0	0	0	9850284	6642911	4899393	6769260		High	Peak Found	High	Peak Found	High	0.0003116	0.002551	46	27.63
[K].LIASSPSLVK.[A]		0.0374653	0.00235685	1	1	4	A0A0L0LQI3	A0A0L0LQI3 [64-73]		0	1014.62	1.067	1.031	1.706	0.964098	0.963993	0.94178	0	0	0	43075260	45972472	44396432	73493152		High	High	High	High	High	0.0008065	0.00986	26	30.92
[R].RGPQAMDVK.[L]		0.212672	0.00525336	1	1	1	A0A0L0LQI3	A0A0L0LQI3 [55-63]		1	1001.52	0.01	1.755	0.227	8.61088e-17	0.891629	0.473676		0	0	439562		771235	99752.9		Peak Found	Not Found	Peak Found	High	High	0.001789	0.05405	11	18.94
A0A0M3T8P5	ADP-ribose pyrophosphatase OS=Bifidobacterium breve OX=1685 GN=nudF_1 PE=4 SV=1	0	6.068	12	2	2	2	224	25.2	4.96	37	2	0	1.26	0.939	1.465	0.912258	0.997378	0.999946	24.48	56.73	106.84	9.57308e+06	1.3666e+07	1.21116e+07	2.46012e+07	High	Peak Found	Peak Found	Peak Found	1
Annotated Sequence	Modifications	Qvality PEP	Qvality q-value	# Protein Groups	# Proteins	# PSMs	Master Protein Accessions	Positions in Master Proteins	Modifications in Master Proteins	# Missed Cleavages	Theo. MH+ [Da]	Abundance Ratio: (1) / (0 - Chemostat)	Abundance Ratio: (2) / (0 - Chemostat)	Abundance Ratio: (3) / (0 - Chemostat)	Abundance Ratio Adj. P-Value: (1) / (0 - Chemostat)	Abundance Ratio Adj. P-Value: (2) / (0 - Chemostat)	Abundance Ratio Adj. P-Value: (3) / (0 - Chemostat)	Abundance Ratio Variability [%]: (1) / (0 - Chemostat)	Abundance Ratio Variability [%]: (2) / (0 - Chemostat)	Abundance Ratio Variability [%]: (3) / (0 - Chemostat)	Abundances (Grouped): 0 - Chemostat	Abundances (Grouped): 1	Abundances (Grouped): 2	Abundances (Grouped): 3	Quan Info	Found in Sample: [S1] F1: Sample, 0 - Chemostat	Found in Sample: [S2] F2: Sample, 1	Found in Sample: [S3] F3: Sample, 2	Found in Sample: [S4] F4: Sample, 3	Confidence (by Search Engine): Mascot	Percolator q-Value (by Search Engine): Mascot	Percolator PEP (by Search Engine): Mascot	Ions Score (by Search Engine): Mascot	Top Apex RT [min]
[K].FGGEAVVAGNIIVR.[Q]		6.30512e-16	9.41136e-06	1	1	4	A0A0L0LQI4	A0A0L0LQI4 [26-39]		0	1401.78	0.313	0.784	0.278	0.251409	0.957508	0.18761	0	0	0	1.86877e+06	584010	1.46601e+06	519191		High	Peak Found	Peak Found	Peak Found	High	5.386e-05	2.073e-13	20	51.12
[K].DHTLFALADGSVK.[F]		6.30512e-16	9.41136e-06	1	1	7	A0A0L0LQI4	A0A0L0LQI4 [56-68]		0	1373.71	0.254	0.22	0.842	0.054225	0.0946624	0.810267	0	0	0	7.32359e+07	1.85839e+07	1.61159e+07	61663684		High	High	High	High	High	5.386e-05	6.305e-16	65	50.59
[R].GTNFHAGQNVGMGK.[D]	1xOxidation [M12]	1.86658e-10	9.41136e-06	1	1	8	A0A0L0LQI4	A0A0L0LQI4 [42-55]		0	1433.66	0.037	0.021	0.049	3.69957e-07	2.25446e-08	8.74694e-06	0	0	0	4.02057e+07	1.49957e+06	825417	1.96994e+06		High	High	High	High	High	5.386e-05	3.965e-08	59	19.26
[R].GTNFHAGQNVGMGK.[D]		6.30512e-16	9.41136e-06	1	1	6	A0A0L0LQI4	A0A0L0LQI4 [42-55]		0	1417.66	5.032	0.887	3.295	0.0691997	0.989101	0.780272	0	0	0	4.70989e+06	2.36994e+07	4.17711e+06	1.55195e+07		Peak Found	High	High	High	High	5.386e-05	6.305e-16	41	21.86
[R].DSSPQYLGVK.[K]		0.0193986	0.00146966	1	1	1	A0A0L0LQI4	A0A0L0LQI4 [15-24]		0	1093.55	0.285	0.265	0.541	0.145649	0.190062	0.429142	0	0	0	39681316	11320515	10505710	21473198		High	Peak Found	Peak Found	Peak Found	High	0.000551	0.004217	45	30.89
A0A0L0LTY7	DNA-directed RNA polymerase subunit beta' OS=Bifidobacterium breve OX=1685 GN=rpoC PE=3 SV=1	0	841.455	57	68	218	68	1345	148.9	5.71	6378	68	0	1.136	1.134	1.464	0.95838	0.909983	0.999946	59.39	59.65	73.25	5.98438e+08	6.18466e+08	6.89445e+08	8.3846e+08	High	High	High	High	1
Annotated Sequence	Modifications	Qvality PEP	Qvality q-value	# Protein Groups	# Proteins	# PSMs	Master Protein Accessions	Positions in Master Proteins	Modifications in Master Proteins	# Missed Cleavages	Theo. MH+ [Da]	Abundance Ratio: (1) / (0 - Chemostat)	Abundance Ratio: (2) / (0 - Chemostat)	Abundance Ratio: (3) / (0 - Chemostat)	Abundance Ratio Adj. P-Value: (1) / (0 - Chemostat)	Abundance Ratio Adj. P-Value: (2) / (0 - Chemostat)	Abundance Ratio Adj. P-Value: (3) / (0 - Chemostat)	Abundance Ratio Variability [%]: (1) / (0 - Chemostat)	Abundance Ratio Variability [%]: (2) / (0 - Chemostat)	Abundance Ratio Variability [%]: (3) / (0 - Chemostat)	Abundances (Grouped): 0 - Chemostat	Abundances (Grouped): 1	Abundances (Grouped): 2	Abundances (Grouped): 3	Quan Info	Found in Sample: [S1] F1: Sample, 0 - Chemostat	Found in Sample: [S2] F2: Sample, 1	Found in Sample: [S3] F3: Sample, 2	Found in Sample: [S4] F4: Sample, 3	Confidence (by Search Engine): Mascot	Percolator q-Value (by Search Engine): Mascot	Percolator PEP (by Search Engine): Mascot	Ions Score (by Search Engine): Mascot	Top Apex RT [min]
[R].VVLEMSPYDLNR.[G]		6.30512e-16	9.41136e-06	1	1	4	A0A0L0LQI5	A0A0L0LQI5 [53-64]		0	1435.72	2.653	2.57	2.381	0.517109	0.62284	0.923513	0	0	0	1.8004e+06	4.77645e+06	4.62675e+06	4286173		High	High	High	High	High	5.386e-05	6.305e-16	53	52.01
[K].HIVLATISGK.[M]		1.99998e-06	9.41136e-06	1	1	4	A0A0L0LQI5	A0A0L0LQI5 [30-39]		0	1038.63	1.303	1.106	2.259	0.963788	0.991478	0.935911	0	0	0	8169584	10647217	9034635	18451624		High	High	High	High	High	5.386e-05	0.0002363	59	28.41
[M].AKDGVIEVEGQVVEALPNAMFR.[V]		6.30512e-16	9.41136e-06	1	1	4	A0A0L0LQI5	A0A0L0LQI5 [2-23]		1	2372.23	100	100	100	8.61088e-17	7.80361e-17	8.04199e-17					1.42967e+06	1.76695e+06	3.39677e+06		Not Found	High	High	High	High	5.386e-05	6.305e-16	36	68.87
A0A0M5KWS8	Energy-dependent translational throttle protein EttA OS=Bifidobacterium breve OX=1685 GN=ettA_1 PE=3 SV=1	0	133.424	28	14	41	14	559	61.9	5.25	1321	14	0	1.147	1.024	1.463	0.95322	0.990798	0.999946	43.17	61.56	75.13	6.08865e+07	8.05851e+07	6.60296e+07	1.06078e+08	High	High	High	High	1
Annotated Sequence	Modifications	Qvality PEP	Qvality q-value	# Protein Groups	# Proteins	# PSMs	Master Protein Accessions	Positions in Master Proteins	Modifications in Master Proteins	# Missed Cleavages	Theo. MH+ [Da]	Abundance Ratio: (1) / (0 - Chemostat)	Abundance Ratio: (2) / (0 - Chemostat)	Abundance Ratio: (3) / (0 - Chemostat)	Abundance Ratio Adj. P-Value: (1) / (0 - Chemostat)	Abundance Ratio Adj. P-Value: (2) / (0 - Chemostat)	Abundance Ratio Adj. P-Value: (3) / (0 - Chemostat)	Abundance Ratio Variability [%]: (1) / (0 - Chemostat)	Abundance Ratio Variability [%]: (2) / (0 - Chemostat)	Abundance Ratio Variability [%]: (3) / (0 - Chemostat)	Abundances (Grouped): 0 - Chemostat	Abundances (Grouped): 1	Abundances (Grouped): 2	Abundances (Grouped): 3	Quan Info	Found in Sample: [S1] F1: Sample, 0 - Chemostat	Found in Sample: [S2] F2: Sample, 1	Found in Sample: [S3] F3: Sample, 2	Found in Sample: [S4] F4: Sample, 3	Confidence (by Search Engine): Mascot	Percolator q-Value (by Search Engine): Mascot	Percolator PEP (by Search Engine): Mascot	Ions Score (by Search Engine): Mascot	Top Apex RT [min]
[K].QIAENAGVSGDVVINK.[V]		6.30512e-16	9.41136e-06	1	1	10	A0A0L0LQI9	A0A0L0LQI9 [454-469]		0	1613.85	1.47	0.76	1.437	0.932037	0.952276	0.987983	0	0	0	2.89943e+06	4.26075e+06	2.2039e+06	4.16544e+06		High	High	High	High	High	5.386e-05	6.305e-16	83	35.11
[R].QGMLEGLDK.[L]		9.98299e-15	9.41136e-06	1	1	3	A0A0L0LQI9	A0A0L0LQI9 [13-21]		0	990.492	3.536	4.871	10.294	0.247625	0.050867	0.00647803	0	0	0	7156475	25302362	34856780	73665792		Peak Found	High	High	High	High	5.386e-05	3.322e-12	43	36.09
[K].NVVAGSNPIALR.[R]		6.30512e-16	9.41136e-06	1	1	5	A0A0L0LQI9	A0A0L0LQI9 [105-116]		0	1210.69	1.076	1.028	2.378	0.959906	0.961534	0.687222	0	0	0	1.05052e+08	113026624	108016152	2.49804e+08		High	High	High	High	High	5.386e-05	6.305e-16	51	36.26
[K].LESVDTSVLGHAK.[K]		6.30512e-16	9.41136e-06	1	1	8	A0A0L0LQI9	A0A0L0LQI9 [307-319]		0	1355.72	0.614	0.768	0.867	0.830885	0.967032	0.834777	0	0	0	109260124	67057200	83863624	94676910		High	High	High	High	High	5.386e-05	6.305e-16	38	33.31
[K].IAEALDKVGQDGVVTVEDNNR.[F]		6.30512e-16	9.41136e-06	1	1	4	A0A0L0LQI9	A0A0L0LQI9 [160-180]		1	2242.13	0.942	1.801	0.23	0.977052	0.820313	0.0586403	0	0	0	4451174	4.19303e+06	8.01481e+06	1.022e+06		High	High	High	Peak Found	High	5.386e-05	6.305e-16	87	44.34
[K].VGQDGVVTVEDNNR.[F]		6.30512e-16	9.41136e-06	1	1	6	A0A0L0LQI9	A0A0L0LQI9 [167-180]		0	1501.72	0.662	0.354	0.829	0.897885	0.432646	0.792665	0	0	0	4.16932e+07	2.75892e+07	1.47631e+07	3.4576e+07		High	High	High	High	High	5.386e-05	6.305e-16	70	26.56
[K].VIVSKDETTIVQGAGSKEDIDAR.[V]		6.30512e-16	9.41136e-06	1	1	4	A0A0L0LQI9	A0A0L0LQI9 [321-343]		2	2431.27	0.528	0.622	2.097	0.718214	0.845566	0.948809	0	0	0	10176955	5.37599e+06	6.32816e+06	2.13453e+07		High	Peak Found	High	High	High	5.386e-05	6.305e-16	15	34.5
[K].VIVSKDETTIVQGAGSK.[E]		6.30512e-16	9.41136e-06	1	1	8	A0A0L0LQI9	A0A0L0LQI9 [321-337]		1	1731.95	1.217	1.4	2.342	0.981487	0.937306	0.932386	0	0	0	5.97238e+06	7.26758e+06	8.36279e+06	1.39899e+07		High	High	High	High	High	5.386e-05	6.305e-16	57	29.67
[K].TYGAPTITNDGVSIAK.[E]		6.30512e-16	9.41136e-06	1	1	10	A0A0L0LQI9	A0A0L0LQI9 [42-57]		0	1607.83	0.659	0.699	1.017	0.885334	0.926325	0.927262	0	0	0	4.00362e+07	2.63719e+07	2.79833e+07	40727975		High	High	High	High	High	5.386e-05	6.305e-16	68	42.34
[K].VGAATEVEAK.[E]		6.30512e-16	9.41136e-06	1	1	2	A0A0L0LQI9	A0A0L0LQI9 [379-388]		0	974.515	0.049	0.218	0.156	8.3212e-06	0.113393	0.0104527	0	0	0	34387144	1.68994e+06	7.50029e+06	5.35387e+06		Peak Found	High	High	Peak Found	High	5.386e-05	6.305e-16	64	19.29
[K].VSSQQDIVHVAELVMK.[T]	1xOxidation [M15]	6.30512e-16	9.41136e-06	1	1	5	A0A0L0LQI9	A0A0L0LQI9 [225-240]		0	1798.94	0.782	0.973	1.135	0.916433	0.998065	0.949184	0	0	0	6.27901e+06	4.91017e+06	6.10876e+06	7129067		High	High	High	High	High	5.386e-05	6.305e-16	22	49.91
[K].VSSQQDIVHVAELVMK.[T]		6.30512e-16	9.41136e-06	1	1	10	A0A0L0LQI9	A0A0L0LQI9 [225-240]		0	1782.94	1.691	2.152	2.997	0.758293	0.537417	0.505926	0	0	0	2.29002e+07	3.87322e+07	4.92773e+07	6.86339e+07		High	High	High	High	High	5.386e-05	6.305e-16	43	63
[R].SLPDGEGFNAATDTYEDLLAAGVTDPVK.[V]		6.30512e-16	9.41136e-06	1	1	11	A0A0L0LQI9	A0A0L0LQI9 [472-499]		0	2866.36	0.947	0.79	1.034	0.99238	0.963417	0.932194	0	0	0	3.03886e+07	2.8785e+07	2.4005e+07	3.14291e+07		High	High	High	High	High	5.386e-05	6.305e-16	59	77.5
[R].SALQNAASIAGLFLTTEAVVANKPEPK.[A]		6.30512e-16	9.41136e-06	1	1	15	A0A0L0LQI9	A0A0L0LQI9 [503-529]		0	2740.49	0.469	0.229	0.914	0.525626	0.070256	0.873573	0	0	0	2.02917e+07	9.50874e+06	4.65506e+06	1.8544e+07		High	High	High	High	High	5.386e-05	6.305e-16	21	79.78
[K].TDDVAGDGTTTATVLAQSLVHEGLK.[N]		6.30512e-16	9.41136e-06	1	1	4	A0A0L0LQI9	A0A0L0LQI9 [80-104]		0	2499.26	1.198	1.424	3.308	0.9823	0.931872	0.756146	0	0	0	5.56591e+06	6669939	7928545	18409522		Peak Found	High	High	Peak Found	High	5.386e-05	6.305e-16	113	68.87
[K].TGKPLLIIAEDVDGEALPTLILNNIR.[G]		6.30512e-16	9.41136e-06	1	1	3	A0A0L0LQI9	A0A0L0LQI9 [241-266]		0	2788.58			100			8.04199e-17							5015138		High	High	Not Found	High	High	5.386e-05	6.305e-16	27	79.76
[K].ATEVIVK.[E]		1.85403e-10	9.41136e-06	1	1	3	A0A0L0LQI9	A0A0L0LQI9 [122-128]		0	759.461	0.217	0.836	0.667	0.0466551	0.984795	0.566109	0	0	0	19813510	4303462	16568174	13213156		High	Peak Found	High	High	High	5.386e-05	3.939e-08	49	20.15
[R].FGLDLDFTEGMR.[F]		8.62009e-09	9.41136e-06	1	1	6	A0A0L0LQI9	A0A0L0LQI9 [181-192]		0	1400.65	5.062	6.212	9.387	0.0915412	0.0703321	0.0986229	0	0	0	1.07012e+06	5417225	6.64743e+06	10045390		High	High	High	High	High	5.386e-05	1.536e-06	73	72.1
[K].AMLQDMAILTGAQVVSDELGLK.[L]		6.30512e-16	9.41136e-06	1	1	5	A0A0L0LQI9	A0A0L0LQI9 [285-306]		0	2303.2	4.206	0.01	12.768	0.206541	7.80361e-17	0.070554	0		0	344995	1.45097e+06		4.40497e+06		Peak Found	High	High	High	High	5.386e-05	6.305e-16	69	79.82
[K].DETTIVQGAGSKEDIDAR.[V]		6.30512e-16	9.41136e-06	1	1	6	A0A0L0LQI9	A0A0L0LQI9 [326-343]		1	1904.92	0.981	1.192	1.784	0.974223	0.958494	0.986902	0	0	0	1.23095e+07	12073439	1.46761e+07	2.19552e+07		High	High	High	High	High	5.386e-05	2.554e-15	99	32.3
[K].DETTIVQGAGSK.[E]		6.30512e-16	9.41136e-06	1	1	3	A0A0L0LQI9	A0A0L0LQI9 [326-337]		0	1205.6	0.485	0.282	0.493	0.612167	0.332885	0.520755	0	0	0	6.80117e+06	3.30126e+06	1.92013e+06	3.35534e+06		High	High	High	Peak Found	High	5.386e-05	6.305e-16	35	24.76
[K].DQIAATATISAADPEVGEK.[I]		6.30512e-16	9.41136e-06	1	1	28	A0A0L0LQI9	A0A0L0LQI9 [141-159]		0	1886.93	1.32	0.688	1.564	0.967817	0.915085	0.993958	0	0	0	2.62664e+06	3.46697e+06	1.80583e+06	4.10813e+06		High	High	High	High	High	5.386e-05	6.305e-16	77	44.63
[R].AEIENTDSDYDREK.[L]		5.07543e-08	9.41136e-06	1	1	4	A0A0L0LQI9	A0A0L0LQI9 [349-362]		1	1684.73	0.141	0.192	0.069	0.00812616	0.151119	0.000359514	0	0	0	9.92672e+06	1.39638e+06	1.9017e+06	682306		High	High	High	Peak Found	High	5.386e-05	8.309e-06	48	19.77
[K].AEAVTSLTGEEATGAAIVFR.[A]		6.30512e-16	9.41136e-06	1	1	16	A0A0L0LQI9	A0A0L0LQI9 [427-446]		0	1993.02	1.217	0.649	1.561	0.98184	0.907454	0.996469	0	0	0	3.07773e+06	3.74499e+06	1.99675e+06	4.80425e+06		High	High	High	High	High	5.386e-05	6.305e-16	156	59.95
[K].AAIEEGLLPGGGVALVQAAAK.[A]		6.30512e-16	9.41136e-06	1	1	10	A0A0L0LQI9	A0A0L0LQI9 [403-423]		0	1935.09	1.769	2.465	3.873	0.608499	0.245822	0.213011	0	0	0	2.88696e+07	5.10729e+07	7.11591e+07	1.11824e+08		High	High	High	High	High	5.386e-05	6.305e-16	41	64.55
[K].KVIVSKDETTIVQGAGSK.[E]		6.30512e-16	9.41136e-06	1	1	5	A0A0L0LQI9	A0A0L0LQI9 [320-337]		2	1860.04	2.086	2.681	4.309	0.758595	0.454059	0.466127	0	0	0	2.46475e+06	5.14152e+06	6.60919e+06	10619468		High	High	High	High	High	5.386e-05	6.305e-16	84	25.24
[K].AAAPAAGADMGY.[-]		1.32089e-11	9.41136e-06	1	1	1	A0A0L0LQI9	A0A0L0LQI9 [530-541]		0	1065.47	2.003	1.458	2.591	0.766037	0.93059	0.880449	0	0	0	2.19599e+06	4.39953e+06	3.20184e+06	5.69086e+06		Peak Found	Peak Found	High	Peak Found	High	5.386e-05	3.169e-09	19	33.6
[K].KTDDVAGDGTTTATVLAQSLVHEGLK.[N]		6.30512e-16	9.41136e-06	1	1	8	A0A0L0LQI9	A0A0L0LQI9 [79-104]		1	2627.35	0.903	1.318	2.543	0.999827	0.86134	0.616537	0	0	0	38792207	35023894	51109755	98633940		High	High	High	High	High	5.386e-05	6.305e-16	63	62.47
[R].AEIENTDSDYDR.[E]		3.73925e-05	0.000142714	1	1	1	A0A0L0LQI9	A0A0L0LQI9 [349-360]		0	1427.59	0.01	0.01	0.297	8.61088e-17	7.80361e-17	0.564692			0	502720			149327		High	Not Found	Not Found	Peak Found	High	0.0001273	0.0002648	38	23.18
[R].FGLDLDFTEGMR.[F]	1xOxidation [M11]	3.22268e-05	0.000142714	1	1	1	A0A0L0LQI9	A0A0L0LQI9 [181-192]		0	1416.65	0.864	1.017	1.704	0.967172	0.997438	0.999651	0	0	0	2368491	2.0474e+06	2407997	4.035e+06		High	Peak Found	Peak Found	Peak Found	High	0.0001273	0.0002648	63	65.33
[K].LAGGVAVIK.[V]		0.000306132	0.000142714	1	1	4	A0A0L0LQI9	A0A0L0LQI9 [370-378]		0	827.535	1.359	1.449	1.742	0.83017	0.783239	0.933085	0	0	0	144010944	195748976	208630448	250925280		High	High	High	High	High	0.0001273	0.0002648	13	27.8
[K].EIDLEDPYER.[I]		0.00798783	0.000273518	1	1	3	A0A0L0LQI9	A0A0L0LQI9 [58-67]		0	1278.58	0.837	1.441	1.658	0.957429	0.856045	0.986902	0	0	0	18708940	15661855	26966820	31011656		High	Peak Found	High	High	High	0.0001663	0.001925	39	44.82
[K].IISYDEEAR.[Q]		0.00903824	0.000532656	1	1	3	A0A0L0LQI9	A0A0L0LQI9 [4-12]		0	1095.53	0.247	0.22	0.01	0.0955903	0.115254	8.04199e-17	0	0		34591928	8533315	7.60114e+06			High	High	High	Not Found	High	0.0002449	0.002217	62	26.67
[K].AAAPAAGADMGY.[-]	1xOxidation [M10]	0.0193986	0.00146966	1	1	2	A0A0L0LQI9	A0A0L0LQI9 [530-541]		0	1081.46	0.341	0.153	0.306	0.334636	0.0739046	0.133223	0	0	0	4.45825e+06	1.51856e+06	682510	1.3626e+06		High	High	Peak Found	Peak Found	High	0.000551	0.004217	11	25.2
[K].IAEALDK.[V]		0.0255678	0.00179432	1	1	2	A0A0L0LQI9	A0A0L0LQI9 [160-166]		0	759.425	0.383	2.057	0.277	0.367879	0.411781	0.0877925	0	0	0	3.03983e+07	11636628	6.25362e+07	8425009		High	Peak Found	High	Peak Found	High	0.0006421	0.006049	48	20.34
A0A2K9ALB1	Bifunctional purine biosynthesis protein PurH OS=Bifidobacterium breve OX=1685 GN=purH PE=3 SV=1	0	227.882	47	18	56	18	545	58.3	5.48	1814	18	0	0.79	0.768	1.463	0.843912	0.863616	0.999946	83.24	108.27	102.45	7.0812e+07	9.48751e+07	6.3825e+07	9.83912e+07	High	High	High	High	1
Annotated Sequence	Modifications	Qvality PEP	Qvality q-value	# Protein Groups	# Proteins	# PSMs	Master Protein Accessions	Positions in Master Proteins	Modifications in Master Proteins	# Missed Cleavages	Theo. MH+ [Da]	Abundance Ratio: (1) / (0 - Chemostat)	Abundance Ratio: (2) / (0 - Chemostat)	Abundance Ratio: (3) / (0 - Chemostat)	Abundance Ratio Adj. P-Value: (1) / (0 - Chemostat)	Abundance Ratio Adj. P-Value: (2) / (0 - Chemostat)	Abundance Ratio Adj. P-Value: (3) / (0 - Chemostat)	Abundance Ratio Variability [%]: (1) / (0 - Chemostat)	Abundance Ratio Variability [%]: (2) / (0 - Chemostat)	Abundance Ratio Variability [%]: (3) / (0 - Chemostat)	Abundances (Grouped): 0 - Chemostat	Abundances (Grouped): 1	Abundances (Grouped): 2	Abundances (Grouped): 3	Quan Info	Found in Sample: [S1] F1: Sample, 0 - Chemostat	Found in Sample: [S2] F2: Sample, 1	Found in Sample: [S3] F3: Sample, 2	Found in Sample: [S4] F4: Sample, 3	Confidence (by Search Engine): Mascot	Percolator q-Value (by Search Engine): Mascot	Percolator PEP (by Search Engine): Mascot	Ions Score (by Search Engine): Mascot	Top Apex RT [min]
[K].VFAGVGDTNLNNVIDFAR.[A]		6.30512e-16	9.41136e-06	1	1	3	A0A0L0LQJ0	A0A0L0LQJ0 [78-95]		0	1921.98														No Quan Values	High	Not Found	High	Not Found	High	5.386e-05	6.305e-16	58
[R].TGSDLTPELVAELAAAHPNIVGIK.[D]		6.30512e-16	9.41136e-06	1	1	2	A0A0L0LQJ0	A0A0L0LQJ0 [144-167]		0	2416.31	0.232	0.617	0.857	0.170168	0.853177	0.837935	0	0	0	2.73091e+06	633786	1.68596e+06	2.34105e+06		High	Peak Found	High	Peak Found	High	5.386e-05	6.305e-16	33	74.07
[R].AYEAGDYGTAIEAAER.[I]		6.30512e-16	9.41136e-06	1	1	1	A0A0L0LQJ0	A0A0L0LQJ0 [229-244]		0	1686.76														No Quan Values	High	Not Found	Not Found	Not Found	High	5.386e-05	6.305e-16	40
[K].GLNISTLIR.[E]		3.33473e-10	9.41136e-06	1	1	2	A0A0L0LQJ0	A0A0L0LQJ0 [270-278]		0	986.599	1.185	1.258	1.719	0.990704	0.957508	0.995238	0	0	0	2.00896e+06	2.38042e+06	2.52726e+06	3454313		Peak Found	Peak Found	High	High	High	5.386e-05	6.904e-08	22	54.3
[R].EPAVQLTAQQYEAIK.[A]		0.000126531	0.000142714	1	1	1	A0A0L0LQJ0	A0A0L0LQJ0 [279-293]		0	1688.89														No Quan Values	Not Found	Not Found	Not Found	High	High	0.0001273	0.0002648	27
A0A2K9ALG3	Glutamate--tRNA ligase OS=Bifidobacterium breve OX=1685 GN=gltX PE=3 SV=1	0	317.217	54	24	91	24	506	56.5	5.08	2161	24	0	0.906	0.947	1.462	0.932254	0.997418	0.999946	35.9	47.42	51.33	2.11491e+08	2.13683e+08	1.95736e+08	3.18353e+08	High	High	High	High	1
Annotated Sequence	Modifications	Qvality PEP	Qvality q-value	# Protein Groups	# Proteins	# PSMs	Master Protein Accessions	Positions in Master Proteins	Modifications in Master Proteins	# Missed Cleavages	Theo. MH+ [Da]	Abundance Ratio: (1) / (0 - Chemostat)	Abundance Ratio: (2) / (0 - Chemostat)	Abundance Ratio: (3) / (0 - Chemostat)	Abundance Ratio Adj. P-Value: (1) / (0 - Chemostat)	Abundance Ratio Adj. P-Value: (2) / (0 - Chemostat)	Abundance Ratio Adj. P-Value: (3) / (0 - Chemostat)	Abundance Ratio Variability [%]: (1) / (0 - Chemostat)	Abundance Ratio Variability [%]: (2) / (0 - Chemostat)	Abundance Ratio Variability [%]: (3) / (0 - Chemostat)	Abundances (Grouped): 0 - Chemostat	Abundances (Grouped): 1	Abundances (Grouped): 2	Abundances (Grouped): 3	Quan Info	Found in Sample: [S1] F1: Sample, 0 - Chemostat	Found in Sample: [S2] F2: Sample, 1	Found in Sample: [S3] F3: Sample, 2	Found in Sample: [S4] F4: Sample, 3	Confidence (by Search Engine): Mascot	Percolator q-Value (by Search Engine): Mascot	Percolator PEP (by Search Engine): Mascot	Ions Score (by Search Engine): Mascot	Top Apex RT [min]
[K].QLEEPEEIAAR.[R]		6.30512e-16	9.41136e-06	1	1	4	A0A0L0LQJ1	A0A0L0LQJ1 [190-200]		0	1284.64	0.618	0.625	0.796	0.851779	0.877375	0.758053	0	0	0	42056764	26011124	26302362	33462692		High	High	High	High	High	5.386e-05	6.305e-16	49	33.04
[R].RGLALNEVAPDALLR.[A]		6.30512e-16	9.41136e-06	1	1	4	A0A0L0LQJ1	A0A0L0LQJ1 [201-215]		1	1607.92	0.427	0.7	1.646	0.421125	0.941784	0.985516	0	0	0	2.02419e+07	8.63344e+06	1.41629e+07	3.33274e+07		High	High	Peak Found	High	High	5.386e-05	6.305e-16	55	53.59
[K].SMGSATAVNVVR.[A]		6.30512e-16	9.41136e-06	1	1	4	A0A0L0LQJ1	A0A0L0LQJ1 [171-182]		0	1191.62	3.021	4.267	7.279	0.227569	0.0544921	0.0131226	0	0	0	14417321	43558120	61514520	104946712		High	High	High	High	High	5.386e-05	6.305e-16	35	28.02
[R].EVPAAIAK.[G]		9.61842e-07	9.41136e-06	1	1	5	A0A0L0LQJ1	A0A0L0LQJ1 [99-106]		0	798.472	1.603	0.4	0.9	0.789901	0.54135	0.873573	0	0	0	24581320	39398212	9.84048e+06	22111922		High	High	High	High	High	5.386e-05	0.0001278	33	21.28
[K].ETQVAEETQNTVATESNNEDRK.[G]		6.30512e-16	9.41136e-06	1	1	6	A0A0L0LQJ1	A0A0L0LQJ1 [8-29]		1	2493.13	0.747	0.734	0.972	0.880279	0.933886	0.850521	0	0	0	1.60044e+07	1.19479e+07	1.17552e+07	15558654		High	Peak Found	High	High	High	5.386e-05	6.305e-16	109	27.75
[K].ETQVAEETQNTVATESNNEDR.[K]		6.30512e-16	9.41136e-06	1	1	7	A0A0L0LQJ1	A0A0L0LQJ1 [8-28]		0	2365.04	0.697	0.431	1.095	0.880279	0.668957	0.91367	0	0	0	7.83936e+06	5.46274e+06	3.38034e+06	8.5856e+06		High	High	High	High	High	5.386e-05	6.305e-16	129	31.46
[R].AVMECAGITDVLTK.[S]	1xCarbamidomethyl [C5]	6.30512e-16	9.41136e-06	1	1	4	A0A0L0LQJ1	A0A0L0LQJ1 [157-170]		0	1507.75	4.698	4.257	7.235	0.0419989	0.0781368	0.0415224	0	0	0	9454769	4.44197e+07	40247306	68405734		High	High	Peak Found	High	High	5.386e-05	6.305e-16	93	51.42
[R].AVMECAGITDVLTK.[S]	1xCarbamidomethyl [C5]; 1xOxidation [M3]	2.15799e-10	9.41136e-06	1	1	4	A0A0L0LQJ1	A0A0L0LQJ1 [157-170]		0	1523.74	0.727	0.858	1.465	0.919582	0.954902	0.988977	0	0	0	11105419	8.07711e+06	9.5319e+06	1.62661e+07		High	High	High	High	High	5.386e-05	4.556e-08	89	44.57
[R].EENRGDELLDR.[V]		9.78285e-13	9.41136e-06	1	1	7	A0A0L0LQJ1	A0A0L0LQJ1 [48-58]		1	1345.63	0.793	0.587	0.683	0.970369	0.828047	0.620997	0	0	0	4.79206e+07	37979354	2.81071e+07	32723821		High	High	High	High	High	5.386e-05	2.644e-10	29	25.78
[R].GTITHPVQGHDAAGTVLLRPAAPGTGVIAGGSVR.[A]		6.30512e-16	9.41136e-06	1	1	12	A0A0L0LQJ1	A0A0L0LQJ1 [123-156]		0	3233.75	0.391	1.308	2.09	0.398218	0.91203	0.846239	0	0	0	32107616	1.25602e+07	4.20077e+07	6.71133e+07		High	High	High	High	High	5.386e-05	6.305e-16	39	40.33
[R].AAGIDEAR.[K]		5.58787e-15	9.41136e-06	1	1	3	A0A0L0LQJ1	A0A0L0LQJ1 [218-225]		0	802.405	0.037	0.328	0.147	1.04852e-06	0.309659	0.005343	0	0	0	13954725	519594	4584024	2.04983e+06		Peak Found	High	High	High	High	5.386e-05	1.911e-12	49	18.97
[R].GLALNEVAPDALLR.[A]		6.30512e-16	9.41136e-06	1	1	10	A0A0L0LQJ1	A0A0L0LQJ1 [202-215]		0	1451.82	1.283	0.952	2.024	0.874575	0.982741	0.846239	0	0	0	1.01015e+08	129599327	9.62138e+07	204425308		High	High	High	High	High	5.386e-05	6.305e-16	57	61.65
[K].SMGSATAVNVVR.[A]	1xOxidation [M2]	3.07382e-05	0.000142714	1	1	4	A0A0L0LQJ1	A0A0L0LQJ1 [171-182]		0	1207.61	1.279	0.341	1.044	0.958453	0.306159	0.91367	0	0	0	17932734	22941738	6.11017e+06	1.87209e+07		High	High	High	High	High	0.0001273	0.0002648	54	22.92
[R].REENRGDELLDR.[V]		0.0193986	0.000881806	1	1	3	A0A0L0LQJ1	A0A0L0LQJ1 [47-58]		2	1501.74	0.507	0.031	0.341	0.697429	7.15416e-06	0.159817	0	0	0	1.33608e+07	6773531	409050	4553339		High	High	Peak Found	Peak Found	High	0.0003804	0.004217	8	22.32
[K].HMFSVPR.[V]		0.0759341	0.00302127	1	1	2	A0A0L0LQJ1	A0A0L0LQJ1 [114-120]		0	873.44	12.437	7.971	10.978	0.00138592	0.0284135	0.0408128	0	0	0	1.38645e+06	17243864	11051430	15220111		Peak Found	High	High	Peak Found	High	0.001035	0.02002	17	26.73
A0A2K9B9U6	Proline iminopeptidase OS=Bifidobacterium breve OX=1685 GN=NRBB57_0822 PE=3 SV=1	0	88.027	30	10	19	10	492	54.7	5.15	631	10	0	0.892	0.819	1.462	0.920218	0.904423	0.999946	28.01	34.13	96.42	4.84177e+07	3.67687e+07	3.61007e+07	7.14762e+07	High	High	High	High	1
Annotated Sequence	Modifications	Qvality PEP	Qvality q-value	# Protein Groups	# Proteins	# PSMs	Master Protein Accessions	Positions in Master Proteins	Modifications in Master Proteins	# Missed Cleavages	Theo. MH+ [Da]	Abundance Ratio: (1) / (0 - Chemostat)	Abundance Ratio: (2) / (0 - Chemostat)	Abundance Ratio: (3) / (0 - Chemostat)	Abundance Ratio Adj. P-Value: (1) / (0 - Chemostat)	Abundance Ratio Adj. P-Value: (2) / (0 - Chemostat)	Abundance Ratio Adj. P-Value: (3) / (0 - Chemostat)	Abundance Ratio Variability [%]: (1) / (0 - Chemostat)	Abundance Ratio Variability [%]: (2) / (0 - Chemostat)	Abundance Ratio Variability [%]: (3) / (0 - Chemostat)	Abundances (Grouped): 0 - Chemostat	Abundances (Grouped): 1	Abundances (Grouped): 2	Abundances (Grouped): 3	Quan Info	Found in Sample: [S1] F1: Sample, 0 - Chemostat	Found in Sample: [S2] F2: Sample, 1	Found in Sample: [S3] F3: Sample, 2	Found in Sample: [S4] F4: Sample, 3	Confidence (by Search Engine): Mascot	Percolator q-Value (by Search Engine): Mascot	Percolator PEP (by Search Engine): Mascot	Ions Score (by Search Engine): Mascot	Top Apex RT [min]
[K].MSFDESALDENFK.[A]	1xOxidation [M1]	6.30512e-16	9.41136e-06	1	1	4	A0A0L0LQJ2	A0A0L0LQJ2 [178-190]		0	1548.65	0.931	1.059	0.72	0.974223	0.999745	0.702564	0	0	0	7937735	7387739	8407233	5.71297e+06		High	High	High	High	High	5.386e-05	6.305e-16	74	48.22
[K].MSFDESALDENFK.[A]		6.30512e-16	9.41136e-06	1	1	3	A0A0L0LQJ2	A0A0L0LQJ2 [178-190]		0	1532.66	1.153	1.658	0.056	0.990552	0.806462	0.000172609	0	0	0	8329474	9606722	13810904	462521		High	High	High	Peak Found	High	5.386e-05	6.305e-16	98	55.11
[K].NGNLSFLIGK.[M]		6.30512e-16	9.41136e-06	1	1	4	A0A0L0LQJ2	A0A0L0LQJ2 [168-177]		0	1062.59	3.138	2.359	4.891	0.0579583	0.323524	0.0904545	0	0	0	25763220	80834120	60768680	126015008		High	High	High	High	High	5.386e-05	6.305e-16	71	52.47
[R].NNLYTANEAIALLK.[S]		6.30512e-16	9.41136e-06	1	1	8	A0A0L0LQJ2	A0A0L0LQJ2 [18-31]		0	1547.84	0.71	1.128	2.463	0.919643	0.933377	0.649923	0	0	0	4.51847e+07	3.20795e+07	5.09792e+07	1.11292e+08		High	High	High	High	High	5.386e-05	6.305e-16	86	60.98
[R].LKPSTVK.[G]		2.6462e-06	9.41136e-06	1	1	1	A0A0L0LQJ2	A0A0L0LQJ2 [199-205]		0	772.493	0.021	1.32	0.052	5.00923e-07	0.956869	0.000368343	0	0	0	1.55144e+06	33299.5	2.04771e+06	80232.8		Peak Found	Peak Found	High	Peak Found	High	5.386e-05	0.0002648	21	17.69
[R].VDKNGNLSFLIGK.[M]		6.30512e-16	9.41136e-06	1	1	6	A0A0L0LQJ2	A0A0L0LQJ2 [165-177]		1	1404.78	1.361	1.119	0.454	0.938892	0.954313	0.214736	0	0	0	1.79984e+07	2.4487e+07	20134570	8.16613e+06		High	High	High	High	High	5.386e-05	6.305e-16	50	47.33
[R].VDRNNLYTANEAIALLK.[S]		6.30512e-16	9.41136e-06	1	1	3	A0A0L0LQJ2	A0A0L0LQJ2 [15-31]		1	1918.04	0.373	0.499	0.169	0.310265	0.761159	0.00577379	0	0	0	2.20771e+07	8.22979e+06	1.10268e+07	3.73704e+06		High	Peak Found	High	Peak Found	High	5.386e-05	6.305e-16	71	57.86
[K].VQGGFLDFDAVVATPDMMGK.[V]	1xOxidation [M18]	6.30512e-16	9.41136e-06	1	1	9	A0A0L0LQJ2	A0A0L0LQJ2 [104-123]		0	2113.99	4.281	2.457	2.16	0.148313	0.619552	0.952057	0	0	0	1.59569e+06	6.83141e+06	3.92076e+06	3.44625e+06		High	High	High	High	High	5.386e-05	6.305e-16	75	72.4
[K].VQGGFLDFDAVVATPDMMGK.[V]		6.30512e-16	9.41136e-06	1	1	6	A0A0L0LQJ2	A0A0L0LQJ2 [104-123]		0	2098	8.723	4.579	3.331	0.0120634	0.133584	0.756533	0	0	0	1.6634e+06	1.45099e+07	7.61618e+06	5.54126e+06		Peak Found	High	High	High	High	5.386e-05	6.305e-16	43	76.98
[K].SMPSYNFDQTVEAVFR.[L]	1xOxidation [M2]	6.30512e-16	9.41136e-06	1	1	8	A0A0L0LQJ2	A0A0L0LQJ2 [32-47]		0	1906.86	0.567	0.376	1.232	0.742647	0.576339	0.98683	0	0	0	4.7239e+06	2.67613e+06	1.77624e+06	5818650		High	High	Peak Found	High	High	5.386e-05	6.305e-16	39	69.7
[K].SMPSYNFDQTVEAVFR.[L]		6.30512e-16	9.41136e-06	1	1	9	A0A0L0LQJ2	A0A0L0LQJ2 [32-47]		0	1890.87	1.957	2.926	5.346	0.786969	0.492928	0.388845	0	0	0	3.74076e+06	7.32183e+06	10947148	1.99977e+07		High	High	High	High	High	5.386e-05	6.305e-16	87	73.97
[K].ATEATEAGADIVGDDDLIAK.[V]		6.30512e-16	9.41136e-06	1	1	14	A0A0L0LQJ2	A0A0L0LQJ2 [84-103]		0	1974.95	0.751	0.386	0.767	0.943052	0.501682	0.748624	0	0	0	39400894	29580676	15227390	30233994		High	High	High	High	High	5.386e-05	6.305e-16	40	49.63
[K].ATITSTMNPGVPVDPNTLA.[-]		3.08566e-07	9.41136e-06	1	1	1	A0A0L0LQJ2	A0A0L0LQJ2 [212-230]		0	1898.95	3.504	3.303	4.683	0.277769	0.347749	0.539703	0	0	0	3.70524e+06	12984452	12239412	17351792		Peak Found	Peak Found	High	Peak Found	High	5.386e-05	4.557e-05	6	58.49
[R].GTVNLPHGTGK.[T]		6.30512e-16	9.41136e-06	1	1	5	A0A0L0LQJ2	A0A0L0LQJ2 [61-71]		0	1080.58	0.94	0.689	0.287	0.979343	0.908195	0.0763763	0	0	0	9005008	8465848	6204198	2.58452e+06		High	High	High	High	High	5.386e-05	6.305e-16	50	20.53
[R].GLMPNPK.[T]	1xOxidation [M3]	4.759e-06	9.41136e-06	1	1	3	A0A0L0LQJ2	A0A0L0LQJ2 [135-141]		0	772.402	0.056	0.423	0.165	4.42043e-05	0.644354	0.0125796	0	0	0	6.1356e+06	345896	2.59786e+06	1.01208e+06		High	High	Peak Found	High	High	5.386e-05	0.0002648	17	18.81
[K].VQGGFLDFDAVVATPDMMGK.[V]	2xOxidation [M17; M18]	4.42036e-05	0.000142714	1	1	3	A0A0L0LQJ2	A0A0L0LQJ2 [104-123]		0	2129.99	0.978	0.479	0.547	0.981434	0.740444	0.529943	0	0	0	2.88632e+06	2.82286e+06	1.38185e+06	1.57981e+06		High	High	Peak Found	Peak Found	High	0.0001273	0.0002648	21	68.51
[K].TGTVTMDVTK.[A]		3.10513e-05	0.000142714	1	1	3	A0A0L0LQJ2	A0A0L0LQJ2 [142-151]		0	1052.53	3.499	1.047	3.528	0.13036	0.993953	0.478191	0	0	0	12520914	43812544	13114445	44179840		High	Peak Found	High	High	High	0.0001273	0.0002648	65	24.69
[K].TGTVTMDVTK.[A]	1xOxidation [M6]	8.88131e-06	0.000142714	1	1	2	A0A0L0LQJ2	A0A0L0LQJ2 [142-151]		0	1068.52	0.091	0.16	0.163	0.00264531	0.0104969	0.0495258	0	0	0	18057614	1643462	2.89806e+06	2.93795e+06		Peak Found	High	Peak Found	High	High	0.0001022	0.0002648	59	19.28
[K].AVADEVKR.[L]		0.0156075	0.00076207	1	1	2	A0A0L0LQJ2	A0A0L0LQJ2 [191-198]		1	887.495	0.01	0.205	0.08	8.61088e-17	0.199084	0.000791836		0	0	4.81555e+06		989558	384806		High	Not Found	Peak Found	High	High	0.0003453	0.003529	57	18.56
[R].KADQLVR.[G]		0.0195919	0.0015861	1	1	2	A0A0L0LQJ2	A0A0L0LQJ2 [54-60]		1	829.489	0.01	0.198	0.025	8.61088e-17	0.193861	1.00513e-06	0	0	0	8831941	83549.5	1.74465e+06	218034		High	Peak Found	Peak Found	High	High	0.0005849	0.004256	24	18.35
[K].ATITSTMNPGVPVDPNTLA.[-]	1xOxidation [M7]	0.0199588	0.00170174	1	1	3	A0A0L0LQJ2	A0A0L0LQJ2 [212-230]		0	1914.95	0.763	0.589	1.17	0.91653	0.877375	0.957098	0	0	0	5.48566e+06	4.18314e+06	3.22857e+06	6.41563e+06		High	High	High	Peak Found	High	0.0006184	0.004348	13	51.51
[R].GLMPNPK.[T]		0.225502	0.0055866	1	1	4	A0A0L0LQJ2	A0A0L0LQJ2 [135-141]		0	756.407	12.565	2.38	9.211	3.73479e-06	0.50493	0.0244206	0	0	0	6.10777e+06	76746080	14538489	56257404		High	High	High	High	High	0.001887	0.0579	30	24.18
A0A0L0LUL9	Elongation factor G OS=Bifidobacterium breve OX=1685 GN=fusA PE=3 SV=1	0	989.44	71	42	306	42	707	78.1	4.97	7976	42	0	1.079	1.081	1.457	0.976492	0.955188	0.999946	67.68	94.37	95.95	1.15625e+09	1.56504e+09	1.51158e+09	2.01248e+09	High	High	High	High	1
Annotated Sequence	Modifications	Qvality PEP	Qvality q-value	# Protein Groups	# Proteins	# PSMs	Master Protein Accessions	Positions in Master Proteins	Modifications in Master Proteins	# Missed Cleavages	Theo. MH+ [Da]	Abundance Ratio: (1) / (0 - Chemostat)	Abundance Ratio: (2) / (0 - Chemostat)	Abundance Ratio: (3) / (0 - Chemostat)	Abundance Ratio Adj. P-Value: (1) / (0 - Chemostat)	Abundance Ratio Adj. P-Value: (2) / (0 - Chemostat)	Abundance Ratio Adj. P-Value: (3) / (0 - Chemostat)	Abundance Ratio Variability [%]: (1) / (0 - Chemostat)	Abundance Ratio Variability [%]: (2) / (0 - Chemostat)	Abundance Ratio Variability [%]: (3) / (0 - Chemostat)	Abundances (Grouped): 0 - Chemostat	Abundances (Grouped): 1	Abundances (Grouped): 2	Abundances (Grouped): 3	Quan Info	Found in Sample: [S1] F1: Sample, 0 - Chemostat	Found in Sample: [S2] F2: Sample, 1	Found in Sample: [S3] F3: Sample, 2	Found in Sample: [S4] F4: Sample, 3	Confidence (by Search Engine): Mascot	Percolator q-Value (by Search Engine): Mascot	Percolator PEP (by Search Engine): Mascot	Ions Score (by Search Engine): Mascot	Top Apex RT [min]
[R].MWEFLDR.[L]	1xOxidation [M1]	1.56092e-07	9.41136e-06	1	1	4	A0A0L0LQJ5	A0A0L0LQJ5 [106-112]		0	1012.46	0.784	1.213	0.321	0.940027	0.956335	0.185982	0	0	0	9626477	7543538	1.16754e+07	3.09031e+06		High	High	High	High	High	5.386e-05	2.406e-05	22	53.58
[R].LLTLALPR.[I]		4.04186e-12	9.41136e-06	1	1	14	A0A0L0LQJ5	A0A0L0LQJ5 [113-120]		0	896.593	1.22	0.704	0.897	0.902519	0.944295	0.862169	0	0	0	2.83488e+08	3.45869e+08	1.99462e+08	2.54356e+08		High	High	High	High	High	5.386e-05	1.024e-09	45	53.06
[K].VKYNEQIIPELEK.[E]		6.30512e-16	9.41136e-06	1	1	5	A0A0L0LQJ5	A0A0L0LQJ5 [16-28]		1	1602.87	1.23	1.073	1.141	0.979343	0.99515	0.907418	0	0	0	7.16987e+06	8.82172e+06	7.69003e+06	8.18384e+06		High	High	High	High	High	5.386e-05	6.305e-16	44	42.73
[K].YSNPMQVAR.[V]	1xOxidation [M5]	1.65313e-14	9.41136e-06	1	1	4	A0A0L0LQJ5	A0A0L0LQJ5 [32-40]		0	1081.51	0.318	0.201	0.236	0.250247	0.034805	0.120329	0	0	0	17066512	5432243	3.43744e+06	4.03107e+06		High	High	High	High	High	5.386e-05	5.379e-12	49	19.77
[K].YSNPMQVAR.[V]		7.84326e-14	9.41136e-06	1	1	2	A0A0L0LQJ5	A0A0L0LQJ5 [32-40]		0	1065.51	4.603	3.378	5.917	0.0578445	0.164249	0.128056	0	0	0	8457444	38931492	28571582	50040536		Peak Found	High	Peak Found	High	High	5.386e-05	2.376e-11	32	28.21
[K].YNEQIIPELEK.[E]		6.30512e-16	9.41136e-06	1	1	3	A0A0L0LQJ5	A0A0L0LQJ5 [18-28]		0	1375.71	1.09	0.811	1.241	0.963788	0.967032	0.987983	0	0	0	3.93364e+07	4.28885e+07	3.18926e+07	48835802		High	High	Peak Found	High	High	5.386e-05	6.305e-16	21	48.01
[K].YNEQIIPELEKEFK.[Y]		6.30512e-16	9.41136e-06	1	1	6	A0A0L0LQJ5	A0A0L0LQJ5 [18-31]		1	1779.92	1.291	0.985	1.342	0.970375	0.997382	0.986729	0	0	0	8.61457e+06	1.11204e+07	8.48615e+06	11556863		High	High	High	High	High	5.386e-05	2.754e-15	22	61.03
[K].VVVSMGVGAAAR.[D]	1xOxidation [M5]	1.97651e-06	9.41136e-06	1	1	4	A0A0L0LQJ5	A0A0L0LQJ5 [44-55]		0	1132.61	0.458	0.213	0.762	0.505246	0.0588813	0.61053	0	0	0	16348134	7491312	3.48199e+06	12459154		High	High	High	High	High	5.386e-05	0.0002341	62	22.83
[K].VVVSMGVGAAAR.[D]		1.14253e-13	9.41136e-06	1	1	9	A0A0L0LQJ5	A0A0L0LQJ5 [44-55]		0	1116.62	0.807	1.557	3.604	0.933579	0.819158	0.389259	0	0	0	1.72967e+07	1.39533e+07	2.69359e+07	6.23413e+07		High	High	High	High	High	5.386e-05	3.403e-11	40	32.41
[K].SVAQFHLR.[E]		4.16647e-12	9.41136e-06	1	1	3	A0A0L0LQJ5	A0A0L0LQJ5 [83-90]		0	957.526	1.007	1.091	1.27	0.998997	0.971518	0.987983	0	0	0	30663286	30881512	33451468	38936500		High	Peak Found	High	High	High	5.386e-05	1.053e-09	48	27.89
[K].DLTLITGQKPK.[I]		6.30512e-16	9.41136e-06	1	1	8	A0A0L0LQJ5	A0A0L0LQJ5 [66-76]		0	1213.72	1.484	1.377	1.688	0.745539	0.819332	0.944459	0	0	0	121208160	179922912	166924000	204566552		High	High	High	High	High	5.386e-05	4.354e-15	27	35.57
[K].DDTEAYALLK.[H]		6.30512e-16	9.41136e-06	1	1	2	A0A0L0LQJ5	A0A0L0LQJ5 [172-181]		0	1138.56	1.013	0.729	1.027	0.999962	0.947069	0.917303	0	0	0	24576784	24907306	17924412	25230848		High	Peak Found	High	Peak Found	High	5.386e-05	5.436e-15	42	48.22
[R].EGQAIGAYVTLR.[G]		6.30512e-16	9.41136e-06	1	1	7	A0A0L0LQJ5	A0A0L0LQJ5 [91-102]		0	1277.68	0.334	0.358	1.202	0.246682	0.412625	0.98683	0	0	0	4.65855e+07	1.55483e+07	1.66936e+07	5.59799e+07		High	High	High	High	High	5.386e-05	6.305e-16	50	44.71
[K].HLGFPFK.[E]		5.47576e-10	9.41136e-06	1	1	7	A0A0L0LQJ5	A0A0L0LQJ5 [182-188]		0	845.467	2.146	2.108	5.22	0.697429	0.556181	0.192587	0	0	0	10309474	22123606	21730922	53810304		High	High	High	High	High	5.386e-05	1.107e-07	25	39.43
[K].HLGFPFKEN.[-]		7.36859e-11	9.41136e-06	1	1	4	A0A0L0LQJ5	A0A0L0LQJ5 [182-190]		1	1088.55	0.882	0.91	0.82	0.970551	0.997878	0.812196	0	0	0	24739774	21827696	22512564	20292862		High	High	High	High	High	5.386e-05	1.634e-08	16	40.25
[R].GMDITVVTSTK.[D]	1xOxidation [M2]	1.04657e-12	9.41136e-06	1	1	4	A0A0L0LQJ5	A0A0L0LQJ5 [161-171]		0	1167.59	0.997	0.675	3.103	0.986343	0.938114	0.741051	0	0	0	6.30871e+06	6291696	4.25903e+06	19576808		High	High	High	High	High	5.386e-05	2.818e-10	41	27.16
[R].GMDITVVTSTKDDTEAYALLK.[H]		6.30512e-16	9.41136e-06	1	1	3	A0A0L0LQJ5	A0A0L0LQJ5 [161-181]		1	2271.14	1.564	0.543	2.118	0.921705	0.846658	0.957098	0	0	0	1.0361e+06	1.62088e+06	562738	2.19443e+06		High	High	Peak Found	High	High	5.386e-05	6.305e-16	7	60.2
[R].GMDITVVTSTKDDTEAYALLK.[H]	1xOxidation [M2]	1.27705e-08	9.41136e-06	1	1	3	A0A0L0LQJ5	A0A0L0LQJ5 [161-181]		1	2287.14	0.83	0.427	1.221	0.967817	0.715492	0.97923	0	0	0	1041827	864877	444458	1.27258e+06		High	High	Peak Found	High	High	5.386e-05	2.234e-06	35	53.18
[R].GINGHQFDGQGNYNFGLTEQSMFHEIDPDSIDHVR.[G]		6.30512e-16	9.41136e-06	1	1	4	A0A0L0LQJ5	A0A0L0LQJ5 [126-160]		0	3974.78	100	100	100	8.61088e-17	7.80361e-17	8.04199e-17					1.28507e+07	7.90311e+06	978660		High	Peak Found	High	High	High	5.386e-05	6.305e-16	36	64.51
[K].VKYNEQIIPELEKEFK.[Y]		0.00332418	0.000142714	1	1	1	A0A0L0LQJ5	A0A0L0LQJ5 [16-31]		2	2007.08	1.649	1.381	1.866	0.91676	0.956869	0.985891	0	0	0	974451	1.60655e+06	1.34594e+06	1.8188e+06		High	Peak Found	Peak Found	Peak Found	High	0.0001273	0.0007336	14	55.77
[M].TDTTVEAPATPR.[L]		0.00023342	0.000142714	1	1	2	A0A0L0LQJ5	A0A0L0LQJ5 [2-13]		0	1258.63	1.003	0.398	0.946	0.979343	0.471666	0.891091	0	0	0	53129848	53300244	21171822	50240280		High	High	Peak Found	Peak Found	High	0.0001273	0.0002648	48	23.88
[R].GMDITVVTSTK.[D]		0.00317304	0.000142714	1	1	3	A0A0L0LQJ5	A0A0L0LQJ5 [161-171]		0	1151.6	2.095	0.88	3.255	0.730222	0.967032	0.645933	0	0	0	8769466	18369482	7.71798e+06	28546070		Peak Found	Peak Found	High	High	High	0.0001273	0.0007028	53	38.83
[R].MWEFLDR.[L]		0.0193986	0.00146966	1	1	4	A0A0L0LQJ5	A0A0L0LQJ5 [106-112]		0	996.461	1.149	1.603	0.23	0.999883	0.838202	0.0562116	0	0	0	11066593	12710376	17741252	2541508		High	High	High	High	High	0.000551	0.004217	59	60.26
A0A2K9B0B4	Beta-galactosidase OS=Bifidobacterium breve OX=1685 GN=NRBB57_0010 PE=3 SV=1	0	562.461	49	38	148	38	1051	116	4.98	3586	38	0	1.44	1.332	1.456	0.766285	0.785214	0.999946	85.65	78.2	78.85	4.97873e+08	6.51493e+08	7.28093e+08	7.00484e+08	High	High	High	High	1
Annotated Sequence	Modifications	Qvality PEP	Qvality q-value	# Protein Groups	# Proteins	# PSMs	Master Protein Accessions	Positions in Master Proteins	Modifications in Master Proteins	# Missed Cleavages	Theo. MH+ [Da]	Abundance Ratio: (1) / (0 - Chemostat)	Abundance Ratio: (2) / (0 - Chemostat)	Abundance Ratio: (3) / (0 - Chemostat)	Abundance Ratio Adj. P-Value: (1) / (0 - Chemostat)	Abundance Ratio Adj. P-Value: (2) / (0 - Chemostat)	Abundance Ratio Adj. P-Value: (3) / (0 - Chemostat)	Abundance Ratio Variability [%]: (1) / (0 - Chemostat)	Abundance Ratio Variability [%]: (2) / (0 - Chemostat)	Abundance Ratio Variability [%]: (3) / (0 - Chemostat)	Abundances (Grouped): 0 - Chemostat	Abundances (Grouped): 1	Abundances (Grouped): 2	Abundances (Grouped): 3	Quan Info	Found in Sample: [S1] F1: Sample, 0 - Chemostat	Found in Sample: [S2] F2: Sample, 1	Found in Sample: [S3] F3: Sample, 2	Found in Sample: [S4] F4: Sample, 3	Confidence (by Search Engine): Mascot	Percolator q-Value (by Search Engine): Mascot	Percolator PEP (by Search Engine): Mascot	Ions Score (by Search Engine): Mascot	Top Apex RT [min]
[R].VMFEIGGVSEDVAR.[E]	1xOxidation [M2]	6.30512e-16	9.41136e-06	1	1	5	A0A0L0LQJ9	A0A0L0LQJ9 [102-115]		0	1524.74	0.513	0.333	0.346	0.70162	0.410961	0.134662	0	0	0	1.06083e+07	5.44294e+06	3.53132e+06	3.67119e+06		High	High	High	Peak Found	High	5.386e-05	6.305e-16	27	51.92
[R].VMFEIGGVSEDVAR.[E]		4.43473e-09	9.41136e-06	1	1	6	A0A0L0LQJ9	A0A0L0LQJ9 [102-115]		0	1508.74	1.664	1.706	1.086	0.891174	0.809756	0.912715	0	0	0	1.10608e+07	1.84094e+07	1.88677e+07	1.20089e+07		High	High	High	Peak Found	High	5.386e-05	8.155e-07	83	56.45
[R].VWITIFPDRPLTK.[H]		6.30512e-16	9.41136e-06	1	1	15	A0A0L0LQJ9	A0A0L0LQJ9 [64-76]		0	1585.91	2.043	1.817	1.987	0.356669	0.538232	0.859029	0	0	0	6.27402e+07	1.28183e+08	1.1403e+08	1.24652e+08		High	High	High	High	High	5.386e-05	6.305e-16	44	61.29
[R].AIDKLPMK.[C]		1.11022e-12	9.41136e-06	1	1	3	A0A0L0LQJ9	A0A0L0LQJ9 [121-128]		1	915.533	5.65	2.615	4.205	0.0857738	0.54806	0.524436	0	0	0	2.95327e+06	16684958	7.72244e+06	12417761		Peak Found	High	High	High	High	5.386e-05	2.982e-10	29	24.16
[K].GGNEINFGDFGIQALAPAYVTNR.[Q]		6.30512e-16	9.41136e-06	1	1	10	A0A0L0LQJ9	A0A0L0LQJ9 [23-45]		0	2424.19	0.847	0.68	0.87	0.985075	0.916824	0.844917	0	0	0	4.61208e+07	3.90686e+07	31377034	4.01333e+07		High	High	High	High	High	5.386e-05	6.305e-16	44	77.3
[K].GAPEFWIANVRPGR.[V]		6.30512e-16	9.41136e-06	1	1	11	A0A0L0LQJ9	A0A0L0LQJ9 [88-101]		0	1569.83	1.144	1.611	1.749	0.935875	0.669188	0.932194	0	0	0	58645305	67108588	94480264	102579165		High	High	High	High	High	5.386e-05	6.305e-16	19	53.21
A0A0L0LVM6	50S ribosomal protein L9 OS=Bifidobacterium breve OX=1685 GN=rplI PE=3 SV=1	0	206.108	75	10	113	10	148	15.5	7.4	3921	10	0	0.881	0.851	1.455	0.919925	0.938841	0.999946	68.24	54.88	72.59	4.90212e+08	4.70877e+08	4.72277e+08	8.29177e+08	High	High	High	High	1
Annotated Sequence	Modifications	Qvality PEP	Qvality q-value	# Protein Groups	# Proteins	# PSMs	Master Protein Accessions	Positions in Master Proteins	Modifications in Master Proteins	# Missed Cleavages	Theo. MH+ [Da]	Abundance Ratio: (1) / (0 - Chemostat)	Abundance Ratio: (2) / (0 - Chemostat)	Abundance Ratio: (3) / (0 - Chemostat)	Abundance Ratio Adj. P-Value: (1) / (0 - Chemostat)	Abundance Ratio Adj. P-Value: (2) / (0 - Chemostat)	Abundance Ratio Adj. P-Value: (3) / (0 - Chemostat)	Abundance Ratio Variability [%]: (1) / (0 - Chemostat)	Abundance Ratio Variability [%]: (2) / (0 - Chemostat)	Abundance Ratio Variability [%]: (3) / (0 - Chemostat)	Abundances (Grouped): 0 - Chemostat	Abundances (Grouped): 1	Abundances (Grouped): 2	Abundances (Grouped): 3	Quan Info	Found in Sample: [S1] F1: Sample, 0 - Chemostat	Found in Sample: [S2] F2: Sample, 1	Found in Sample: [S3] F3: Sample, 2	Found in Sample: [S4] F4: Sample, 3	Confidence (by Search Engine): Mascot	Percolator q-Value (by Search Engine): Mascot	Percolator PEP (by Search Engine): Mascot	Ions Score (by Search Engine): Mascot	Top Apex RT [min]
[K].VEVGDTILVNR.[L]		6.30512e-16	9.41136e-06	1	1	8	A0A0L0LQK1	A0A0L0LQK1 [14-24]		0	1214.67	1.181	1.065	1.11	0.919643	0.951696	0.968505	0	0	0	1.2781e+08	1.50908e+08	1.36127e+08	1.41881e+08		High	High	High	High	High	5.386e-05	6.305e-16	84	41.75
[K].VTLAAADLAK.[V]		2.32037e-13	9.41136e-06	1	1	4	A0A0L0LQK1	A0A0L0LQK1 [46-55]		0	972.572	0.595	0.578	1.032	0.802635	0.849869	0.936888	0	0	0	256124848	152430480	147995312	264344576		High	High	High	High	High	5.386e-05	6.696e-11	26	34.85
[K].AEVVNDEAKGPK.[I]		2.83566e-06	9.41136e-06	1	1	2	A0A0L0LQK1	A0A0L0LQK1 [60-71]		1	1256.65	0.06	0.146	0.06	0.000693806	0.10013	0.000991983	0	0	0	2.87357e+06	173629	418316	173484		High	Peak Found	Peak Found	Peak Found	High	0.0001273	0.0002648	47	18.64
[K].KGDTVEFPVALLVDGAK.[V]		6.30512e-16	9.41136e-06	1	1	18	A0A0L0LQK1	A0A0L0LQK1 [29-45]		1	1758.96	0.698	0.824	0.985	0.917278	0.991478	0.912715	0	0	0	8.47996e+07	5.91827e+07	6.98581e+07	8.35292e+07		High	High	High	High	High	5.386e-05	6.305e-16	128	67.27
[K].GDTVEFPVALLVDGAK.[V]		4.21576e-07	9.41136e-06	1	1	2	A0A0L0LQK1	A0A0L0LQK1 [30-45]		0	1630.87	1.403	0.733	1.412	0.962754	0.932119	0.995238	0	0	0	1.54618e+06	2.1689e+06	1.13318e+06	2.18295e+06		High	Peak Found	Peak Found	Peak Found	High	5.386e-05	6.079e-05	48	77.47
[R].QPLTIVK.[I]		0.0001816	0.000142714	1	1	4	A0A0L0LQK1	A0A0L0LQK1 [91-97]		0	798.508	0.804	0.379	1.115	0.974223	0.460222	0.966342	0	0	0	49983408	40170684	18923508	55726340		High	High	High	High	High	0.0001273	0.0002648	24	27
A0A2K9BEG2	dCTP deaminase, dUMP-forming OS=Bifidobacterium breve OX=1685 GN=dcd PE=3 SV=1	0	9.764	10	2	5	2	193	21.4	5.47	109	2	0	1.134	0.521	1.452	0.95838	0.402707	0.999946	44.1	65.5	6.13	1.39618e+07	2.05141e+07	5.2217e+06	1.95853e+07	High	High	High	High	1
Annotated Sequence	Modifications	Qvality PEP	Qvality q-value	# Protein Groups	# Proteins	# PSMs	Master Protein Accessions	Positions in Master Proteins	Modifications in Master Proteins	# Missed Cleavages	Theo. MH+ [Da]	Abundance Ratio: (1) / (0 - Chemostat)	Abundance Ratio: (2) / (0 - Chemostat)	Abundance Ratio: (3) / (0 - Chemostat)	Abundance Ratio Adj. P-Value: (1) / (0 - Chemostat)	Abundance Ratio Adj. P-Value: (2) / (0 - Chemostat)	Abundance Ratio Adj. P-Value: (3) / (0 - Chemostat)	Abundance Ratio Variability [%]: (1) / (0 - Chemostat)	Abundance Ratio Variability [%]: (2) / (0 - Chemostat)	Abundance Ratio Variability [%]: (3) / (0 - Chemostat)	Abundances (Grouped): 0 - Chemostat	Abundances (Grouped): 1	Abundances (Grouped): 2	Abundances (Grouped): 3	Quan Info	Found in Sample: [S1] F1: Sample, 0 - Chemostat	Found in Sample: [S2] F2: Sample, 1	Found in Sample: [S3] F3: Sample, 2	Found in Sample: [S4] F4: Sample, 3	Confidence (by Search Engine): Mascot	Percolator q-Value (by Search Engine): Mascot	Percolator PEP (by Search Engine): Mascot	Ions Score (by Search Engine): Mascot	Top Apex RT [min]
[K].QAIEEIFK.[V]		4.24452e-13	9.41136e-06	1	1	3	A0A0L0LQK4	A0A0L0LQK4 [45-52]		0	977.53	1.49	1.257	1.593	0.742984	0.880671	0.969986	0	0	0	5.17018e+07	7.70171e+07	64974008	8.23506e+07		High	High	Peak Found	High	High	5.386e-05	1.19e-10	44	44
[M].VAIHKPAHDVILKPVVSEK.[S]		6.30512e-16	9.41136e-06	1	1	10	A0A0L0LQK4	A0A0L0LQK4 [2-20]		0	2080.23	0.995	0.813	1.651	0.998528	0.967032	0.971781	0	0	0	3.40336e+07	3.38651e+07	2.76615e+07	5.62004e+07		High	High	High	High	High	5.386e-05	6.305e-16	30	26.39
[K].VTNVNTLNR.[A]		6.30512e-16	9.41136e-06	1	1	5	A0A0L0LQK4	A0A0L0LQK4 [55-63]		0	1030.56	0.943	0.689	0.265	0.998641	0.93925	0.0591187	0	0	0	53708013	50630556	37022236	14233581		High	High	High	High	High	5.386e-05	8.849e-14	34	20.42
[K].SYALSDR.[G]		9.61893e-08	9.41136e-06	1	1	3	A0A0L0LQK4	A0A0L0LQK4 [21-27]		0	811.394	0.482	0.161	0.356	0.559572	0.0654864	0.216575	0	0	0	7.94669e+06	3.83026e+06	1.27814e+06	2.82708e+06		High	High	Peak Found	High	High	5.386e-05	1.524e-05	28	21.95
[K].DANKVQIK.[Q]		9.3631e-14	9.41136e-06	1	1	2	A0A0L0LQK4	A0A0L0LQK4 [37-44]		1	915.526	0.01	0.56	0.041	3.79873e-10	0.847781	1.03639e-05	0	0	0	5.60681e+06	57605.2	3.13845e+06	230331		High	Peak Found	High	Peak Found	High	5.386e-05	2.815e-11	34	18.74
[R].GQYTFVVAK.[D]		1.86974e-11	9.41136e-06	1	1	4	A0A0L0LQK4	A0A0L0LQK4 [28-36]		0	1012.55	2.182	0.699	1.843	0.28785	0.93059	0.902483	0	0	0	49977180	109042424	34952360	92114024		High	High	High	High	High	5.386e-05	4.413e-09	35	35.37
[R].AIVTVAEGQTIDIFGN.[-]		0.0148024	0.000643793	1	1	7	A0A0L0LQK4	A0A0L0LQK4 [83-98]		0	1647.86	6.525	8.595	3.926	0.0392849	0.0123345	0.662655	0	0	0	844456	5.50996e+06	7.25839e+06	3.3155e+06		High	High	Peak Found	High	High	0.0003116	0.003317	27	75.2
[K].VKVTNVNTLNR.[A]		0.0204043	0.00179432	1	1	2	A0A0L0LQK4	A0A0L0LQK4 [53-63]		1	1257.73	0.458	0.259	0.802	0.831948	0.629768	0.965522	0	0	0	304738	139502	78851.2	244424		High	Peak Found	High	Peak Found	High	0.0006421	0.004466	31	21.63
A0A2K9B4V0	Dihydroxy-acid dehydratase OS=Bifidobacterium breve OX=1685 GN=ilvD PE=3 SV=1	0	241.969	52	22	70	22	611	65.4	5.4	1459	22	0	1.464	0.78	1.45	0.732851	0.877063	0.999946	68.68	90.09	53.53	8.87823e+07	1.30246e+08	9.99103e+07	1.77413e+08	High	High	High	High	1
Annotated Sequence	Modifications	Qvality PEP	Qvality q-value	# Protein Groups	# Proteins	# PSMs	Master Protein Accessions	Positions in Master Proteins	Modifications in Master Proteins	# Missed Cleavages	Theo. MH+ [Da]	Abundance Ratio: (1) / (0 - Chemostat)	Abundance Ratio: (2) / (0 - Chemostat)	Abundance Ratio: (3) / (0 - Chemostat)	Abundance Ratio Adj. P-Value: (1) / (0 - Chemostat)	Abundance Ratio Adj. P-Value: (2) / (0 - Chemostat)	Abundance Ratio Adj. P-Value: (3) / (0 - Chemostat)	Abundance Ratio Variability [%]: (1) / (0 - Chemostat)	Abundance Ratio Variability [%]: (2) / (0 - Chemostat)	Abundance Ratio Variability [%]: (3) / (0 - Chemostat)	Abundances (Grouped): 0 - Chemostat	Abundances (Grouped): 1	Abundances (Grouped): 2	Abundances (Grouped): 3	Quan Info	Found in Sample: [S1] F1: Sample, 0 - Chemostat	Found in Sample: [S2] F2: Sample, 1	Found in Sample: [S3] F3: Sample, 2	Found in Sample: [S4] F4: Sample, 3	Confidence (by Search Engine): Mascot	Percolator q-Value (by Search Engine): Mascot	Percolator PEP (by Search Engine): Mascot	Ions Score (by Search Engine): Mascot	Top Apex RT [min]
[R].TLEEYFPSK.[L]		6.30512e-16	9.41136e-06	1	1	5	A0A0L0LQL9	A0A0L0LQL9 [66-74]		0	1113.55	0.948	0.959	0.971	0.996029	0.980562	0.900995	0	0	0	53162356	50422872	50973964	51613636		High	High	High	High	High	5.386e-05	2.435e-15	46	43.07
[R].EVNSPIVLLK.[L]		2.73751e-14	9.41136e-06	1	1	5	A0A0L0LQL9	A0A0L0LQL9 [79-88]		0	1111.67	1.46	1.141	1.674	0.760271	0.931314	0.948417	0	0	0	186446832	2.72293e+08	212644615	312137528		High	High	High	High	High	5.386e-05	8.704e-12	37	49.89
[K].FDAIVLVDGGGTTGQAGAIR.[L]		6.30512e-16	9.41136e-06	1	1	21	A0A0L0LQL9	A0A0L0LQL9 [93-112]		0	1918	0.525	0.461	0.751	0.700741	0.672889	0.734437	0	0	0	3.97493e+07	2.08789e+07	1.8306e+07	2.98454e+07		High	High	High	High	High	5.386e-05	6.305e-16	101	59.9
[M].AENTNDSQVVETEEELTNYTTETNAGAGTGTSAIEPGYGTGR.[R]		6.30512e-16	9.41136e-06	1	1	5	A0A0L0LQL9	A0A0L0LQL9 [2-43]		0	4334.93	1.108	0.417	0.676	0.999962	0.475401	0.624357	0	0	0	1.36705e+07	15151872	5.69548e+06	9.23994e+06		High	High	High	High	High	5.386e-05	6.305e-16	156	64.2
[R].ALNAIDR.[D]		1.1698e-08	9.41136e-06	1	1	4	A0A0L0LQL9	A0A0L0LQL9 [118-124]		0	772.431	3.446	1.588	1.788	0.154671	0.853177	0.987983	0	0	0	11557982	39830912	18351070	20667314		High	High	Peak Found	High	High	5.386e-05	2.055e-06	39	21.06
[R].RAPQFSK.[R]		0.0133081	0.000643793	1	1	2	A0A0L0LQL9	A0A0L0LQL9 [156-162]		1	833.463	0.011	0.233	0.03	1.59611e-11	0.268939	3.67583e-07	0	0	0	8.26514e+06	88444.2	1.9218e+06	243990		High	Peak Found	Peak Found	High	High	0.0003116	0.002953	19	18.44
A0A2N6TVK0	1-acyl-sn-glycerol-3-phosphate acyltransferase OS=Bifidobacterium breve OX=1685 GN=BBJG463_01856 PE=4 SV=1	0	29.873	12	3	9	3	317	35.8	9.28	226	3	0	0.658	0.817	1.565	0.612087	0.877617	0.998151	97.69	86.71	48.3	3.50555e+06	5.90112e+06	2.95016e+06	7.87149e+06	High	High	High	High	1
Annotated Sequence	Modifications	Qvality PEP	Qvality q-value	# Protein Groups	# Proteins	# PSMs	Master Protein Accessions	Positions in Master Proteins	Modifications in Master Proteins	# Missed Cleavages	Theo. MH+ [Da]	Abundance Ratio: (1) / (0 - Chemostat)	Abundance Ratio: (2) / (0 - Chemostat)	Abundance Ratio: (3) / (0 - Chemostat)	Abundance Ratio Adj. P-Value: (1) / (0 - Chemostat)	Abundance Ratio Adj. P-Value: (2) / (0 - Chemostat)	Abundance Ratio Adj. P-Value: (3) / (0 - Chemostat)	Abundance Ratio Variability [%]: (1) / (0 - Chemostat)	Abundance Ratio Variability [%]: (2) / (0 - Chemostat)	Abundance Ratio Variability [%]: (3) / (0 - Chemostat)	Abundances (Grouped): 0 - Chemostat	Abundances (Grouped): 1	Abundances (Grouped): 2	Abundances (Grouped): 3	Quan Info	Found in Sample: [S1] F1: Sample, 0 - Chemostat	Found in Sample: [S2] F2: Sample, 1	Found in Sample: [S3] F3: Sample, 2	Found in Sample: [S4] F4: Sample, 3	Confidence (by Search Engine): Mascot	Percolator q-Value (by Search Engine): Mascot	Percolator PEP (by Search Engine): Mascot	Ions Score (by Search Engine): Mascot	Top Apex RT [min]
[R].NAHLGGQTLNLEFVSANPTGPIHIGGTR.[W]		6.30512e-16	9.41136e-06	1	1	2	A0A0L0LQM2	A0A0L0LQM2 [132-159]		0	2871.49	3.661	5.748	5.118	0.260198	0.0914061	0.383037	0	0	0	2.07782e+06	7.6076e+06	11943129	10633892		Peak Found	Peak Found	High	High	High	5.386e-05	6.305e-16	22	57.04
[K].LGGAGYQTETPCDGYK.[G]	1xCarbamidomethyl [C12]	6.30512e-16	9.41136e-06	1	1	4	A0A0L0LQM2	A0A0L0LQM2 [208-223]		0	1716.75	0.966	0.863	0.5	0.981767	0.967032	0.501255	0	0	0	1.12769e+06	1.0895e+06	973748	563433		High	High	High	High	High	5.386e-05	6.305e-16	52	30.17
[R].YLEELAATYHK.[W]		6.30512e-16	9.41136e-06	1	1	5	A0A0L0LQM2	A0A0L0LQM2 [543-553]		0	1337.67	0.846	1.016	1.986	0.952933	0.997438	0.973016	0	0	0	5.59107e+06	4.7312e+06	5.67818e+06	11102306		High	High	High	High	High	5.386e-05	4.829e-14	26	39.5
[K].SLVAAWAEANK.[L]		6.30512e-16	9.41136e-06	1	1	2	A0A0L0LQM2	A0A0L0LQM2 [197-207]		0	1159.61	1.447	2.9	5.701	0.942716	0.498021	0.35734	0	0	0	2.78182e+06	4.02483e+06	8.06819e+06	15858391		High	High	Peak Found	Peak Found	High	5.386e-05	4.979e-15	30	45.19
[K].SHGDIYDKDGATWFESTK.[H]		9.69989e-07	9.41136e-06	1	1	1	A0A0L0LQM2	A0A0L0LQM2 [320-337]		1	2056.92														No Quan Values	Not Found	Not Found	Not Found	High	High	5.386e-05	0.0001288	22
[R].EYYFNDHGEQINR.[F]		6.30512e-16	9.41136e-06	1	1	3	A0A0L0LQM2	A0A0L0LQM2 [181-193]		0	1684.74	0.822	0.725	1.209	0.980014	0.967032	0.996469	0	0	0	389515	320320	282461	471041		High	Peak Found	Peak Found	High	High	5.386e-05	6.305e-16	42	32.82
[R].AVPMMFDEIQK.[S]		2.85542e-14	9.41136e-06	1	1	1	A0A0L0LQM2	A0A0L0LQM2 [277-287]		0	1308.63	100	100	100	8.61088e-17	7.80361e-17	8.04199e-17					3.23533e+06	3.49422e+06	7066568		Not Found	High	Peak Found	Peak Found	High	5.386e-05	9.058e-12	15	53.4
[R].AENPADVAIYMLGADHHGYIGR.[M]		6.30512e-16	9.41136e-06	1	1	3	A0A0L0LQM2	A0A0L0LQM2 [370-391]		0	2370.13	1.626	1.716	2.24	0.918043	0.853469	0.938377	0	0	0	1.76286e+06	2.86635e+06	3.02504e+06	3.94876e+06		Peak Found	High	High	High	High	5.386e-05	6.305e-16	26	65.95
[K].KVEAAIEELK.[S]		6.30512e-16	9.41136e-06	1	1	5	A0A0L0LQM2	A0A0L0LQM2 [310-319]		1	1129.65	0.522	0.922	2.096	0.652552	0.992304	0.971047	0	0	0	6.03437e+06	3152119	5.56308e+06	1.26494e+07		High	High	Peak Found	High	High	5.386e-05	6.305e-16	42	28.17
[R].AHGDWASNIAMQLAK.[K]		1.92086e-08	9.41136e-06	1	1	1	A0A0L0LQM2	A0A0L0LQM2 [46-60]		0	1612.79														No Quan Values	Not Found	Not Found	Not Found	High	High	5.386e-05	3.299e-06	55
[K].GAYINEIAAR.[V]		3.98762e-09	9.41136e-06	1	1	2	A0A0L0LQM2	A0A0L0LQM2 [224-233]		0	1077.57	0.494	0.248	1.263	0.628526	0.239287	0.951458	0	0	0	6.77251e+06	3.34597e+06	1.67756e+06	8553003		High	Peak Found	Peak Found	High	High	5.386e-05	7.366e-07	16	33.45
[R].AGNVVTIDDLVSVVGVDAAR.[Y]		6.30512e-16	9.41136e-06	1	1	1	A0A0L0LQM2	A0A0L0LQM2 [430-449]		0	1970.06														No Quan Values	High	Not Found	Not Found	Not Found	High	5.386e-05	6.305e-16	45
[R].VVPMALTDPETR.[G]	1xOxidation [M4]	0.0325738	0.00224359	1	1	1	A0A0L0LQM2	A0A0L0LQM2 [560-571]		0	1344.68	1.433	0.01	4.751	0.945405	7.80361e-17	0.475912	0		0	659645	944963		3.13383e+06		Peak Found	Peak Found	Not Found	High	High	0.0007729	0.008306	12	33.02
A0A0L0LT90	30S ribosomal protein S1 OS=Bifidobacterium breve OX=1685 GN=rpsA PE=4 SV=1	0	546.712	78	40	185	40	491	54.6	4.81	4882	40	0	1.007	0.892	1.443	0.986378	0.978548	0.998151	50.06	54.2	83.8	9.90175e+08	1.16399e+09	1.06951e+09	1.4971e+09	High	High	High	High	1
Annotated Sequence	Modifications	Qvality PEP	Qvality q-value	# Protein Groups	# Proteins	# PSMs	Master Protein Accessions	Positions in Master Proteins	Modifications in Master Proteins	# Missed Cleavages	Theo. MH+ [Da]	Abundance Ratio: (1) / (0 - Chemostat)	Abundance Ratio: (2) / (0 - Chemostat)	Abundance Ratio: (3) / (0 - Chemostat)	Abundance Ratio Adj. P-Value: (1) / (0 - Chemostat)	Abundance Ratio Adj. P-Value: (2) / (0 - Chemostat)	Abundance Ratio Adj. P-Value: (3) / (0 - Chemostat)	Abundance Ratio Variability [%]: (1) / (0 - Chemostat)	Abundance Ratio Variability [%]: (2) / (0 - Chemostat)	Abundance Ratio Variability [%]: (3) / (0 - Chemostat)	Abundances (Grouped): 0 - Chemostat	Abundances (Grouped): 1	Abundances (Grouped): 2	Abundances (Grouped): 3	Quan Info	Found in Sample: [S1] F1: Sample, 0 - Chemostat	Found in Sample: [S2] F2: Sample, 1	Found in Sample: [S3] F3: Sample, 2	Found in Sample: [S4] F4: Sample, 3	Confidence (by Search Engine): Mascot	Percolator q-Value (by Search Engine): Mascot	Percolator PEP (by Search Engine): Mascot	Ions Score (by Search Engine): Mascot	Top Apex RT [min]
[K].IGTGGGQGHVIEYR.[G]		6.30512e-16	9.41136e-06	1	1	3	A0A0L0LQM3	A0A0L0LQM3 [192-205]		0	1443.73	1.289	0.423	1.211	0.973417	0.65174	0.972563	0	0	0	5.06108e+06	6.52411e+06	2138811	6.12886e+06		High	High	Peak Found	Peak Found	High	5.386e-05	6.305e-16	34	24.46
[K].LGPFVTWGTNPGQGLPITANVPEPDKIADATK.[R]		1.74459e-06	9.41136e-06	1	1	1	A0A0L0LQM3	A0A0L0LQM3 [285-316]		1	3304.72	1.609	0.894	0.01	0.918043	0.991478	8.04199e-17	0	0		440563	709086	393708			High	Peak Found	Peak Found	Not Found	High	5.386e-05	0.0002118	15	72.36
[K].LGPFVTWGTNPGQGLPITANVPEPDK.[I]		3.05472e-13	9.41136e-06	1	1	1	A0A0L0LQM3	A0A0L0LQM3 [285-310]		0	2705.39	1.51	0.01	0.01	0.933579	7.80361e-17	8.04199e-17	0			502386	758520				High	Peak Found	Not Found	Not Found	High	5.386e-05	8.696e-11	6	73.78
[R].VLVVPASSR.[V]		5.30302e-09	9.41136e-06	1	1	3	A0A0L0LQM3	A0A0L0LQM3 [375-383]		0	927.562	1.236	0.434	1.023	0.98184	0.518287	0.861673	0	0	0	13404945	16566425	5.82119e+06	13714808		High	High	High	Peak Found	High	5.386e-05	9.659e-07	30	26.58
[K].DIILAIIAK.[I]		7.58292e-10	9.41136e-06	1	1	3	A0A0L0LQM3	A0A0L0LQM3 [183-191]		0	969.634	2.074	1.359	2.37	0.780412	0.952276	0.901444	0	0	0	558029	1.1576e+06	758140	1.3225e+06		High	Peak Found	High	High	High	5.386e-05	1.51e-07	30	69.31
[R].AGMIAPDETTFEYLK.[G]		6.30512e-16	9.41136e-06	1	1	2	A0A0L0LQM3	A0A0L0LQM3 [231-245]		0	1685.81	100		100	8.61088e-17		8.04199e-17					2.14611e+06		1.95196e+06		Not Found	High	Not Found	High	High	5.386e-05	6.305e-16	37	58.45
[R].AGMIAPDETTFEYLK.[G]	1xOxidation [M3]	3.07022e-13	9.41136e-06	1	1	1	A0A0L0LQM3	A0A0L0LQM3 [231-245]		0	1701.8														No Quan Values	Not Found	Not Found	Not Found	High	High	5.386e-05	8.743e-11	18
[R].AITYMGLKPGMPIK.[D]		0.00137817	0.000142714	1	1	1	A0A0L0LQM3	A0A0L0LQM3 [323-336]		0	1519.84														No Quan Values	Not Found	Not Found	Not Found	High	High	0.0001273	0.0003754	22
[R].THLASPAVAAATAIR.[G]		2.62713e-05	0.000142714	1	1	1	A0A0L0LQM3	A0A0L0LQM3 [444-458]		0	1449.82	0.385	0.931	2.409	0.507733	0.983765	0.947676	0	0	0	1.35041e+06	520078	1.2566e+06	3.25308e+06		Peak Found	Peak Found	Peak Found	High	High	0.0001022	0.0002648	44	33.78
[R].MTVCNMSIEAGAR.[A]	1xCarbamidomethyl [C4]	0.000329254	0.000142714	1	1	1	A0A0L0LQM3	A0A0L0LQM3 [218-230]		0	1439.64	2.833	3.018	4.635	0.7331	0.663099	0.61306	0	0	0	162273	459699	489789	752166		Peak Found	Peak Found	Peak Found	High	High	0.0001273	0.0002648	42	39.34
A0A0M4MPF4	Ribosomal RNA large subunit methyltransferase H OS=Bifidobacterium breve OX=1685 GN=rlmH PE=3 SV=1	0	15.857	11	2	3	2	159	17.9	8.91	88	2	0	2.573	1.376	1.654	0.327541	0.877063	0.997966	0	0	25.92	2.74155e+06	1.60212e+06	856915	4.16938e+06	High	Peak Found	Peak Found	High	1
Annotated Sequence	Modifications	Qvality PEP	Qvality q-value	# Protein Groups	# Proteins	# PSMs	Master Protein Accessions	Positions in Master Proteins	Modifications in Master Proteins	# Missed Cleavages	Theo. MH+ [Da]	Abundance Ratio: (1) / (0 - Chemostat)	Abundance Ratio: (2) / (0 - Chemostat)	Abundance Ratio: (3) / (0 - Chemostat)	Abundance Ratio Adj. P-Value: (1) / (0 - Chemostat)	Abundance Ratio Adj. P-Value: (2) / (0 - Chemostat)	Abundance Ratio Adj. P-Value: (3) / (0 - Chemostat)	Abundance Ratio Variability [%]: (1) / (0 - Chemostat)	Abundance Ratio Variability [%]: (2) / (0 - Chemostat)	Abundance Ratio Variability [%]: (3) / (0 - Chemostat)	Abundances (Grouped): 0 - Chemostat	Abundances (Grouped): 1	Abundances (Grouped): 2	Abundances (Grouped): 3	Quan Info	Found in Sample: [S1] F1: Sample, 0 - Chemostat	Found in Sample: [S2] F2: Sample, 1	Found in Sample: [S3] F3: Sample, 2	Found in Sample: [S4] F4: Sample, 3	Confidence (by Search Engine): Mascot	Percolator q-Value (by Search Engine): Mascot	Percolator PEP (by Search Engine): Mascot	Ions Score (by Search Engine): Mascot	Top Apex RT [min]
[R].LAIALER.[H]		3.6961e-08	9.41136e-06	1	1	4	A0A0L0LQN6	A0A0L0LQN6 [74-80]		0	785.488	1.08	0.774	0.44	0.999962	0.93925	0.224103	0	0	0	1.01573e+07	1.09714e+07	7857106	4468369		High	High	High	Peak Found	High	5.386e-05	6.152e-06	35	35.93
[R].LLTAAGPILQTLLDR.[T]		2.1947e-10	9.41136e-06	1	1	7	A0A0L0LQN6	A0A0L0LQN6 [110-124]		0	1594.95	0.601	0.923	0.626	0.810451	0.992304	0.494461	0	0	0	4.43171e+06	2.66151e+06	4.08948e+06	2.77284e+06		High	High	High	High	High	5.386e-05	4.625e-08	90	79.52
[R].FAELAAAAGEDR.[L]		3.20719e-06	9.41136e-06	1	1	2	A0A0L0LQN6	A0A0L0LQN6 [98-109]		0	1220.59	0.801	0.745	0.941	0.931257	0.941543	0.851467	0	0	0	4.12969e+06	3.30875e+06	3.07784e+06	3.88567e+06		Peak Found	High	High	Peak Found	High	0.0001022	0.0002648	47	35.15
[R].TGESAQIYR.[R]		0.00310861	0.000142714	1	1	1	A0A0L0LQN6	A0A0L0LQN6 [125-133]		0	1024.51	100		100	8.61088e-17		8.04199e-17					316855		69859		Not Found	Peak Found	Not Found	High	High	0.0001273	0.0006894	26	20.99
[R].VCIAAIER.[A]	1xCarbamidomethyl [C2]	0.0195622	0.0015861	1	1	1	A0A0L0LQN6	A0A0L0LQN6 [140-147]		0	931.503	0.766	0.588	0.405	0.928403	0.874479	0.347621	0	0	0	7.31372e+06	5.60175e+06	4301429	2.95847e+06		Peak Found	High	Peak Found	Peak Found	High	0.0005849	0.004249	25	32.67
A0A0L0LUC8	Elongation factor Tu OS=Bifidobacterium breve OX=1685 GN=tuf PE=3 SV=1	0	500.614	69	19	379	19	399	43.9	5.03	8508	19	0	0.831	0.791	1.485	0.884132	0.880278	0.997366	51.7	53.82	47.71	4.38019e+09	3.87618e+09	3.4824e+09	5.10812e+09	High	High	High	High	1
Annotated Sequence	Modifications	Qvality PEP	Qvality q-value	# Protein Groups	# Proteins	# PSMs	Master Protein Accessions	Positions in Master Proteins	Modifications in Master Proteins	# Missed Cleavages	Theo. MH+ [Da]	Abundance Ratio: (1) / (0 - Chemostat)	Abundance Ratio: (2) / (0 - Chemostat)	Abundance Ratio: (3) / (0 - Chemostat)	Abundance Ratio Adj. P-Value: (1) / (0 - Chemostat)	Abundance Ratio Adj. P-Value: (2) / (0 - Chemostat)	Abundance Ratio Adj. P-Value: (3) / (0 - Chemostat)	Abundance Ratio Variability [%]: (1) / (0 - Chemostat)	Abundance Ratio Variability [%]: (2) / (0 - Chemostat)	Abundance Ratio Variability [%]: (3) / (0 - Chemostat)	Abundances (Grouped): 0 - Chemostat	Abundances (Grouped): 1	Abundances (Grouped): 2	Abundances (Grouped): 3	Quan Info	Found in Sample: [S1] F1: Sample, 0 - Chemostat	Found in Sample: [S2] F2: Sample, 1	Found in Sample: [S3] F3: Sample, 2	Found in Sample: [S4] F4: Sample, 3	Confidence (by Search Engine): Mascot	Percolator q-Value (by Search Engine): Mascot	Percolator PEP (by Search Engine): Mascot	Ions Score (by Search Engine): Mascot	Top Apex RT [min]
[R].QCFLIDPMLATGGTLVAATHYLAER.[G]	1xCarbamidomethyl [C2]; 1xOxidation [M8]	3.62825e-13	9.41136e-06	1	1	4	A0A0L0LQP8	A0A0L0LQP8 [126-150]		0	2764.38	0.01	0.01	0.673	8.61088e-17	7.80361e-17	0.767087			0	899948			605534		High	High	Not Found	Peak Found	High	5.386e-05	1.025e-10	48	76.95
[K].RDEEHPTQQVTYANR.[L]		6.30512e-16	9.41136e-06	1	1	4	A0A0L0LQP8	A0A0L0LQP8 [103-117]		1	1843.87	0.334	0.198	0.178	0.262542	0.101773	0.0308998	0	0	0	1.06944e+07	3.57301e+06	2.1147e+06	1.9011e+06		High	High	Peak Found	High	High	5.386e-05	6.305e-16	35	19.56
[R].NLSVVAAPIETPVAPMTGK.[K]	1xOxidation [M16]	4.3827e-10	9.41136e-06	1	1	2	A0A0L0LQP8	A0A0L0LQP8 [46-64]		0	1911.03	1.971	1.353	2.545	0.82802	0.956869	0.898822	0	0	0	1.40141e+06	2.76266e+06	1.89665e+06	3.56705e+06		Peak Found	High	High	Peak Found	High	5.386e-05	8.957e-08	65	49.79
[R].NLSVVAAPIETPVAPMTGK.[K]		2.30863e-10	9.41136e-06	1	1	7	A0A0L0LQP8	A0A0L0LQP8 [46-64]		0	1895.03	6.919	5.744	7.722	0.0235864	0.0208327	0.0901239	0	0	0	3.20583e+06	22182241	1.84137e+07	24755578		High	High	High	High	High	5.386e-05	4.861e-08	60	55.29
[K].NTPSSTFR.[E]		1.09156e-06	9.41136e-06	1	1	2	A0A0L0LQP8	A0A0L0LQP8 [22-29]		0	909.442	0.782	1.082	0.921	0.929223	0.991782	0.865665	0	0	0	3.10418e+06	2.42773e+06	3.35846e+06	2.86011e+06		Peak Found	High	High	Peak Found	High	5.386e-05	0.0001426	19	19.79
[R].LMPTAEVGFLGMK.[R]	2xOxidation [M2; M12]	3.39718e-10	9.41136e-06	1	1	2	A0A0L0LQP8	A0A0L0LQP8 [90-102]		0	1425.71	0.628	0.393	1.257	0.828371	0.632523	0.987494	0	0	0	4.13088e+06	2.59243e+06	1.62494e+06	5.1937e+06		Peak Found	Peak Found	High	Peak Found	High	5.386e-05	7.025e-08	19	47.57
[R].LMPTAEVGFLGMK.[R]	1xOxidation [M12]	3.12774e-14	9.41136e-06	1	1	2	A0A0L0LQP8	A0A0L0LQP8 [90-102]		0	1409.72	100	100		8.61088e-17	7.80361e-17						4.50085e+06	5232761			Not Found	High	High	Not Found	High	5.386e-05	9.885e-12	32	53.09
[K].YVEEHIDPSIDFK.[V]		6.30512e-16	9.41136e-06	1	1	7	A0A0L0LQP8	A0A0L0LQP8 [169-181]		0	1591.76	0.839	0.788	0.949	0.965279	0.966887	0.886118	0	0	0	2.79405e+07	2.3442e+07	2.20237e+07	2.65272e+07		High	High	High	High	High	5.386e-05	6.305e-16	52	43.54
[K].VVVCAVDEK.[L]	1xCarbamidomethyl [C4]	1.46158e-11	9.41136e-06	1	1	3	A0A0L0LQP8	A0A0L0LQP8 [182-190]		0	1018.52	1.652	0.353	0.951	0.895086	0.519899	0.827212	0	0	0	8.11964e+06	13412489	2864302	7.72471e+06		High	Peak Found	High	High	High	5.386e-05	3.49e-09	25	22.74
[K].DVTAINIIAAPEGIK.[Y]		6.30512e-16	9.41136e-06	1	1	8	A0A0L0LQP8	A0A0L0LQP8 [154-168]		0	1524.86	1.068	1.008	1.561	0.979343	0.991782	0.986902	0	0	0	32251378	34448222	3.25157e+07	50340531		High	High	High	High	High	5.386e-05	6.305e-16	71	62.16
[R].ELVSELVMLEAYEATR.[N]	1xOxidation [M8]	5.58749e-07	9.41136e-06	1	1	3	A0A0L0LQP8	A0A0L0LQP8 [30-45]		0	1868.93	1.771	0.737	1.21	0.874575	0.957492	0.995403	0	0	0	483069	855569	356050	584545		High	High	High	Peak Found	High	5.386e-05	7.867e-05	52	77.62
[R].DEEHPTQQVTYANR.[L]		6.30512e-16	9.41136e-06	1	1	6	A0A0L0LQP8	A0A0L0LQP8 [104-117]		0	1687.77	1.45	0.171	0.564	0.937089	0.0928882	0.579322	0	0	0	5.68416e+06	8.23971e+06	970688	3.20808e+06		High	High	High	High	High	5.386e-05	4.935e-15	24	22.26
[K].CYIVPGLGDAGDR.[L]	1xCarbamidomethyl [C1]	6.30512e-16	9.41136e-06	1	1	5	A0A0L0LQP8	A0A0L0LQP8 [195-207]		0	1392.66	1.31	0.927	1.412	0.967817	0.997438	0.97923	0	0	0	2.97497e+06	3898638	2757647	4201412		High	High	High	High	High	5.386e-05	6.305e-16	36	47.89
[R].AGLGMLDGMTR.[L]		6.30512e-16	9.41136e-06	1	1	2	A0A0L0LQP8	A0A0L0LQP8 [79-89]		0	1121.54	10.123	13.199	20.647	0.00661366	0.000162221	0.00149408	0	0	0	1.82997e+06	18524996	24153124	37783480		Peak Found	Peak Found	High	High	High	5.386e-05	6.305e-16	44	49.08
[M].ELHVLNHPLVEHK.[L]		0.0108443	0.000643793	1	1	1	A0A0L0LQP8	A0A0L0LQP8 [2-14]		0	1564.86	2.129	1.938	4.81	0.766157	0.849729	0.510303	0	0	0	544474	1.15924e+06	1.05506e+06	2.61906e+06		Peak Found	Peak Found	Peak Found	High	High	0.0003116	0.002567	8	26.47
[R].LMPTAEVGFLGMK.[R]		0.0100531	0.000643793	1	1	1	A0A0L0LQP8	A0A0L0LQP8 [90-102]		0	1393.72	6.169	8.065	7.744	0.0590934	0.00271435	0.17087	0	0	0	2.50238e+06	15438173	20181122	19379496		High	Peak Found	Peak Found	Peak Found	High	0.000283	0.002462	37	60.74
[R].AGLGMLDGMTR.[L]	1xOxidation [M5]	0.0128068	0.000643793	1	1	1	A0A0L0LQP8	A0A0L0LQP8 [79-89]		0	1137.54	3.556	3.704	7.311	0.351248	0.316754	0.12488	0	0	0	1.26591e+06	4.50219e+06	4689154	9255374		Peak Found	High	Peak Found	Peak Found	High	0.0003116	0.002847	41	38.48
[R].LPEDLSGR.[Q]		0.0202993	0.00179432	1	1	3	A0A0L0LQP8	A0A0L0LQP8 [118-125]		0	886.463	1.118	0.473	0.01	0.957429	0.691647	8.04199e-17	0	0		34856944	38974880	16478352			High	High	High	Not Found	High	0.0006421	0.004437	38	26.36
[R].DKNTPSSTFR.[E]		0.232294	0.0055866	1	1	1	A0A0L0LQP8	A0A0L0LQP8 [20-29]		1	1152.56	0.079	0.01	0.075	0.00147394	7.80361e-17	0.0035329	0		0	2.4604e+06	193891		185664		High	Peak Found	Not Found	Peak Found	High	0.001887	0.06032	14	19.45
A0A2K9AXZ0	tRNA N6-adenosine threonylcarbamoyltransferase OS=Bifidobacterium breve OX=1685 GN=tsaD PE=3 SV=1	0	4.601	7	2	3	2	347	36	5.73	14	2	0	2.095	1.982	1.665	0.540335	0.482534	0.997266	17.75	8.11	98.99	1.64598e+06	3.48363e+06	3.27226e+06	3.25127e+06	High	Peak Found	High	High	1
Annotated Sequence	Modifications	Qvality PEP	Qvality q-value	# Protein Groups	# Proteins	# PSMs	Master Protein Accessions	Positions in Master Proteins	Modifications in Master Proteins	# Missed Cleavages	Theo. MH+ [Da]	Abundance Ratio: (1) / (0 - Chemostat)	Abundance Ratio: (2) / (0 - Chemostat)	Abundance Ratio: (3) / (0 - Chemostat)	Abundance Ratio Adj. P-Value: (1) / (0 - Chemostat)	Abundance Ratio Adj. P-Value: (2) / (0 - Chemostat)	Abundance Ratio Adj. P-Value: (3) / (0 - Chemostat)	Abundance Ratio Variability [%]: (1) / (0 - Chemostat)	Abundance Ratio Variability [%]: (2) / (0 - Chemostat)	Abundance Ratio Variability [%]: (3) / (0 - Chemostat)	Abundances (Grouped): 0 - Chemostat	Abundances (Grouped): 1	Abundances (Grouped): 2	Abundances (Grouped): 3	Quan Info	Found in Sample: [S1] F1: Sample, 0 - Chemostat	Found in Sample: [S2] F2: Sample, 1	Found in Sample: [S3] F3: Sample, 2	Found in Sample: [S4] F4: Sample, 3	Confidence (by Search Engine): Mascot	Percolator q-Value (by Search Engine): Mascot	Percolator PEP (by Search Engine): Mascot	Ions Score (by Search Engine): Mascot	Top Apex RT [min]
[R].LTMPELTEDR.[R]		6.30512e-16	9.41136e-06	1	1	3	A0A0L0LQR7	A0A0L0LQR7 [98-107]		0	1204.59	1.398	1.839	0.041	0.947234	0.812217	1.45676e-05	0	0	0	5.81742e+06	8.13495e+06	10699733	240758		High	High	High	Peak Found	High	5.386e-05	5.792e-15	52	45.08
[R].NSDLGVSPNR.[D]		6.30512e-16	9.41136e-06	1	1	5	A0A0L0LQR7	A0A0L0LQR7 [82-91]		0	1058.52	1.104	0.359	0.892	0.998997	0.549786	0.843021	0	0	0	4283572	4.72778e+06	1.53849e+06	3.82155e+06		High	High	High	High	High	5.386e-05	6.305e-16	57	21.08
[K].SVTDEIDALLDTK.[Q]		6.30512e-16	9.41136e-06	1	1	8	A0A0L0LQR7	A0A0L0LQR7 [164-176]		0	1419.72	0.684	0.475	0.746	0.902677	0.630919	0.679403	0	0	0	56354338	3.85689e+07	2.67494e+07	4.20546e+07		High	High	High	High	High	5.386e-05	6.305e-16	72	76.99
[R].TLSVTPFDASQAAAVEK.[A]		6.30512e-16	9.41136e-06	1	1	7	A0A0L0LQR7	A0A0L0LQR7 [62-78]		0	1734.89	0.642	0.635	1.724	0.856219	0.895709	0.963923	0	0	0	3.08835e+07	1.98309e+07	1.96131e+07	5.32538e+07		High	High	High	High	High	5.386e-05	6.305e-16	66	49.2
[K].TVENTKENFAGIR.[T]		6.30512e-16	9.41136e-06	1	1	3	A0A0L0LQR7	A0A0L0LQR7 [14-26]		1	1478.76	1.158	0.396	0.892	0.999962	0.648696	0.867379	0	0	0	1.14516e+06	1.32629e+06	453371	1.02165e+06		High	High	Peak Found	High	High	5.386e-05	6.305e-16	72	26.69
[K].ENFAGIR.[T]		1.55292e-06	9.41136e-06	1	1	4	A0A0L0LQR7	A0A0L0LQR7 [20-26]		0	806.416	0.82	0.749	1.055	0.970551	0.948555	0.940226	0	0	0	38065352	31201424	28521516	40158632		High	High	High	High	High	5.386e-05	0.0001924	21	27.64
[K].AVASIGVPEPR.[T]		6.30512e-16	9.41136e-06	1	1	1	A0A0L0LQR7	A0A0L0LQR7 [51-61]		0	1095.62	0.956	0.544	1.254	0.99238	0.808481	0.994007	0	0	0	62782272	60008756	34176228	78750640		Peak Found	High	Peak Found	Peak Found	High	5.386e-05	1.175e-15	47	33.76
[R].ANPALLNGIVVDYYGAPTPIK.[A]		6.30512e-16	9.41136e-06	1	1	9	A0A0L0LQR7	A0A0L0LQR7 [30-50]		0	2186.19	0.624	1.746	1.997	0.84911	0.793139	0.96549	0	0	0	1.06824e+07	6.66392e+06	1.86476e+07	2.13284e+07		High	High	High	High	High	5.386e-05	6.305e-16	113	68.16
[R].LTMPELTEDR.[R]	1xOxidation [M3]	0.0173927	0.00076207	1	1	3	A0A0L0LQR7	A0A0L0LQR7 [98-107]		0	1220.58	0.636	0.818	0.01	0.841721	0.963684	8.04199e-17	0	0		3.85047e+06	2.44726e+06	3.1507e+06			High	High	High	Not Found	High	0.0003453	0.004029	20	29.78
[M].SLIDQAK.[E]		0.0409817	0.00246535	1	1	4	A0A0L0LQR7	A0A0L0LQR7 [2-8]		0	774.436	1.508	0.472	1.941	0.729319	0.663779	0.873573	0	0	0	62824185	94757506	2.96789e+07	1.21963e+08		High	Peak Found	High	High	High	0.0008377	0.01095	22	24.5
A0A2K9AJG6	Zinc metalloprotease OS=Bifidobacterium breve OX=1685 GN=NRBB57_1745 PE=4 SV=1	0	298.872	50	22	62	22	727	80.5	4.73	1844	22	0	0.899	0.971	1.438	0.926584	0.999915	0.996602	34.16	62.03	56.25	8.15188e+07	7.77051e+07	6.48165e+07	1.02037e+08	High	High	High	High	1
Annotated Sequence	Modifications	Qvality PEP	Qvality q-value	# Protein Groups	# Proteins	# PSMs	Master Protein Accessions	Positions in Master Proteins	Modifications in Master Proteins	# Missed Cleavages	Theo. MH+ [Da]	Abundance Ratio: (1) / (0 - Chemostat)	Abundance Ratio: (2) / (0 - Chemostat)	Abundance Ratio: (3) / (0 - Chemostat)	Abundance Ratio Adj. P-Value: (1) / (0 - Chemostat)	Abundance Ratio Adj. P-Value: (2) / (0 - Chemostat)	Abundance Ratio Adj. P-Value: (3) / (0 - Chemostat)	Abundance Ratio Variability [%]: (1) / (0 - Chemostat)	Abundance Ratio Variability [%]: (2) / (0 - Chemostat)	Abundance Ratio Variability [%]: (3) / (0 - Chemostat)	Abundances (Grouped): 0 - Chemostat	Abundances (Grouped): 1	Abundances (Grouped): 2	Abundances (Grouped): 3	Quan Info	Found in Sample: [S1] F1: Sample, 0 - Chemostat	Found in Sample: [S2] F2: Sample, 1	Found in Sample: [S3] F3: Sample, 2	Found in Sample: [S4] F4: Sample, 3	Confidence (by Search Engine): Mascot	Percolator q-Value (by Search Engine): Mascot	Percolator PEP (by Search Engine): Mascot	Ions Score (by Search Engine): Mascot	Top Apex RT [min]
[K].NLYDKDVDPVAVR.[R]		6.30512e-16	9.41136e-06	1	1	6	A0A0L0LQT2	A0A0L0LQT2 [72-84]		1	1503.78	0.972	0.861	1.798	0.985333	0.972056	0.98384	0	0	0	4.36825e+06	4.247e+06	3.76284e+06	7.85243e+06		High	Peak Found	High	High	High	5.386e-05	6.305e-16	27	35.98
[R].IADYTAFFNLK.[A]		1.00674e-12	9.41136e-06	1	1	1	A0A0L0LQT2	A0A0L0LQT2 [214-224]		0	1302.67	4.479	6.469	6.006	0.202086	0.127209	0.340901	0	0	0	484378	2169457	3.13355e+06	2.90937e+06		Peak Found	High	Peak Found	Peak Found	High	5.386e-05	2.715e-10	11	67.83
[R].LDNPGIGLSGGQQQR.[L]		6.30512e-16	9.41136e-06	1	1	4	A0A0L0LQT2	A0A0L0LQT2 [143-157]		0	1539.79	0.911	0.633	1.14	0.981744	0.892753	0.966342	0	0	0	1.76012e+06	1.60383e+06	1.1133e+06	2.0063e+06		High	Peak Found	High	High	High	5.386e-05	6.305e-16	32	33.45
[K].SDADDLVEWALR.[G]		2.6422e-12	9.41136e-06	1	1	1	A0A0L0LQT2	A0A0L0LQT2 [120-131]		0	1389.66														No Quan Values	Not Found	High	Not Found	Not Found	High	5.386e-05	6.813e-10	24
[K].AVGQPGHLEYFADTTTMFNNPQNEEAER.[Y]		6.30512e-16	9.41136e-06	1	1	1	A0A0L0LQT2	A0A0L0LQT2 [225-252]		0	3166.42	100	100	100	8.61088e-17	7.80361e-17	8.04199e-17					638342	551372	932002		Not Found	High	Peak Found	Peak Found	High	5.386e-05	6.429e-14	78	56.55
[R].GANLWEEVKDR.[L]		2.55015e-07	9.41136e-06	1	1	2	A0A0L0LQT2	A0A0L0LQT2 [132-142]		1	1316.66	1.883	1.612	2.437	0.851779	0.924344	0.917804	0	0	0	816838	1.53793e+06	1.31665e+06	1.99104e+06		High	High	Peak Found	Peak Found	High	5.386e-05	3.812e-05	8	41.39
[R].DVGMVFQRPNPFPTMSIR.[E]		0.0193986	0.00146966	1	1	1	A0A0L0LQT2	A0A0L0LQT2 [86-103]		0	2092.05														No Quan Values	Not Found	High	Not Found	Not Found	High	0.000551	0.004217	8
[R].ENVLAGVR.[L]		0.0193986	0.00146966	1	1	1	A0A0L0LQT2	A0A0L0LQT2 [104-111]		0	857.484	0.01	0.01	2.718	8.61088e-17	7.80361e-17	0.824625			0	3.4898e+06			9486135		High	Not Found	Not Found	Peak Found	High	0.000551	0.004217	40	28.83
A0A2K9ANH1	Glutamate synthase [NADPH] large chain OS=Bifidobacterium breve OX=1685 GN=NRBB57_0944 PE=3 SV=1	0	570.216	47	55	139	55	1523	167.1	5.96	3100	55	0	1.147	0.952	1.438	0.95322	0.999915	0.996602	66.51	86.62	74.66	1.6102e+08	2.45573e+08	1.75259e+08	4.26571e+08	High	High	High	High	1
Annotated Sequence	Modifications	Qvality PEP	Qvality q-value	# Protein Groups	# Proteins	# PSMs	Master Protein Accessions	Positions in Master Proteins	Modifications in Master Proteins	# Missed Cleavages	Theo. MH+ [Da]	Abundance Ratio: (1) / (0 - Chemostat)	Abundance Ratio: (2) / (0 - Chemostat)	Abundance Ratio: (3) / (0 - Chemostat)	Abundance Ratio Adj. P-Value: (1) / (0 - Chemostat)	Abundance Ratio Adj. P-Value: (2) / (0 - Chemostat)	Abundance Ratio Adj. P-Value: (3) / (0 - Chemostat)	Abundance Ratio Variability [%]: (1) / (0 - Chemostat)	Abundance Ratio Variability [%]: (2) / (0 - Chemostat)	Abundance Ratio Variability [%]: (3) / (0 - Chemostat)	Abundances (Grouped): 0 - Chemostat	Abundances (Grouped): 1	Abundances (Grouped): 2	Abundances (Grouped): 3	Quan Info	Found in Sample: [S1] F1: Sample, 0 - Chemostat	Found in Sample: [S2] F2: Sample, 1	Found in Sample: [S3] F3: Sample, 2	Found in Sample: [S4] F4: Sample, 3	Confidence (by Search Engine): Mascot	Percolator q-Value (by Search Engine): Mascot	Percolator PEP (by Search Engine): Mascot	Ions Score (by Search Engine): Mascot	Top Apex RT [min]
[R].MGVPTEHAGILGNGLWAHFIR.[Q]		3.08057e-11	9.41136e-06	1	1	1	A0A0L0LQV2	A0A0L0LQV2 [61-81]		0	2276.18		100	100		7.80361e-17	8.04199e-17						2.88025e+06	1.39751e+06		Not Found	Not Found	High	Peak Found	High	5.386e-05	7.104e-09	65	65.01
[R].MGVPTEHAGILGNGLWAHFIR.[Q]	1xOxidation [M1]	6.30512e-16	9.41136e-06	1	1	1	A0A0L0LQV2	A0A0L0LQV2 [61-81]		0	2292.17	100	100	100	8.61088e-17	7.80361e-17	8.04199e-17					953622	1568265	1.23846e+06		Not Found	Peak Found	High	Peak Found	High	5.386e-05	6.305e-16	16	62.7
[K].RDYTLVINPTNTLR.[L]		1.27923e-12	9.41136e-06	1	1	1	A0A0L0LQV2	A0A0L0LQV2 [171-184]		1	1675.91	1.331	1.616	0.01	0.964098	0.907973	8.04199e-17	0	0		683560	910018	1104365			High	Peak Found	Peak Found	Not Found	High	5.386e-05	3.411e-10	4	46.47
[R].QSFQDNGITHIGQDRLDEDSGFR.[V]		6.30512e-16	9.41136e-06	1	1	4	A0A0L0LQV2	A0A0L0LQV2 [82-104]		1	2635.21	1.51	0.988	1.74	0.921705	0.997438	0.988636	0	0	0	5.03589e+06	7.60293e+06	4.9755e+06	8.76167e+06		High	High	Peak Found	High	High	5.386e-05	6.305e-16	40	46.26
[R].QSFQDNGITHIGQDR.[L]		6.30512e-16	9.41136e-06	1	1	6	A0A0L0LQV2	A0A0L0LQV2 [82-96]		0	1715.81	1.199	0.572	1.101	0.979338	0.813888	0.931928	0	0	0	8.38569e+06	1.00521e+07	4.7953e+06	9.23558e+06		High	High	High	High	High	5.386e-05	6.305e-16	33	34.04
[R].LGAPIDDSK.[V]		8.96141e-16	9.41136e-06	1	1	6	A0A0L0LQV2	A0A0L0LQV2 [215-223]		0	915.478	1.918	0.551	0.15	0.579622	0.832943	0.00160803	0	0	0	23743504	45529024	13072751	3.56123e+06		High	High	High	High	High	5.386e-05	3.334e-13	46	22.86
[K].IANAAASIAIQHSVNGVPQCPDYDEAIALIGE.[-]	1xCarbamidomethyl [C20]	6.30512e-16	9.41136e-06	1	1	1	A0A0L0LQV2	A0A0L0LQV2 [307-338]		0	3307.63														No Quan Values	High	Not Found	Not Found	Not Found	High	5.386e-05	6.305e-16	5
[R].LDEDSGFR.[V]		3.47825e-07	9.41136e-06	1	1	2	A0A0L0LQV2	A0A0L0LQV2 [97-104]		0	938.421	0.43	0.081	0.284	0.485216	0.00707757	0.101328	0	0	0	8812132	3.78763e+06	710426	2.50049e+06		High	High	Peak Found	Peak Found	High	5.386e-05	5.091e-05	9	24.61
[K].VTIGGGLDDFMHQLCDGLGATLR.[A]	1xCarbamidomethyl [C15]; 1xOxidation [M11]	6.30512e-16	9.41136e-06	1	1	2	A0A0L0LQV2	A0A0L0LQV2 [224-246]		0	2462.18	0.696	1.767	1.342	0.89157	0.874479	0.990239	0	0	0	986357	686512	1.7428e+06	1.32363e+06		High	Peak Found	High	Peak Found	High	5.386e-05	6.305e-16	16	71.74
[K].VTIGGGLDDFMHQLCDGLGATLR.[A]	1xCarbamidomethyl [C15]	6.30512e-16	9.41136e-06	1	1	2	A0A0L0LQV2	A0A0L0LQV2 [224-246]		0	2446.19														No Quan Values	Not Found	High	Not Found	High	High	5.386e-05	6.305e-16	94
[R].SAGGCHTGVMCAMLAEGHSLAESVK.[I]	2xCarbamidomethyl [C5; C11]	6.30512e-16	9.41136e-06	1	1	4	A0A0L0LQV2	A0A0L0LQV2 [282-306]		0	2560.14	1.89	3.708	4.958	0.817471	0.300998	0.34132	0	0	0	2.41431e+06	4.56255e+06	8.95164e+06	1.19703e+07		Peak Found	High	High	High	High	5.386e-05	6.305e-16	22	58.03
[K].TFIASYGAEAHGDADTFSTLEPQAK.[D]		6.30512e-16	9.41136e-06	1	1	4	A0A0L0LQV2	A0A0L0LQV2 [115-139]		0	2627.23	1.21	0.596	1.561	0.98184	0.87905	0.999651	0	0	0	1.34086e+06	1.62244e+06	799256	2.09308e+06		High	Peak Found	High	High	High	5.386e-05	6.305e-16	56	52.21
[R].EPGGETTHIEGYPTK.[A]		6.83428e-16	9.41136e-06	1	1	8	A0A0L0LQV2	A0A0L0LQV2 [262-276]		0	1615.76	0.937	0.492	1.158	0.981767	0.678725	0.968583	0	0	0	1.8748e+07	17573567	9.23205e+06	2.17178e+07		High	High	High	High	High	5.386e-05	2.549e-13	28	25.76
[K].DVVHISGNTLMDHTATGVDGFLLK.[A]		6.30512e-16	9.41136e-06	1	1	6	A0A0L0LQV2	A0A0L0LQV2 [140-163]		0	2540.28	2.602	3.142	5.328	0.459359	0.223706	0.191306	0	0	0	1.07022e+07	27846690	3.36227e+07	57019508		High	Peak Found	High	High	High	5.386e-05	6.305e-16	35	64.04
[K].DVVHISGNTLMDHTATGVDGFLLK.[A]	1xOxidation [M11]	6.30512e-16	9.41136e-06	1	1	4	A0A0L0LQV2	A0A0L0LQV2 [140-163]		0	2556.28	0.593	0.474	0.705	0.80301	0.698135	0.658485	0	0	0	1.01152e+07	5993273	4.79497e+06	7.13365e+06		High	High	High	High	High	5.386e-05	6.305e-16	18	57.29
[R].DYTLVINPTNTLR.[L]		6.30512e-16	9.41136e-06	1	1	5	A0A0L0LQV2	A0A0L0LQV2 [172-184]		0	1519.81	1.386	1.317	2.158	0.921255	0.902848	0.888096	0	0	0	19457570	26969846	25624120	41998860		High	High	High	High	High	5.386e-05	6.305e-16	53	57.86
[K].KTFIASYGAEAHGDADTFSTLEPQAK.[D]		6.30512e-16	9.41136e-06	1	1	3	A0A0L0LQV2	A0A0L0LQV2 [114-139]		1	2755.32	0.688	0.835	1.79	0.880331	0.967767	0.976653	0	0	0	3205704	2.20599e+06	2.67783e+06	5739538		High	Peak Found	Peak Found	High	High	5.386e-05	6.305e-16	44	46.29
[R].VVLTSGSPK.[K]		0.0112734	0.000643793	1	1	4	A0A0L0LQV2	A0A0L0LQV2 [105-113]		0	887.52	0.888	0.798	0.423	0.975902	0.967032	0.29432	0	0	0	28215450	25046450	22506298	11940236		High	High	High	High	High	0.0003116	0.002606	53	20.16
A0A0L0LRA8	DNA polymerase III subunit alpha OS=Bifidobacterium breve OX=1685 GN=BB215W447A_1629 PE=4 SV=1	0	25.161	5	4	6	4	1185	131	5.44	56	4	0	1.447	1.262	1.618	0.758508	0.84205	0.996319	12.11	48.05	5.88	1.95634e+06	3.37211e+07	6.68776e+07	4.24599e+06	High	High	High	High	1
Annotated Sequence	Modifications	Qvality PEP	Qvality q-value	# Protein Groups	# Proteins	# PSMs	Master Protein Accessions	Positions in Master Proteins	Modifications in Master Proteins	# Missed Cleavages	Theo. MH+ [Da]	Abundance Ratio: (1) / (0 - Chemostat)	Abundance Ratio: (2) / (0 - Chemostat)	Abundance Ratio: (3) / (0 - Chemostat)	Abundance Ratio Adj. P-Value: (1) / (0 - Chemostat)	Abundance Ratio Adj. P-Value: (2) / (0 - Chemostat)	Abundance Ratio Adj. P-Value: (3) / (0 - Chemostat)	Abundance Ratio Variability [%]: (1) / (0 - Chemostat)	Abundance Ratio Variability [%]: (2) / (0 - Chemostat)	Abundance Ratio Variability [%]: (3) / (0 - Chemostat)	Abundances (Grouped): 0 - Chemostat	Abundances (Grouped): 1	Abundances (Grouped): 2	Abundances (Grouped): 3	Quan Info	Found in Sample: [S1] F1: Sample, 0 - Chemostat	Found in Sample: [S2] F2: Sample, 1	Found in Sample: [S3] F3: Sample, 2	Found in Sample: [S4] F4: Sample, 3	Confidence (by Search Engine): Mascot	Percolator q-Value (by Search Engine): Mascot	Percolator PEP (by Search Engine): Mascot	Ions Score (by Search Engine): Mascot	Top Apex RT [min]
[K].IFDLYITDSTTEPTQLSAK.[T]		9.02177e-09	9.41136e-06	1	1	2	A0A0L0LQW9	A0A0L0LQW9 [251-269]		0	2143.08	0.803	1.075	1.744	0.953658	0.997438	0.990103	0	0	0	991715	796465	1.06597e+06	1.72921e+06		High	Peak Found	Peak Found	Peak Found	High	5.386e-05	1.605e-06	49	64.05
[K].IGQALLEYAQGTGNWDAVK.[T]		6.30512e-16	9.41136e-06	1	1	4	A0A0L0LQW9	A0A0L0LQW9 [415-433]		0	2034.03	0.01	1.535	1.429	8.61088e-17	0.914735	0.990103		0	0	1.95607e+06		3.00249e+06	2.7947e+06		High	Not Found	Peak Found	High	High	5.386e-05	6.305e-16	40	63.04
[K].YFALDGAK.[A]		3.10655e-07	9.41136e-06	1	1	3	A0A0L0LQW9	A0A0L0LQW9 [162-169]		0	884.451	0.064	1.904	3.592	0.000470815	0.808481	0.607963	0	0	0	2.61195e+06	166428	4974322	9381448		High	Peak Found	High	High	High	5.386e-05	4.583e-05	15	35.09
[K].VYYLNFKPEAADQWAALAK.[E]		6.30512e-16	9.41136e-06	1	1	4	A0A0L0LQW9	A0A0L0LQW9 [45-63]		0	2198.13	100	100	100	8.61088e-17	7.80361e-17	8.04199e-17					226120	2.06517e+06	3364640		Not Found	High	High	High	High	5.386e-05	6.305e-16	3	64.76
[K].VQTAASGTYEQTLK.[S]		7.48086e-07	9.41136e-06	1	1	2	A0A0L0LQW9	A0A0L0LQW9 [75-88]		0	1496.76	0.499	0.736	1.369	0.700741	0.943495	0.977842	0	0	0	2.75967e+06	1.37764e+06	2.03072e+06	3778718		Peak Found	Peak Found	High	High	High	5.386e-05	0.0001023	62	26.5
[K].VVGVPYVMETYGLIYNK.[D]		6.30512e-16	9.41136e-06	1	2	2	A0A0L0LQW9	A0A0L0LQW9 [140-156]		0	1945.01	0.84	1.756	2.551	0.981744	0.901883	0.873573	0	0	0	395371	331969	694236	1.00875e+06		High	Peak Found	Peak Found	High	High	5.386e-05	6.305e-16	32	74.87
[K].TEAPTLFQVNGPVGYQNWK.[K]		6.30512e-16	9.41136e-06	1	1	2	A0A0L0LQW9	A0A0L0LQW9 [94-112]		0	2149.07	0.01	5.01	6.036	8.61088e-17	0.243871	0.333845		0	0	346091		1.73401e+06	2.08907e+06		Peak Found	Not Found	Peak Found	High	High	5.386e-05	6.305e-16	17	63.1
[K].THLANLPLYYEFK.[DE]		1.40124e-13	9.41136e-06	1	2	2	A0A0L0LQW9	A0A0L0LQW9 [217-229]		0	1608.84	0.641	1.316	3.342	0.877024	0.967032	0.80815	0	0	0	1.05029e+06	672726	1.38195e+06	3509618		High	Peak Found	Peak Found	High	High	5.386e-05	4.138e-11	13	55.34
[K].ATEDFLSWVITSDAGKK.[A]		6.30512e-16	9.41136e-06	1	1	2	A0A0L0LQW9	A0A0L0LQW9 [344-360]		1	1867.94	1.365	2.868	3.803	0.959906	0.597803	0.614543	0	0	0	385580	526435	1.10593e+06	1.4662e+06		High	Peak Found	Peak Found	High	High	5.386e-05	7.405e-16	36	71.92
[K].ATSMDEIDNFDTLK.[A]		9.36278e-08	9.41136e-06	1	1	3	A0A0L0LQW9	A0A0L0LQW9 [170-183]		0	1599.72	100	100	100	8.61088e-17	7.80361e-17	8.04199e-17					764923	1.89893e+06	2.07294e+06		Not Found	High	High	High	High	5.386e-05	1.487e-05	55	53.76
[K].AVADDMQSR.[K]		6.30512e-16	9.41136e-06	1	1	1	A0A0L0LQW9	A0A0L0LQW9 [184-192]		0	992.447	100	100	100	8.61088e-17	7.80361e-17	8.04199e-17					162111	223871	214701		Not Found	Peak Found	Peak Found	High	High	5.386e-05	6.305e-16	49	19.43
[K].ALSQDMGFTTPFK.[T]		6.30512e-16	9.41136e-06	1	1	2	A0A0L0LQW9	A0A0L0LQW9 [361-373]		0	1442.7	100	100	100	8.61088e-17	7.80361e-17	8.04199e-17					1.89902e+06	4419588	8506446		Not Found	Peak Found	High	High	High	5.386e-05	6.305e-16	49	55.28
[K].TAFVDGWASEYEASH.[-]		6.42438e-05	0.000142714	1	1	1	A0A0L0LQW9	A0A0L0LQW9 [434-448]		0	1669.71	0.592	0.431	1.399	0.816812	0.728583	0.996226	0	0	0	1.0564e+06	625883	455205	1.47793e+06		High	Peak Found	Peak Found	Peak Found	High	0.0001273	0.0002648	24	57.13
A0A2K9BFE4	Ribonuclease J OS=Bifidobacterium breve OX=1685 GN=rnj PE=3 SV=1	0	226.554	39	16	47	16	618	67.6	6.76	1476	16	0	1.102	0.868	1.435	0.976492	0.955188	0.994617	40.47	54.78	73.93	8.20103e+07	98526629	1.03201e+08	1.42411e+08	High	High	High	High	1
Annotated Sequence	Modifications	Qvality PEP	Qvality q-value	# Protein Groups	# Proteins	# PSMs	Master Protein Accessions	Positions in Master Proteins	Modifications in Master Proteins	# Missed Cleavages	Theo. MH+ [Da]	Abundance Ratio: (1) / (0 - Chemostat)	Abundance Ratio: (2) / (0 - Chemostat)	Abundance Ratio: (3) / (0 - Chemostat)	Abundance Ratio Adj. P-Value: (1) / (0 - Chemostat)	Abundance Ratio Adj. P-Value: (2) / (0 - Chemostat)	Abundance Ratio Adj. P-Value: (3) / (0 - Chemostat)	Abundance Ratio Variability [%]: (1) / (0 - Chemostat)	Abundance Ratio Variability [%]: (2) / (0 - Chemostat)	Abundance Ratio Variability [%]: (3) / (0 - Chemostat)	Abundances (Grouped): 0 - Chemostat	Abundances (Grouped): 1	Abundances (Grouped): 2	Abundances (Grouped): 3	Quan Info	Found in Sample: [S1] F1: Sample, 0 - Chemostat	Found in Sample: [S2] F2: Sample, 1	Found in Sample: [S3] F3: Sample, 2	Found in Sample: [S4] F4: Sample, 3	Confidence (by Search Engine): Mascot	Percolator q-Value (by Search Engine): Mascot	Percolator PEP (by Search Engine): Mascot	Ions Score (by Search Engine): Mascot	Top Apex RT [min]
[R].VFLLSPAQVNIK.[V]		6.30512e-16	9.41136e-06	1	1	6	A0A0L0LQY1	A0A0L0LQY1 [131-142]		0	1328.79	0.478	1.083	1.326	0.596534	0.967032	0.98683	0	0	0	1.53172e+07	7.32503e+06	16580901	2.03057e+07		High	High	High	High	High	5.386e-05	9.465e-16	43	57.7
[K].VEEPTTTASAHDLFAN.[-]		7.97283e-06	9.41136e-06	1	1	4	A0A0L0LQY1	A0A0L0LQY1 [143-158]		0	1702.79	0.62	0.779	0.945	0.832982	0.956869	0.844385	0	0	0	3.29618e+06	2.04472e+06	2.56807e+06	3.1148e+06		High	High	High	High	High	0.0001273	0.0002648	18	43.07
[K].SYEDAQLVGR.[A]		6.30512e-16	9.41136e-06	1	1	3	A0A0L0LQY1	A0A0L0LQY1 [77-86]		0	1137.55	0.429	0.65	0.989	0.588907	0.897377	0.846863	0	0	0	3.63004e+06	1.55646e+06	2.36112e+06	3.5917e+06		Peak Found	High	High	Peak Found	High	5.386e-05	6.305e-16	51	30.15
[R].DGVPVVLNLTGVPEAVAYR.[I]		6.30512e-16	9.41136e-06	1	1	8	A0A0L0LQY1	A0A0L0LQY1 [90-108]		0	1969.08	0.71	0.809	1.314	0.880279	0.953871	0.968624	0	0	0	7.31902e+06	5.19552e+06	5923638	9.61457e+06		High	High	High	High	High	5.386e-05	6.305e-16	58	74.78
A0A2K9BF78	Competence-damage protein cinA OS=Bifidobacterium breve OX=1685 GN=DRBB28_1426 PE=4 SV=1	0	22.593	17	2	2	2	185	19.4	5.2	18	2	0	2.156	1.391	1.624	0.582292	0.887783	0.992124	0	0	0	1.08752e+06	2.34501e+06	1.51264e+06	1.76562e+06	Peak Found	High	High	Peak Found	1
Annotated Sequence	Modifications	Qvality PEP	Qvality q-value	# Protein Groups	# Proteins	# PSMs	Master Protein Accessions	Positions in Master Proteins	Modifications in Master Proteins	# Missed Cleavages	Theo. MH+ [Da]	Abundance Ratio: (1) / (0 - Chemostat)	Abundance Ratio: (2) / (0 - Chemostat)	Abundance Ratio: (3) / (0 - Chemostat)	Abundance Ratio Adj. P-Value: (1) / (0 - Chemostat)	Abundance Ratio Adj. P-Value: (2) / (0 - Chemostat)	Abundance Ratio Adj. P-Value: (3) / (0 - Chemostat)	Abundance Ratio Variability [%]: (1) / (0 - Chemostat)	Abundance Ratio Variability [%]: (2) / (0 - Chemostat)	Abundance Ratio Variability [%]: (3) / (0 - Chemostat)	Abundances (Grouped): 0 - Chemostat	Abundances (Grouped): 1	Abundances (Grouped): 2	Abundances (Grouped): 3	Quan Info	Found in Sample: [S1] F1: Sample, 0 - Chemostat	Found in Sample: [S2] F2: Sample, 1	Found in Sample: [S3] F3: Sample, 2	Found in Sample: [S4] F4: Sample, 3	Confidence (by Search Engine): Mascot	Percolator q-Value (by Search Engine): Mascot	Percolator PEP (by Search Engine): Mascot	Ions Score (by Search Engine): Mascot	Top Apex RT [min]
[R].IAWDLFVHDSQLR.[W]		6.30512e-16	9.41136e-06	1	1	2	A0A0L0LQY2	A0A0L0LQY2 [88-100]		0	1599.83	0.674	2.403	0.521	0.938892	0.735256	0.811518	0	0	0	538793	363294	1.29459e+06	280458		High	Peak Found	High	Peak Found	High	5.386e-05	6.305e-16	43	63.33
[R].VAGPQEIVLEYLLAK.[K]		6.30512e-16	9.41136e-06	1	2	1	A0A0L0LQY2	A0A0L0LQY2 [329-343]		0	1642.94														No Quan Values	Not Found	Not Found	High	Not Found	High	5.386e-05	6.305e-16	55
[K].FHDFDLAWVEEPTSPDDVIGHATIAR.[A]		1.35473e-10	9.41136e-06	1	1	2	A0A0L0LQY2	A0A0L0LQY2 [266-291]		0	2938.4	0.73	1.29	1.269	0.913706	0.965881	0.982037	0	0	0	1.34787e+06	983748	1.73933e+06	1.71013e+06		High	Peak Found	Peak Found	High	High	5.386e-05	2.92e-08	32	68.57
[K].VGQNINDDLR.[R]		0.0102295	0.000643793	1	1	1	A0A0L0LQY2	A0A0L0LQY2 [222-231]		0	1143.58														No Quan Values	High	Not Found	Not Found	Not Found	High	0.000283	0.002494	35
A0A2K9ARD1	tRNA (guanine-N(1)-)-methyltransferase OS=Bifidobacterium breve OX=1685 GN=trmD PE=3 SV=1	0	30.401	9	2	2	2	316	34.2	4.97	40	2	0	1.767	1.503	1.683	0.714922	0.785214	0.991322	30.31	13.72	18.44	2.50549e+06	4.59767e+06	3.81293e+06	4294188	High	Peak Found	Peak Found	Peak Found	1
Annotated Sequence	Modifications	Qvality PEP	Qvality q-value	# Protein Groups	# Proteins	# PSMs	Master Protein Accessions	Positions in Master Proteins	Modifications in Master Proteins	# Missed Cleavages	Theo. MH+ [Da]	Abundance Ratio: (1) / (0 - Chemostat)	Abundance Ratio: (2) / (0 - Chemostat)	Abundance Ratio: (3) / (0 - Chemostat)	Abundance Ratio Adj. P-Value: (1) / (0 - Chemostat)	Abundance Ratio Adj. P-Value: (2) / (0 - Chemostat)	Abundance Ratio Adj. P-Value: (3) / (0 - Chemostat)	Abundance Ratio Variability [%]: (1) / (0 - Chemostat)	Abundance Ratio Variability [%]: (2) / (0 - Chemostat)	Abundance Ratio Variability [%]: (3) / (0 - Chemostat)	Abundances (Grouped): 0 - Chemostat	Abundances (Grouped): 1	Abundances (Grouped): 2	Abundances (Grouped): 3	Quan Info	Found in Sample: [S1] F1: Sample, 0 - Chemostat	Found in Sample: [S2] F2: Sample, 1	Found in Sample: [S3] F3: Sample, 2	Found in Sample: [S4] F4: Sample, 3	Confidence (by Search Engine): Mascot	Percolator q-Value (by Search Engine): Mascot	Percolator PEP (by Search Engine): Mascot	Ions Score (by Search Engine): Mascot	Top Apex RT [min]
[R].LGEAFIPALGGCAIGGRPIDFHLETLR.[K]	1xCarbamidomethyl [C12]	9.91547e-08	9.41136e-06	1	1	1	A0A0L0LQZ3	A0A0L0LQZ3 [114-140]		0	2880.52	0.637	1.149	0.01	0.846917	0.970924	8.04199e-17	0	0		3.79665e+06	2.41925e+06	4361374			Peak Found	High	Peak Found	Not Found	High	5.386e-05	1.569e-05	18	73.19
[K].IHLPYPSVGATEQTLLAAVLAEGK.[T]		6.30512e-16	9.41136e-06	1	1	6	A0A0L0LQZ3	A0A0L0LQZ3 [167-190]		0	2478.36	0.583	1.74	1.649	0.765001	0.850465	0.999651	0	0	0	6.00463e+06	3.50197e+06	1.04504e+07	9.90449e+06		High	High	High	High	High	5.386e-05	6.305e-16	73	78.61
[R].LHGVDVDVNGEK.[G]		6.30512e-16	9.41136e-06	1	1	4	A0A0L0LQZ3	A0A0L0LQZ3 [64-75]		0	1281.64	1.362	0.841	1.605	0.940078	0.966887	0.995911	0	0	0	1.46054e+07	1.98872e+07	12280456	23441498		Peak Found	High	High	High	High	5.386e-05	1.158e-13	40	26.14
[R].IEAASWASAALATR.[G]		6.30512e-16	9.41136e-06	1	1	3	A0A0L0LQZ3	A0A0L0LQZ3 [244-257]		0	1417.74	0.331	0.615	2.745	0.352261	0.890959	0.826289	0	0	0	3.63816e+06	1.20437e+06	2.23913e+06	9988286		Peak Found	Peak Found	High	High	High	5.386e-05	6.305e-16	56	55.48
[R].IPILFSGPLVHR.[L]		6.30512e-16	9.41136e-06	1	1	11	A0A0L0LQZ3	A0A0L0LQZ3 [102-113]		0	1348.81	2.48	2.337	3.624	0.417712	0.451838	0.467705	0	0	0	1.51297e+07	3.75141e+07	35353127	54834635		High	High	High	High	High	5.386e-05	6.305e-16	67	58.31
[R].FGFTKPLVEMGATIQLYR.[E]		1.20578e-06	9.41136e-06	1	1	1	A0A0L0LQZ3	A0A0L0LQZ3 [343-360]		0	2071.1	1.003	1.107	1.865	0.981744	0.993953	0.974483	0	0	0	1.30201e+06	1.30554e+06	1.4416e+06	2.42793e+06		Peak Found	Peak Found	High	Peak Found	High	5.386e-05	0.0001554	47	68.83
[K].AMVAALLAPGK.[S]		6.30512e-16	9.41136e-06	1	1	4	A0A0L0LQZ3	A0A0L0LQZ3 [33-43]		0	1041.61	3.41	3.859	8.941	0.327976	0.126285	0.0576579	0	0	0	4.09577e+06	13964860	15804025	36618432		High	High	High	High	High	5.386e-05	6.305e-16	41	45.71
[R].DVHVVSDLLR.[L]		2.70533e-11	9.41136e-06	1	1	6	A0A0L0LQZ3	A0A0L0LQZ3 [54-63]		0	1152.64	1.935	1.781	2.684	0.706862	0.714744	0.73607	0	0	0	1.5727e+07	30432922	28016763	42208333		Peak Found	High	High	High	High	5.386e-05	6.274e-09	35	47.49
[R].DIDVPDLR.[G]		2.54551e-06	9.41136e-06	1	1	2	A0A0L0LQZ3	A0A0L0LQZ3 [391-398]		0	942.489	1.808	1.886	3.3	0.84911	0.682174	0.655263	0	0	0	7.84479e+06	14186580	14797149	25890672		High	Peak Found	High	Peak Found	High	5.386e-05	0.0002648	27	46.25
[K].ELQGYTHTSLTDR.[I]		6.30512e-16	9.41136e-06	1	1	6	A0A0L0LQZ3	A0A0L0LQZ3 [231-243]		0	1520.73	0.768	1.102	2.124	0.919643	0.982741	0.965274	0	0	0	5.80281e+06	4.45819e+06	6.39605e+06	1.2327e+07		High	High	High	High	High	5.386e-05	6.305e-16	50	28.83
[K].HSAVIFGPTPLTGR.[D]		6.30512e-16	9.41136e-06	1	1	7	A0A0L0LQZ3	A0A0L0LQZ3 [377-390]		0	1452.8	2.331	1.982	2.974	0.643537	0.654094	0.731641	0	0	0	8.90431e+06	2.0759e+07	1.76448e+07	2.6478e+07		High	High	High	High	High	5.386e-05	6.305e-16	39	42.44
[R].GGFSHLIAALAASGPSDVHGISLIDR.[G]		6.30512e-16	9.41136e-06	1	1	6	A0A0L0LQZ3	A0A0L0LQZ3 [399-424]		0	2561.35	0.656	2.038	3.464	0.852057	0.763378	0.678142	0	0	0	3587214	2.35225e+06	7.30918e+06	12425696		High	High	High	High	High	5.386e-05	6.305e-16	53	74.18
[K].GIVTIDASHVQLADVADVDTLSGSSR.[I]		6.30512e-16	9.41136e-06	1	1	5	A0A0L0LQZ3	A0A0L0LQZ3 [76-101]		0	2626.33	1.615	0.862	2.312	0.921705	0.980562	0.948837	0	0	0	2.07403e+06	3.34915e+06	1.78789e+06	4.79447e+06		High	High	High	High	High	5.386e-05	6.305e-16	118	63.54
[K].GATQPEMITFLNVFR.[K]		6.30512e-16	9.41136e-06	1	1	4	A0A0L0LQZ3	A0A0L0LQZ3 [264-278]		0	1723.88	5.177	4.755	13.813	0.14725	0.250486	0.0247469	0	0	0	606296	3.13905e+06	2.88273e+06	8374844		Peak Found	High	High	High	High	5.386e-05	6.305e-16	75	79.59
[M].AENPDDVLHVEGGKPLNGTIK.[V]		0.00192943	0.000142714	1	1	2	A0A0L0LQZ3	A0A0L0LQZ3 [2-22]		0	2203.14	1.026	1.185	1.281	0.986343	0.967032	0.97923	0	0	0	5428135	5.5679e+06	6.43326e+06	6952012		Peak Found	High	High	Peak Found	High	0.0001273	0.0004657	9	40.6
[K].DGIHITAPNGLHGAK.[I]		0.000536362	0.000142714	1	1	6	A0A0L0LQZ3	A0A0L0LQZ3 [152-166]		0	1500.79	1.142	0.861	1.662	0.998997	0.975089	0.984219	0	0	0	3.67621e+06	4.19876e+06	3165042	6111463		High	High	High	High	High	0.0001273	0.0002705	5	31.17
[R].GKLEALGADFD.[-]		1.10205e-05	0.000142714	1	1	3	A0A0L0LQZ3	A0A0L0LQZ3 [431-441]		1	1135.56	1.213	0.058	2.739	0.984426	0.00155214	0.873573	0	0	0	6.14774e+06	7458879	357463	16837220		High	High	Peak Found	High	High	0.0001022	0.0002648	19	47.3
A0A0L0LS14	Aspartate carbamoyltransferase regulatory chain OS=Bifidobacterium breve OX=1685 GN=pyrI PE=3 SV=1	0	17.72	29	2	3	2	139	15.5	6.19	40	2	0	0.622	0.656	1.603	0.625916	0.762173	0.991322	83.67	18.1	35.5	1.62468e+06	1.09285e+06	1.05832e+06	2.60461e+06	High	Peak Found	Peak Found	High	1
Annotated Sequence	Modifications	Qvality PEP	Qvality q-value	# Protein Groups	# Proteins	# PSMs	Master Protein Accessions	Positions in Master Proteins	Modifications in Master Proteins	# Missed Cleavages	Theo. MH+ [Da]	Abundance Ratio: (1) / (0 - Chemostat)	Abundance Ratio: (2) / (0 - Chemostat)	Abundance Ratio: (3) / (0 - Chemostat)	Abundance Ratio Adj. P-Value: (1) / (0 - Chemostat)	Abundance Ratio Adj. P-Value: (2) / (0 - Chemostat)	Abundance Ratio Adj. P-Value: (3) / (0 - Chemostat)	Abundance Ratio Variability [%]: (1) / (0 - Chemostat)	Abundance Ratio Variability [%]: (2) / (0 - Chemostat)	Abundance Ratio Variability [%]: (3) / (0 - Chemostat)	Abundances (Grouped): 0 - Chemostat	Abundances (Grouped): 1	Abundances (Grouped): 2	Abundances (Grouped): 3	Quan Info	Found in Sample: [S1] F1: Sample, 0 - Chemostat	Found in Sample: [S2] F2: Sample, 1	Found in Sample: [S3] F3: Sample, 2	Found in Sample: [S4] F4: Sample, 3	Confidence (by Search Engine): Mascot	Percolator q-Value (by Search Engine): Mascot	Percolator PEP (by Search Engine): Mascot	Ions Score (by Search Engine): Mascot	Top Apex RT [min]
[R].ELFAGLQASPADVLEK.[H]		6.30512e-16	9.41136e-06	1	1	3	A0A0L0LQZ7	A0A0L0LQZ7 [73-88]		0	1687.89	1.856	2.032	3.469	0.862022	0.812199	0.73711	0	0	0	567556	1.0533e+06	1.15341e+06	1.96865e+06		Peak Found	High	High	High	High	5.386e-05	6.305e-16	66	64.49
[R].LTQQIADALVEYAGAR.[G]		0.00767146	0.000273518	1	1	1	A0A0L0LQZ7	A0A0L0LQZ7 [154-169]		0	1718.91	0.899	1.084	1.127	0.974223	0.993953	0.963923	0	0	0	844931	759937	916144	951859		High	Peak Found	Peak Found	Peak Found	High	0.0001663	0.001835	24	67.36
[R].AEAMSLILDK.[-]		0.0110193	0.000643793	1	1	2	A0A0L0LQZ7	A0A0L0LQZ7 [210-219]		0	1090.58	2.871	2.418	4.751	0.557568	0.663779	0.541152	0	0	0	758643	2.17803e+06	1.83459e+06	3.60402e+06		Peak Found	High	Peak Found	High	High	0.0003116	0.002582	29	48.28
[K].SIGEDPEREGLVETPDR.[I]		0.0194003	0.00146966	1	1	1	A0A0L0LQZ7	A0A0L0LQZ7 [50-66]		1	1898.91	0.636	0.472	1.674	0.919643	0.828047	0.988636	0	0	0	594549	378341	280758	995562		Peak Found	Peak Found	Peak Found	High	High	0.000551	0.004217	6	34.08
A0A2K9AN01	Uncharacterized protein OS=Bifidobacterium breve OX=1685 GN=NRBB57_0758 PE=4 SV=1	0	49.556	33	5	8	5	248	27.6	5.2	150	5	0	1.05	1.015	1.536	0.976492	0.999915	0.991322	26.2	60.41	42.12	5.04697e+06	7.882e+06	7.92453e+06	8.34654e+06	High	High	High	High	1
Annotated Sequence	Modifications	Qvality PEP	Qvality q-value	# Protein Groups	# Proteins	# PSMs	Master Protein Accessions	Positions in Master Proteins	Modifications in Master Proteins	# Missed Cleavages	Theo. MH+ [Da]	Abundance Ratio: (1) / (0 - Chemostat)	Abundance Ratio: (2) / (0 - Chemostat)	Abundance Ratio: (3) / (0 - Chemostat)	Abundance Ratio Adj. P-Value: (1) / (0 - Chemostat)	Abundance Ratio Adj. P-Value: (2) / (0 - Chemostat)	Abundance Ratio Adj. P-Value: (3) / (0 - Chemostat)	Abundance Ratio Variability [%]: (1) / (0 - Chemostat)	Abundance Ratio Variability [%]: (2) / (0 - Chemostat)	Abundance Ratio Variability [%]: (3) / (0 - Chemostat)	Abundances (Grouped): 0 - Chemostat	Abundances (Grouped): 1	Abundances (Grouped): 2	Abundances (Grouped): 3	Quan Info	Found in Sample: [S1] F1: Sample, 0 - Chemostat	Found in Sample: [S2] F2: Sample, 1	Found in Sample: [S3] F3: Sample, 2	Found in Sample: [S4] F4: Sample, 3	Confidence (by Search Engine): Mascot	Percolator q-Value (by Search Engine): Mascot	Percolator PEP (by Search Engine): Mascot	Ions Score (by Search Engine): Mascot	Top Apex RT [min]
[K].GNVVVVAATNR.[I]		4.35333e-15	9.41136e-06	1	1	2	A0A0L0LR02	A0A0L0LR02 [288-298]		0	1099.62	0.01	0.01	1.147	8.61088e-17	7.80361e-17	0.96549			0	1381596			1.58473e+06		High	Not Found	Not Found	High	High	5.386e-05	1.505e-12	19	25.47
[K].GVIFTGAPGTGK.[T]		0.0113199	0.000643793	1	1	1	A0A0L0LR02	A0A0L0LR02 [189-200]		0	1104.6														No Quan Values	High	Not Found	Not Found	Not Found	High	0.0003116	0.00261	17
[K].YVGDSEETLR.[M]		0.0108354	0.000643793	1	1	1	A0A0L0LR02	A0A0L0LR02 [227-236]		0	1168.55	0.178	0.01	0.01	0.181884	7.80361e-17	8.04199e-17	0			880645	156452				High	Peak Found	Not Found	Not Found	High	0.0003116	0.002566	20	25.12
A0A133L2D2	Glutamine-dependent NAD(+) synthetase OS=Bifidobacterium breve OX=1685 GN=nadE PE=3 SV=1	0	152.18	52	18	32	18	565	60.9	4.92	780	18	0	1.173	0.736	1.502	0.941016	0.834954	0.991322	33.59	50.37	75.4	4.88372e+07	5.94413e+07	3.85045e+07	9.76253e+07	High	High	High	High	1
Annotated Sequence	Modifications	Qvality PEP	Qvality q-value	# Protein Groups	# Proteins	# PSMs	Master Protein Accessions	Positions in Master Proteins	Modifications in Master Proteins	# Missed Cleavages	Theo. MH+ [Da]	Abundance Ratio: (1) / (0 - Chemostat)	Abundance Ratio: (2) / (0 - Chemostat)	Abundance Ratio: (3) / (0 - Chemostat)	Abundance Ratio Adj. P-Value: (1) / (0 - Chemostat)	Abundance Ratio Adj. P-Value: (2) / (0 - Chemostat)	Abundance Ratio Adj. P-Value: (3) / (0 - Chemostat)	Abundance Ratio Variability [%]: (1) / (0 - Chemostat)	Abundance Ratio Variability [%]: (2) / (0 - Chemostat)	Abundance Ratio Variability [%]: (3) / (0 - Chemostat)	Abundances (Grouped): 0 - Chemostat	Abundances (Grouped): 1	Abundances (Grouped): 2	Abundances (Grouped): 3	Quan Info	Found in Sample: [S1] F1: Sample, 0 - Chemostat	Found in Sample: [S2] F2: Sample, 1	Found in Sample: [S3] F3: Sample, 2	Found in Sample: [S4] F4: Sample, 3	Confidence (by Search Engine): Mascot	Percolator q-Value (by Search Engine): Mascot	Percolator PEP (by Search Engine): Mascot	Ions Score (by Search Engine): Mascot	Top Apex RT [min]
[R].YVPGPDWPTGGTIIGR.[D]		7.07619e-10	9.41136e-06	1	1	1	A0A0L0LR20	A0A0L0LR20 [223-238]		0	1685.86	0.534	0.725	1.018	0.819764	0.951696	0.943085	0	0	0	786763	419926	570444	801022		Peak Found	Peak Found	Peak Found	High	High	5.386e-05	1.414e-07	18	57.36
[K].TGFDPHAVLVQLFK.[H]		5.47574e-09	9.41136e-06	1	1	3	A0A0L0LR20	A0A0L0LR20 [321-334]		0	1571.86	3.397	3.972	4.22	0.541186	0.51443	0.659951	0	0	0	214725	729404	852840	906223		Peak Found	High	High	High	High	5.386e-05	9.967e-07	49	78.51
A0A2K9BUS3	DUF948 domain-containing protein OS=Bifidobacterium breve OX=1685 GN=CNCMI4321_0930 PE=4 SV=1	0	78.278	59	5	16	5	134	13.9	8.94	443	5	0	0.669	0.786	1.5	0.634397	0.87835	0.991322	21.11	63.41	45.92	2.13982e+07	1.51418e+07	1.50488e+07	3.87897e+07	High	High	High	High	1
Annotated Sequence	Modifications	Qvality PEP	Qvality q-value	# Protein Groups	# Proteins	# PSMs	Master Protein Accessions	Positions in Master Proteins	Modifications in Master Proteins	# Missed Cleavages	Theo. MH+ [Da]	Abundance Ratio: (1) / (0 - Chemostat)	Abundance Ratio: (2) / (0 - Chemostat)	Abundance Ratio: (3) / (0 - Chemostat)	Abundance Ratio Adj. P-Value: (1) / (0 - Chemostat)	Abundance Ratio Adj. P-Value: (2) / (0 - Chemostat)	Abundance Ratio Adj. P-Value: (3) / (0 - Chemostat)	Abundance Ratio Variability [%]: (1) / (0 - Chemostat)	Abundance Ratio Variability [%]: (2) / (0 - Chemostat)	Abundance Ratio Variability [%]: (3) / (0 - Chemostat)	Abundances (Grouped): 0 - Chemostat	Abundances (Grouped): 1	Abundances (Grouped): 2	Abundances (Grouped): 3	Quan Info	Found in Sample: [S1] F1: Sample, 0 - Chemostat	Found in Sample: [S2] F2: Sample, 1	Found in Sample: [S3] F3: Sample, 2	Found in Sample: [S4] F4: Sample, 3	Confidence (by Search Engine): Mascot	Percolator q-Value (by Search Engine): Mascot	Percolator PEP (by Search Engine): Mascot	Ions Score (by Search Engine): Mascot	Top Apex RT [min]
[K].IVVDGTYDADGDAYTGFDEQVVIDASDAGLSDEDADKLK.[E]		6.30512e-16	9.41136e-06	1	1	5	A0A0L0LR26	A0A0L0LR26 [68-106]		1	4092.86														No Quan Values	High	High	High	Not Found	High	5.386e-05	6.305e-16	60
[R].NKDGSWDAFSDDGAHIK.[F]		6.30512e-16	9.41136e-06	1	1	5	A0A0L0LR26	A0A0L0LR26 [10-26]		1	1862.83	0.68	1.617	3.226	0.865009	0.848976	0.673716	0	0	0	7.933e+06	5.39771e+06	12830234	25595190		High	High	High	High	High	5.386e-05	6.305e-16	39	37.14
[K].VALAGCAALSSQFAIEHTLGEGK.[G]	1xCarbamidomethyl [C6]	6.30512e-16	9.41136e-06	1	1	16	A0A0L0LR26	A0A0L0LR26 [42-64]		0	2330.18	0.552	0.862	0.894	0.757162	0.967032	0.873573	0	0	0	1.02594e+07	5.66675e+06	8.84373e+06	9.16904e+06		High	High	High	High	High	5.386e-05	6.305e-16	23	59.67
[K].DGSWDAFSDDGAHIK.[F]		1.67554e-08	9.41136e-06	1	1	5	A0A0L0LR26	A0A0L0LR26 [12-26]		0	1620.69	0.766	0.983	1.07	0.922483	0.996977	0.896681	0	0	0	7.18005e+06	5.49983e+06	7.05652e+06	7.68539e+06		High	High	High	High	High	5.386e-05	2.895e-06	47	46.63
[K].HTYVQETPVR.[M]		6.30512e-16	9.41136e-06	1	1	5	A0A0L0LR26	A0A0L0LR26 [121-130]		0	1229.63	0.281	0.328	0.348	0.136299	0.269219	0.0930828	0	0	0	1.99866e+07	5.61885e+06	6550734	6946150		High	High	Peak Found	High	High	5.386e-05	6.305e-16	42	20.11
[R].GQFTPGDLMK.[V]	1xOxidation [M9]	0.0115755	0.000643793	1	1	3	A0A0L0LR26	A0A0L0LR26 [32-41]		0	1109.53	1.332	0.679	2.264	0.955143	0.925455	0.91342	0	0	0	3.71601e+06	4.9501e+06	2522147	8411383		Peak Found	High	High	High	High	0.0003116	0.00264	34	32.02
[R].GQFTPGDLMK.[V]		0.0168805	0.00076207	1	1	4	A0A0L0LR26	A0A0L0LR26 [32-41]		0	1093.53	9.227	2.992	10.781	0.00224872	0.431981	0.0209327	0	0	0	4.09074e+06	37745624	12240386	44102372		High	High	High	High	High	0.0003453	0.003884	35	43.97
A0A2K9B0T2	Aspartyl/glutamyl-tRNA(Asn/Gln) amidotransferase subunit B OS=Bifidobacterium breve OX=1685 GN=gatB PE=3 SV=1	0	194.887	45	17	46	17	499	55.1	5.64	939	17	0	1.162	1.01	1.498	0.946072	0.997378	0.991322	40.38	29.86	65.31	6.22811e+07	7.23242e+07	5.96283e+07	8.48246e+07	High	High	High	High	1
Annotated Sequence	Modifications	Qvality PEP	Qvality q-value	# Protein Groups	# Proteins	# PSMs	Master Protein Accessions	Positions in Master Proteins	Modifications in Master Proteins	# Missed Cleavages	Theo. MH+ [Da]	Abundance Ratio: (1) / (0 - Chemostat)	Abundance Ratio: (2) / (0 - Chemostat)	Abundance Ratio: (3) / (0 - Chemostat)	Abundance Ratio Adj. P-Value: (1) / (0 - Chemostat)	Abundance Ratio Adj. P-Value: (2) / (0 - Chemostat)	Abundance Ratio Adj. P-Value: (3) / (0 - Chemostat)	Abundance Ratio Variability [%]: (1) / (0 - Chemostat)	Abundance Ratio Variability [%]: (2) / (0 - Chemostat)	Abundance Ratio Variability [%]: (3) / (0 - Chemostat)	Abundances (Grouped): 0 - Chemostat	Abundances (Grouped): 1	Abundances (Grouped): 2	Abundances (Grouped): 3	Quan Info	Found in Sample: [S1] F1: Sample, 0 - Chemostat	Found in Sample: [S2] F2: Sample, 1	Found in Sample: [S3] F3: Sample, 2	Found in Sample: [S4] F4: Sample, 3	Confidence (by Search Engine): Mascot	Percolator q-Value (by Search Engine): Mascot	Percolator PEP (by Search Engine): Mascot	Ions Score (by Search Engine): Mascot	Top Apex RT [min]
[R].IHALWLESR.[A]		3.15939e-07	9.41136e-06	1	1	3	A0A0L0LR31	A0A0L0LR31 [326-334]		0	1124.62	1.353	1.485	1.752	0.953658	0.941665	0.987494	0	0	0	840970	1.13775e+06	1249193	1.47322e+06		Peak Found	High	High	High	High	5.386e-05	4.655e-05	13	42.08
[R].AAIANLNLEPEAENHLIAACAR.[F]	1xCarbamidomethyl [C20]	6.30512e-16	9.41136e-06	1	1	3	A0A0L0LR31	A0A0L0LR31 [335-356]		0	2361.2	1.046	1.34	1.93	0.999962	0.966927	0.97923	0	0	0	995763	1.0417e+06	1.33384e+06	1.92173e+06		High	High	Peak Found	High	High	5.386e-05	6.305e-16	33	53.5
[R].RLDNTDAINEAFLTMQR.[E]		0.0170064	0.00076207	1	1	1	A0A0L0LR31	A0A0L0LR31 [155-171]		1	2007.99	100	100	100	8.61088e-17	7.80361e-17	8.04199e-17					203278	748475	859980		Not Found	Peak Found	High	Peak Found	High	0.0003453	0.00392	0	59.31
A0A0L0LWH1	Beta sliding clamp OS=Bifidobacterium breve OX=1685 GN=BB139W423_0002 PE=3 SV=1	0	205.446	53	14	55	14	374	41	4.69	1627	14	0	1.083	0.867	1.495	0.976492	0.955188	0.991322	20.29	85.38	76.36	1.64382e+08	1.62741e+08	1.10616e+08	1.68902e+08	High	High	High	High	1
Annotated Sequence	Modifications	Qvality PEP	Qvality q-value	# Protein Groups	# Proteins	# PSMs	Master Protein Accessions	Positions in Master Proteins	Modifications in Master Proteins	# Missed Cleavages	Theo. MH+ [Da]	Abundance Ratio: (1) / (0 - Chemostat)	Abundance Ratio: (2) / (0 - Chemostat)	Abundance Ratio: (3) / (0 - Chemostat)	Abundance Ratio Adj. P-Value: (1) / (0 - Chemostat)	Abundance Ratio Adj. P-Value: (2) / (0 - Chemostat)	Abundance Ratio Adj. P-Value: (3) / (0 - Chemostat)	Abundance Ratio Variability [%]: (1) / (0 - Chemostat)	Abundance Ratio Variability [%]: (2) / (0 - Chemostat)	Abundance Ratio Variability [%]: (3) / (0 - Chemostat)	Abundances (Grouped): 0 - Chemostat	Abundances (Grouped): 1	Abundances (Grouped): 2	Abundances (Grouped): 3	Quan Info	Found in Sample: [S1] F1: Sample, 0 - Chemostat	Found in Sample: [S2] F2: Sample, 1	Found in Sample: [S3] F3: Sample, 2	Found in Sample: [S4] F4: Sample, 3	Confidence (by Search Engine): Mascot	Percolator q-Value (by Search Engine): Mascot	Percolator PEP (by Search Engine): Mascot	Ions Score (by Search Engine): Mascot	Top Apex RT [min]
[R].LVPGSWYALPQSPQLLK.[Q]		6.30512e-16	9.41136e-06	1	1	7	A0A0L0LR40	A0A0L0LR40 [191-207]		0	1897.06	1.33	2.161	3.861	0.966676	0.612741	0.533555	0	0	0	5.79122e+06	7.70508e+06	12513659	22359209		High	High	High	High	High	5.386e-05	6.305e-16	33	66.71
[K].IEVVAESIEVLAK.[A]		6.35173e-07	9.41136e-06	1	1	3	A0A0L0LR40	A0A0L0LR40 [92-104]		0	1399.8	0.838	0.01	1.071	0.959906	7.80361e-17	0.944459	0		0	1.58148e+06	1.32555e+06		1.69353e+06		High	High	Not Found	High	High	5.386e-05	8.837e-05	48	61.78
[R].LRPDGNENTHLATGK.[I]		6.30512e-16	9.41136e-06	1	1	4	A0A0L0LR40	A0A0L0LR40 [77-91]		0	1622.82	0.1	0.053	0.035	0.00194028	3.4264e-06	6.54426e-05	0	0	0	20339974	2.02533e+06	1.07019e+06	719747		High	High	High	Peak Found	High	5.386e-05	8.191e-16	46	19.49
[R].VLDVLGITKEEADEK.[F]		6.30512e-16	9.41136e-06	1	1	3	A0A0L0LR40	A0A0L0LR40 [508-522]		1	1658.88	0.817	0.89	0.493	0.948126	0.967032	0.344531	0	0	0	11001706	8986308	9793203	5.42748e+06		High	High	High	Peak Found	High	5.386e-05	6.305e-16	34	50.32
[R].VLDVLGITK.[E]		6.30512e-16	9.41136e-06	1	1	4	A0A0L0LR40	A0A0L0LR40 [508-516]		0	957.598	1.185	0.792	0.68	0.968982	0.967032	0.674728	0	0	0	23649556	28031644	18732576	16084058		High	High	High	High	High	5.386e-05	7.34e-14	53	51.78
[K].VIAAIWK.[S]		3.27276e-06	9.41136e-06	1	1	4	A0A0L0LR40	A0A0L0LR40 [260-266]		0	800.503	1.218	1.122	1.477	0.967817	0.958904	0.999651	0	0	0	20529542	25011950	23031252	30329546		High	High	High	High	High	5.386e-05	0.0002648	18	41.21
[R].VFQAPYVGAVVFK.[G]		6.30512e-16	9.41136e-06	1	1	7	A0A0L0LR40	A0A0L0LR40 [315-327]		0	1424.79	1.103	0.935	1.193	0.988266	0.998738	0.972563	0	0	0	2.34925e+07	2.59006e+07	2.19667e+07	2.80312e+07		High	High	High	High	High	5.386e-05	6.305e-16	61	61.13
[K].YGAPPHAGLALGWDR.[T]		6.30512e-16	9.41136e-06	1	1	5	A0A0L0LR40	A0A0L0LR40 [532-546]		0	1580.8	0.865	1.282	1.257	0.949062	0.955382	0.977567	0	0	0	5.76761e+06	4986546	7.39378e+06	7.24842e+06		High	High	High	High	High	5.386e-05	6.305e-16	35	44.75
[K].SAGYEVQLPLPR.[I]		6.30512e-16	9.41136e-06	1	1	7	A0A0L0LR40	A0A0L0LR40 [267-278]		0	1329.72	1.368	1.215	1.898	0.952291	0.970887	0.986902	0	0	0	6.23582e+06	8.53272e+06	7.57657e+06	1.18384e+07		High	High	High	High	High	5.386e-05	6.305e-16	39	52.52
[R].THHATEVTEALVGQK.[V]		6.30512e-16	9.41136e-06	1	1	5	A0A0L0LR40	A0A0L0LR40 [8-22]		0	1620.83	0.641	0.491	1.183	0.835735	0.779889	0.966975	0	0	0	6215623	3.9871e+06	3.05271e+06	7.35011e+06		High	Peak Found	Peak Found	High	High	5.386e-05	6.305e-16	39	25.79
[K].FGFLLEAFK.[Y]		6.30512e-16	9.41136e-06	1	1	4	A0A0L0LR40	A0A0L0LR40 [523-531]		0	1071.59	0.925	0.762	1.336	0.979343	0.962082	0.994319	0	0	0	20018030	18511752	15262311	26740404		High	High	High	High	High	5.386e-05	1.258e-15	51	74.45
[R].FGNPLVELTDYFK.[N]		6.13097e-10	9.41136e-06	1	1	4	A0A0L0LR40	A0A0L0LR40 [297-309]		0	1542.78		100	100		7.80361e-17	8.04199e-17						946059	3.39213e+06		High	High	High	High	High	5.386e-05	1.234e-07	87	79.78
[R].DPLTGAPAPISDEQR.[A]		6.30512e-16	9.41136e-06	1	1	5	A0A0L0LR40	A0A0L0LR40 [571-585]		0	1566.78	0.812	0.583	1.252	0.941843	0.877885	0.972563	0	0	0	2.34157e+06	1.90053e+06	1.36586e+06	2.93158e+06		High	High	High	High	High	5.386e-05	6.305e-16	55	39.49
[R].DATGLVQVVIYDEDMARPLR.[S]		6.30512e-16	9.41136e-06	1	1	1	A0A0L0LR40	A0A0L0LR40 [45-64]		0	2261.16	1.982	1.583	2.335	0.795307	0.924344	0.905677	0	0	0	576637	1.14298e+06	912685	1.34619e+06		Peak Found	Peak Found	Peak Found	High	High	5.386e-05	6.305e-16	43	75.81
[R].EAVGAEEGDAVFFAAGSR.[E]		6.30512e-16	9.41136e-06	1	1	5	A0A0L0LR40	A0A0L0LR40 [381-398]		0	1782.83	1.337	0.01	1.108	0.963788	7.80361e-17	0.966342	0		0	944424	1.26255e+06		1046380		High	High	High	High	High	5.386e-05	6.305e-16	61	53.48
[R].HALEDMDFTEVETPTFIK.[S]		6.30512e-16	9.41136e-06	1	1	5	A0A0L0LR40	A0A0L0LR40 [159-176]		0	2123	4.652	2.773	4.796	0.11081	0.563586	0.417091	0	0	0	1.40763e+06	6.5477e+06	3.90281e+06	6.75082e+06		High	High	High	High	High	5.386e-05	6.305e-16	58	61.78
[R].HALEDMDFTEVETPTFIK.[S]	1xOxidation [M6]	3.92089e-08	9.41136e-06	1	1	2	A0A0L0LR40	A0A0L0LR40 [159-176]		0	2139	1.146	0.733	0.01	0.998383	0.941543	8.04199e-17	0	0		1.06061e+06	1.21546e+06	777473			High	High	Peak Found	Not Found	High	5.386e-05	6.504e-06	39	54.33
[K].ADALPFQVSTALENESENKLPGEDVR.[L]		6.30512e-16	9.41136e-06	1	1	8	A0A0L0LR40	A0A0L0LR40 [105-130]		1	2829.39	0.986	0.709	1.499	0.988266	0.920255	0.995238	0	0	0	8024847	7.91184e+06	5.69256e+06	1.20258e+07		High	High	High	High	High	5.386e-05	6.305e-16	36	63.99
[K].GLAYVVFGENGELKGPVAK.[N]		6.30512e-16	9.41136e-06	1	1	3	A0A0L0LR40	A0A0L0LR40 [351-369]		1	1948.05	0.746	0.894	2.342	0.928403	0.983221	0.92377	0	0	0	1.77425e+06	1.3228e+06	1.58655e+06	4.15601e+06		High	High	Peak Found	High	High	5.386e-05	6.305e-16	23	54.23
[K].AGGGRDPLTGAPAPISDEQR.[A]		6.30512e-16	9.41136e-06	1	1	3	A0A0L0LR40	A0A0L0LR40 [566-585]		1	1964.98	0.657	0.46	0.645	0.878475	0.61887	0.559918	0	0	0	11189117	7.35594e+06	5.14258e+06	7.21314e+06		High	Peak Found	High	High	High	5.386e-05	6.305e-16	29	33.3
[R].TVSILAGADSIR.[D]		0.000111799	0.000142714	1	1	2	A0A0L0LR40	A0A0L0LR40 [547-558]		0	1202.67	0.976	0.914	1.85	0.974304	0.984795	0.971047	0	0	0	13483955	13162578	12319625	24946310		High	High	Peak Found	Peak Found	High	0.0001273	0.0002648	52	46.02
[R].DFVVPAR.[L]		3.29423e-05	0.000142714	1	1	2	A0A0L0LR40	A0A0L0LR40 [184-190]		0	803.441	0.706	0.457	1.042	0.899198	0.65752	0.936888	0	0	0	31078154	21950144	14207197	32375530		High	Peak Found	High	Peak Found	High	0.0001273	0.0002648	29	34.53
[K].ADALPFQVSTALENESENK.[L]		7.88526e-05	0.000142714	1	1	1	A0A0L0LR40	A0A0L0LR40 [105-123]		0	2062.99	0.72	0.01	0.738	0.940078	7.80361e-17	0.91656	0		0	641662	461982		473779		High	Peak Found	Not Found	Peak Found	High	0.0001273	0.0002648	17	61.66
[K].QLLMVSGVER.[Y]		0.00177115	0.000142714	1	1	3	A0A0L0LR40	A0A0L0LR40 [208-217]		0	1131.62	2.956	3.646	11.324	0.447589	0.279603	0.0141257	0	0	0	2.39542e+06	7.08083e+06	8734583	27126545		Peak Found	High	High	High	High	0.0001273	0.0004383	43	42.26
[R].DVIAFPK.[A]		0.00145857	0.000142714	1	1	3	A0A0L0LR40	A0A0L0LR40 [559-565]		0	789.451	1.324	0.859	1.21	0.900244	0.983902	0.97923	0	0	0	29530338	39101076	25378470	35738960		High	Peak Found	High	High	High	0.0001273	0.000388	25	42.73
[R].DHGGVAFIDLR.[D]		0.0140705	0.000643793	1	1	1	A0A0L0LR40	A0A0L0LR40 [34-44]		0	1199.62	1.263	0.9	1.502	0.970551	0.980562	0.994264	0	0	0	3.16112e+06	3993434	2.84354e+06	4749021		Peak Found	Peak Found	Peak Found	High	High	0.0003116	0.003132	51	47.87
[R].TVSILAGADSIRDVIAFPK.[A]		0.019212	0.000881806	1	1	1	A0A0L0LR40	A0A0L0LR40 [547-565]		1	1973.11	100	100		8.61088e-17	7.80361e-17						968488	1.15448e+06			Not Found	Peak Found	High	Not Found	High	0.0003804	0.004217	11	71.99
A0A2K9ART7	UvrABC system protein A OS=Bifidobacterium breve OX=1685 GN=uvrA PE=3 SV=1	0	52.078	7	6	9	6	1009	111.5	6.7	81	6	0	1.791	2.159	1.494	0.575024	0.203863	0.991322	80.89	54.17	13.49	6.69421e+06	1.26562e+07	1.79508e+07	1.18472e+07	High	High	High	High	1
Annotated Sequence	Modifications	Qvality PEP	Qvality q-value	# Protein Groups	# Proteins	# PSMs	Master Protein Accessions	Positions in Master Proteins	Modifications in Master Proteins	# Missed Cleavages	Theo. MH+ [Da]	Abundance Ratio: (1) / (0 - Chemostat)	Abundance Ratio: (2) / (0 - Chemostat)	Abundance Ratio: (3) / (0 - Chemostat)	Abundance Ratio Adj. P-Value: (1) / (0 - Chemostat)	Abundance Ratio Adj. P-Value: (2) / (0 - Chemostat)	Abundance Ratio Adj. P-Value: (3) / (0 - Chemostat)	Abundance Ratio Variability [%]: (1) / (0 - Chemostat)	Abundance Ratio Variability [%]: (2) / (0 - Chemostat)	Abundance Ratio Variability [%]: (3) / (0 - Chemostat)	Abundances (Grouped): 0 - Chemostat	Abundances (Grouped): 1	Abundances (Grouped): 2	Abundances (Grouped): 3	Quan Info	Found in Sample: [S1] F1: Sample, 0 - Chemostat	Found in Sample: [S2] F2: Sample, 1	Found in Sample: [S3] F3: Sample, 2	Found in Sample: [S4] F4: Sample, 3	Confidence (by Search Engine): Mascot	Percolator q-Value (by Search Engine): Mascot	Percolator PEP (by Search Engine): Mascot	Ions Score (by Search Engine): Mascot	Top Apex RT [min]
[R].RPGDIAACYADASK.[A]	1xCarbamidomethyl [C8]	6.30512e-16	9.41136e-06	1	1	3	A0A0L0LR42	A0A0L0LR42 [292-305]		0	1494.7	0.314	0.317	1.086	0.220364	0.316754	0.944459	0	0	0	2.61645e+07	8210700	8.29579e+06	2.8403e+07		High	Peak Found	Peak Found	High	High	5.386e-05	6.305e-16	37	29.26
[K].IIFSSSATVYGSPK.[E]		1.15414e-12	9.41136e-06	1	1	4	A0A0L0LR42	A0A0L0LR42 [120-133]		0	1456.77	0.01	0.641	0.723	8.61088e-17	0.879359	0.674139		0	0	8.37801e+06		5370789	6.05443e+06		High	Not Found	High	High	High	5.386e-05	3.095e-10	3	43.18
[R].VEQITGKPVK.[R]		6.30512e-16	9.41136e-06	1	1	4	A0A0L0LR42	A0A0L0LR42 [45-54]		0	1098.65	0.021	0.116	0.089	7.17638e-08	0.029285	0.00104646	0	0	0	5802853	122857	674916	515876		High	High	High	High	High	5.386e-05	6.305e-16	51	19.25
[R].VFTENNIDWVIHFAGLK.[A]		6.30512e-16	9.41136e-06	1	1	4	A0A0L0LR42	A0A0L0LR42 [69-85]		0	2003.04	1.091	1.818	0.844	0.999883	0.644706	0.788239	0	0	0	12191658	13298780	22161552	10288077		High	High	High	High	High	5.386e-05	6.305e-16	71	78.4
[R].YFNPVGAHESGLLGEDPK.[G]		6.30512e-16	9.41136e-06	1	1	6	A0A0L0LR42	A0A0L0LR42 [178-195]		0	1929.93	0.987	0.931	1.9	0.988266	0.998988	0.886996	0	0	0	38600285	3.8096e+07	3.59548e+07	7.33477e+07		High	High	High	High	High	5.386e-05	6.305e-16	24	45.99
[M].TTVLVTGGAGFIATHTDIELLNK.[G]		6.30512e-16	9.41136e-06	1	1	2	A0A0L0LR42	A0A0L0LR42 [2-24]		0	2371.29	100	100	100	8.61088e-17	7.80361e-17	8.04199e-17					801340	1.11376e+06	1.7848e+06		Not Found	Peak Found	High	High	High	5.386e-05	3.843e-15	19	79.36
[K].AVGESVAKPIEYYDNNLYSTLVLLK.[V]		6.30512e-16	9.41136e-06	1	1	8	A0A0L0LR42	A0A0L0LR42 [86-110]		0	2799.48	0.229	0.726	1.243	0.0722395	0.944802	0.98683	0	0	0	2.96154e+07	6.79598e+06	2.14873e+07	36811298		High	High	High	High	High	5.386e-05	6.305e-16	45	75.02
[R].DVHVADPSWTIVLLR.[Y]		6.30512e-16	9.41136e-06	1	1	12	A0A0L0LR42	A0A0L0LR42 [163-177]		0	1720.94	1.923	3.242	3.938	0.766037	0.206763	0.383549	0	0	0	1.1524e+07	2.2163e+07	3.73611e+07	4.53866e+07		High	High	High	High	High	5.386e-05	6.305e-16	48	71.82
[R].DYIHVVDLAK.[G]		6.30512e-16	9.41136e-06	1	1	8	A0A0L0LR42	A0A0L0LR42 [233-242]		0	1172.63	1.676	1.455	2.402	0.60481	0.779016	0.676966	0	0	0	171027642	286591240	248893828	410794896		High	High	High	High	High	5.386e-05	6.305e-16	47	45.91
[K].AVQVYGDDYDTPDGTGVR.[D]		6.30512e-16	9.41136e-06	1	1	4	A0A0L0LR42	A0A0L0LR42 [215-232]		0	1927.87	1.018	0.889	1.313	0.991906	0.975488	0.974483	0	0	0	7.50637e+06	7644070	6.67677e+06	9857936		High	High	High	High	High	5.386e-05	6.305e-16	69	38.93
[K].ELPITEETPTGGTTNPYGTSK.[L]		6.49294e-12	9.41136e-06	1	1	4	A0A0L0LR42	A0A0L0LR42 [134-154]		0	2193.06	0.86	0.835	1.26	0.957429	0.980562	0.97923	0	0	0	16917010	1.45428e+07	14129703	2.1309e+07		High	High	High	Peak Found	High	5.386e-05	1.608e-09	76	42.2
[K].EGVFVYNLGTGHGYSVLEVIK.[A]		6.30512e-16	9.41136e-06	1	1	4	A0A0L0LR42	A0A0L0LR42 [254-274]		0	2281.19	1.665	2.677	4.044	0.902519	0.585957	0.529187	0	0	0	1.78809e+06	2.97686e+06	4.78726e+06	7231659		High	High	High	High	High	5.386e-05	6.305e-16	42	67.53
[K].GYDVISVDNYGNSSPVALER.[V]		6.45992e-16	9.41136e-06	1	1	6	A0A0L0LR42	A0A0L0LR42 [25-44]		0	2155.03	0.429	0.704	1.211	0.563401	0.903932	0.936686	0	0	0	13000028	5.57798e+06	9.15065e+06	15741348		High	High	High	High	High	5.386e-05	2.272e-13	97	55.49
[K].AELTIDDMAASSLNWQTK.[N]		2.78871e-09	9.41136e-06	1	1	2	A0A0L0LR42	A0A0L0LR42 [314-331]		0	1993.95	100	100	100	8.61088e-17	7.80361e-17	8.04199e-17					470487	652411	778578		Not Found	High	Peak Found	High	High	5.386e-05	5.231e-07	42	79.49
[K].AAGHPIPYVIKPR.[R]		1.36608e-06	9.41136e-06	1	1	2	A0A0L0LR42	A0A0L0LR42 [279-291]		0	1418.83	0.781	1.166	1.459	0.929223	0.967032	0.99694	0	0	0	5.06372e+06	3.95621e+06	5902514	7385954		High	Peak Found	Peak Found	High	High	5.386e-05	0.0001729	42	27.82
[K].KIIFSSSATVYGSPK.[E]		6.30512e-16	9.41136e-06	1	1	4	A0A0L0LR42	A0A0L0LR42 [119-133]		1	1584.86	0.01	0.165	1.522	8.61088e-17	0.0781368	0.996469	0	0	0	2.30045e+06	1007.4	380438	3.50234e+06		High	Peak Found	Peak Found	High	High	5.386e-05	6.305e-16	60	35.81
[K].GHVAVIDHIDK.[E]		7.06135e-06	9.41136e-06	1	1	1	A0A0L0LR42	A0A0L0LR42 [243-253]		0	1203.65	0.633	0.117	0.571	0.803445	0.0152889	0.442978	0	0	0	15557631	9854441	1825010	8881452		High	Peak Found	Peak Found	Peak Found	High	5.386e-05	0.0002648	37	22.73
[K].GIPANLTPYVAK.[V]		9.86571e-13	9.41136e-06	1	1	10	A0A0L0LR42	A0A0L0LR42 [196-207]		0	1243.7	1.809	2.015	3.507	0.677806	0.587382	0.29061	0	0	0	2.43341e+07	4.40128e+07	4.90413e+07	8.53329e+07		High	High	High	High	High	5.386e-05	2.664e-10	39	44.96
[R].YDGDVRDEALMER.[V]		0.00108555	0.000142714	1	1	4	A0A0L0LR42	A0A0L0LR42 [56-68]		1	1568.7	2.265	1.899	7.132	0.740061	0.890462	0.272152	0	0	0	356689	807831	677340	2.54391e+06		High	High	High	High	High	0.0001273	0.0003326	19	34.42
[K].LFQEQILR.[D]		0.0122384	0.000643793	1	1	2	A0A0L0LR42	A0A0L0LR42 [155-162]		0	1046.6	1.58	1.384	0.849	0.674557	0.814683	0.810372	0	0	0	52103012	82326424	72097872	44212844		Peak Found	High	Peak Found	High	High	0.0003116	0.002739	47	42.99
A0A2K9B129	Peptidyl-prolyl cis-trans isomerase OS=Bifidobacterium breve OX=1685 GN=GEO35_08390 PE=3 SV=1	0	60.946	31	7	9	7	317	33.4	6.28	63	7	0	1.173	0.859	1.491	0.976492	0.915616	0.991322	20.52	11.18	14.81	7.14959e+06	9.6608e+06	3.35625e+06	1.12491e+07	High	High	Peak Found	High	1
Annotated Sequence	Modifications	Qvality PEP	Qvality q-value	# Protein Groups	# Proteins	# PSMs	Master Protein Accessions	Positions in Master Proteins	Modifications in Master Proteins	# Missed Cleavages	Theo. MH+ [Da]	Abundance Ratio: (1) / (0 - Chemostat)	Abundance Ratio: (2) / (0 - Chemostat)	Abundance Ratio: (3) / (0 - Chemostat)	Abundance Ratio Adj. P-Value: (1) / (0 - Chemostat)	Abundance Ratio Adj. P-Value: (2) / (0 - Chemostat)	Abundance Ratio Adj. P-Value: (3) / (0 - Chemostat)	Abundance Ratio Variability [%]: (1) / (0 - Chemostat)	Abundance Ratio Variability [%]: (2) / (0 - Chemostat)	Abundance Ratio Variability [%]: (3) / (0 - Chemostat)	Abundances (Grouped): 0 - Chemostat	Abundances (Grouped): 1	Abundances (Grouped): 2	Abundances (Grouped): 3	Quan Info	Found in Sample: [S1] F1: Sample, 0 - Chemostat	Found in Sample: [S2] F2: Sample, 1	Found in Sample: [S3] F3: Sample, 2	Found in Sample: [S4] F4: Sample, 3	Confidence (by Search Engine): Mascot	Percolator q-Value (by Search Engine): Mascot	Percolator PEP (by Search Engine): Mascot	Ions Score (by Search Engine): Mascot	Top Apex RT [min]
[R].QEGIDAPVLFLTAR.[D]		6.30512e-16	9.41136e-06	1	1	7	A0A0L0LR46	A0A0L0LR46 [74-87]		0	1529.83	2.051	2.08	2.58	0.772786	0.731642	0.857745	0	0	0	2.47582e+06	5078583	5.14912e+06	6.38675e+06		High	High	High	High	High	5.386e-05	6.305e-16	80	68.47
[K].IMGLTVGGDDYVTKPFSLEEVVAR.[I]	1xOxidation [M2]	7.64718e-11	9.41136e-06	1	1	1	A0A0L0LR46	A0A0L0LR46 [94-117]		0	2612.33														No Quan Values	High	Not Found	Not Found	Not Found	High	5.386e-05	1.692e-08	19
[K].IMGLTVGGDDYVTKPFSLEEVVAR.[I]		6.30512e-16	9.41136e-06	1	1	3	A0A0L0LR46	A0A0L0LR46 [94-117]		0	2596.33	5.29	7.873	5.014	0.145444	0.0449042	0.502829	0	0	0	720342	3.81078e+06	5671208	3.61161e+06		Peak Found	High	High	High	High	5.386e-05	6.305e-16	25	72.08
[R].VADLEINEDSHDVSR.[A]		6.30512e-16	9.41136e-06	1	1	4	A0A0L0LR46	A0A0L0LR46 [137-151]		0	1698.79	0.65	0.478	0.222	0.852057	0.706795	0.0173711	0	0	0	2.12513e+07	1.38139e+07	1.01673e+07	4.72051e+06		High	High	High	Peak Found	High	5.386e-05	6.305e-16	83	31.45
[M].SKPIEASIVVVDDEPSIR.[E]		6.30512e-16	9.41136e-06	1	1	6	A0A0L0LR46	A0A0L0LR46 [2-19]		0	1954.05	0.775	0.745	1.042	0.936188	0.92962	0.905004	0	0	0	10906825	8456640	8123754	11362805		High	High	Peak Found	High	High	5.386e-05	5.844e-14	86	46.64
[R].EQVEDDPIIR.[V]		2.77468e-13	9.41136e-06	1	1	3	A0A0L0LR46	A0A0L0LR46 [127-136]		0	1213.61	0.808	0.688	0.81	0.940078	0.91699	0.707431	0	0	0	8729084	7.05488e+06	6.00283e+06	7.07013e+06		High	Peak Found	High	High	High	5.386e-05	7.933e-11	26	32.31
[K].KVDGIEVDDGEGGK.[R]		6.30512e-16	9.41136e-06	1	1	5	A0A0L0LR46	A0A0L0LR46 [208-221]		1	1417.68	0.857	0.045	0.71	0.953658	0.000693403	0.72044	0	0	0	2891066	2.47908e+06	129982	2.05229e+06		High	High	Peak Found	High	High	5.386e-05	6.305e-16	78	24.4
[R].AGQPIDLSPTEYK.[L]		3.71493e-12	9.41136e-06	1	1	4	A0A0L0LR46	A0A0L0LR46 [152-164]		0	1418.72	1.01	1.183	1.75	0.988266	0.958904	0.990239	0	0	0	11366126	11482656	13443775	19888872		High	High	High	High	High	5.386e-05	9.433e-10	31	39.99
[R].IRQEGIDAPVLFLTAR.[D]		0.000141519	0.000142714	1	1	1	A0A0L0LR46	A0A0L0LR46 [72-87]		1	1799.02	1.436	1.29	1.013	0.929769	0.956974	0.906348	0	0	0	6894755	9898504	8895722	6.98674e+06		Peak Found	Peak Found	High	Peak Found	High	0.0001273	0.0002648	23	60.41
[K].VDGIEVDDGEGGK.[R]		0.0135193	0.000643793	1	1	1	A0A0L0LR46	A0A0L0LR46 [209-221]		0	1289.59	0.01	1.969	3.21	8.61088e-17	0.877525	0.804917		0	0	283190		557470	909124		Peak Found	Not Found	High	Peak Found	High	0.0003116	0.003	13	29.65
[R].GIGYMIR.[E]		0.0108652	0.000643793	1	1	1	A0A0L0LR46	A0A0L0LR46 [233-239]		0	809.434	59.028	44.465	60.763	2.51623e-09	8.26019e-07	1.88374e-06	0	0	0	195732	11553671	8703180	11893301		Peak Found	Peak Found	Peak Found	High	High	0.0003116	0.002569	23	35.25
[R].KKVDGIEVDDGEGGK.[R]		0.0179245	0.00076207	1	1	3	A0A0L0LR46	A0A0L0LR46 [207-221]		2	1545.78	0.539	0.069	0.46	0.718407	0.00190433	0.33634	0	0	0	4519319	2437108	309708	2080373		High	High	Peak Found	High	High	0.0003453	0.004185	28	24.04
[R].TREQVEDDPIIR.[V]		0.0191698	0.000881806	1	1	3	A0A0L0LR46	A0A0L0LR46 [125-136]		1	1470.75	0.797	0.407	0.912	0.945274	0.752923	0.898421	0	0	0	876764	698767	356435	799239		High	High	High	Peak Found	High	0.0003804	0.004217	8	26.66
A0A0M5KXE6	Phosphoglycerate mutase OS=Bifidobacterium breve OX=1685 GN=NRBB57_0210 PE=4 SV=1	0	101.844	58	8	18	8	219	24.7	7.17	488	8	0	1.072	0.857	1.431	0.978332	0.94724	0.991322	75.08	13.73	20.4	1.18265e+07	1.61542e+07	1.44016e+07	1.88181e+07	High	High	High	High	1
Annotated Sequence	Modifications	Qvality PEP	Qvality q-value	# Protein Groups	# Proteins	# PSMs	Master Protein Accessions	Positions in Master Proteins	Modifications in Master Proteins	# Missed Cleavages	Theo. MH+ [Da]	Abundance Ratio: (1) / (0 - Chemostat)	Abundance Ratio: (2) / (0 - Chemostat)	Abundance Ratio: (3) / (0 - Chemostat)	Abundance Ratio Adj. P-Value: (1) / (0 - Chemostat)	Abundance Ratio Adj. P-Value: (2) / (0 - Chemostat)	Abundance Ratio Adj. P-Value: (3) / (0 - Chemostat)	Abundance Ratio Variability [%]: (1) / (0 - Chemostat)	Abundance Ratio Variability [%]: (2) / (0 - Chemostat)	Abundance Ratio Variability [%]: (3) / (0 - Chemostat)	Abundances (Grouped): 0 - Chemostat	Abundances (Grouped): 1	Abundances (Grouped): 2	Abundances (Grouped): 3	Quan Info	Found in Sample: [S1] F1: Sample, 0 - Chemostat	Found in Sample: [S2] F2: Sample, 1	Found in Sample: [S3] F3: Sample, 2	Found in Sample: [S4] F4: Sample, 3	Confidence (by Search Engine): Mascot	Percolator q-Value (by Search Engine): Mascot	Percolator PEP (by Search Engine): Mascot	Ions Score (by Search Engine): Mascot	Top Apex RT [min]
[K].IVDIDDVDHIDVTIDGADEVDKNFNGIK.[G]		1.78649e-11	9.41136e-06	1	1	3	A0A0L0LR54	A0A0L0LR54 [73-100]		1	3084.5	0.758	0.487	0.01	0.915298	0.810186	8.04199e-17	0	0		3721621	2.81979e+06	1.81252e+06			High	High	High	Not Found	High	5.386e-05	4.227e-09	21	65.94
[K].IVATNSNQIVWIVDESK.[V]		2.68715e-12	9.41136e-06	1	1	2	A0A0L0LR54	A0A0L0LR54 [111-127]		0	1916.01	0.727	0.155	0.908	0.907297	0.0784056	0.823012	0	0	0	3.5286e+06	2.56428e+06	548654	3.20315e+06		High	Peak Found	Peak Found	Peak Found	High	5.386e-05	6.926e-10	78	60.99
[K].LIEDGMIAGLGTGSTVK.[F]	1xOxidation [M6]	6.30512e-16	9.41136e-06	1	1	5	A0A0L0LR54	A0A0L0LR54 [20-36]		0	1677.87	0.899	1.17	0.354	0.970375	0.992304	0.334222	0	0	0	1.10311e+06	992064	1.29078e+06	391014		High	High	High	Peak Found	High	5.386e-05	6.305e-16	61	45.23
[K].LIEDGMIAGLGTGSTVK.[F]		1.62822e-13	9.41136e-06	1	1	7	A0A0L0LR54	A0A0L0LR54 [20-36]		0	1661.88	2.768	3.565	1.573	0.505246	0.16105	0.996469	0	0	0	5.80042e+06	1.60552e+07	20678339	9.12564e+06		High	High	High	High	High	5.386e-05	4.774e-11	81	53.55
[R].VMTNANK.[-]		9.79927e-11	9.41136e-06	1	1	1	A0A0L0LR54	A0A0L0LR54 [226-232]		0	777.392	0.462	5.584	1.139	0.902635	0.356706	0.995403	0	0	0	28408.9	13121.4	158637	32355.1		Peak Found	Peak Found	High	Peak Found	High	5.386e-05	2.143e-08	31	17.46
[K].VVDTIGKFPLPVEVIPFGAGHVIK.[K]		6.30512e-16	9.41136e-06	1	1	7	A0A0L0LR54	A0A0L0LR54 [128-151]		1	2532.46	0.578	1.752	3.195	0.757162	0.853177	0.776464	0	0	0	5.39696e+06	3.12065e+06	9.45335e+06	1.72415e+07		High	High	High	High	High	5.386e-05	6.305e-16	29	70.83
[R].TDENNFVVDLHLER.[I]		6.30512e-16	9.41136e-06	1	1	7	A0A0L0LR54	A0A0L0LR54 [173-186]		0	1700.82	1.141	0.854	1.797	0.999962	0.967032	0.986902	0	0	0	1.16046e+07	1.32448e+07	9906564	2.08478e+07		High	High	High	High	High	5.386e-05	6.305e-16	56	55.59
[K].FPLPVEVIPFGAGHVIK.[K]		6.30512e-16	9.41136e-06	1	1	11	A0A0L0LR54	A0A0L0LR54 [135-151]		0	1820.05	0.63	1.331	1.957	0.826672	0.922487	0.932194	0	0	0	2.42027e+07	1.52457e+07	3.22107e+07	4.73538e+07		High	High	High	High	High	5.386e-05	6.305e-16	33	70.64
[R].HQEEGLEFTGVTTSR.[R]		6.30512e-16	9.41136e-06	1	1	5	A0A0L0LR54	A0A0L0LR54 [46-60]		0	1690.8	0.81	0.752	1.478	0.949532	0.933886	0.990103	0	0	0	1.07144e+07	8.67818e+06	8.06055e+06	1.58363e+07		High	High	Peak Found	High	High	5.386e-05	6.305e-16	42	36.15
[K].GGGAALLWEK.[I]		6.30512e-16	9.41136e-06	1	1	4	A0A0L0LR54	A0A0L0LR54 [101-110]		0	1001.54	3.007	2.363	4.172	0.226003	0.428194	0.340901	0	0	0	13761149	41383328	32512452	57405952		High	High	High	High	High	5.386e-05	6.305e-16	54	42.63
[R].TQAQAESYGIK.[I]		0.000184081	0.000142714	1	1	2	A0A0L0LR54	A0A0L0LR54 [62-72]		0	1195.6	0.46	0.127	0.699	0.582929	0.0434769	0.588902	0	0	0	4.07061e+06	1.87307e+06	517549	2844953		Peak Found	High	High	Peak Found	High	0.0001273	0.0002648	58	23.22
[K].VIVGDPNGPR.[V]		0.0194185	0.00146966	1	1	2	A0A0L0LR54	A0A0L0LR54 [216-225]		0	1023.56	1.49	0.242	0.966	0.74272	0.137134	0.892607	0	0	0	50159496	74754168	12133894	48432024		High	Peak Found	High	Peak Found	High	0.000551	0.004218	6	23.57
[K].FLVDELGR.[R]		0.0193986	0.00146966	1	1	4	A0A0L0LR54	A0A0L0LR54 [37-44]		0	948.515	1.046	0.965	1.203	0.969542	0.97966	0.986893	0	0	0	47616028	49789696	45968188	57305548		High	High	High	Peak Found	High	0.000551	0.004217	41	48.52
A0A0M4LPH5	Xanthine phosphoribosyltransferase OS=Bifidobacterium breve OX=1685 GN=xpt PE=3 SV=1	0	46.172	48	7	16	7	193	20.7	6.04	422	7	0	1.743	0.78	1.428	0.495476	0.877063	0.991322	12.85	63.91	21.07	1.82543e+07	3.24795e+07	1.94962e+07	3.15166e+07	High	High	High	High	1
Annotated Sequence	Modifications	Qvality PEP	Qvality q-value	# Protein Groups	# Proteins	# PSMs	Master Protein Accessions	Positions in Master Proteins	Modifications in Master Proteins	# Missed Cleavages	Theo. MH+ [Da]	Abundance Ratio: (1) / (0 - Chemostat)	Abundance Ratio: (2) / (0 - Chemostat)	Abundance Ratio: (3) / (0 - Chemostat)	Abundance Ratio Adj. P-Value: (1) / (0 - Chemostat)	Abundance Ratio Adj. P-Value: (2) / (0 - Chemostat)	Abundance Ratio Adj. P-Value: (3) / (0 - Chemostat)	Abundance Ratio Variability [%]: (1) / (0 - Chemostat)	Abundance Ratio Variability [%]: (2) / (0 - Chemostat)	Abundance Ratio Variability [%]: (3) / (0 - Chemostat)	Abundances (Grouped): 0 - Chemostat	Abundances (Grouped): 1	Abundances (Grouped): 2	Abundances (Grouped): 3	Quan Info	Found in Sample: [S1] F1: Sample, 0 - Chemostat	Found in Sample: [S2] F2: Sample, 1	Found in Sample: [S3] F3: Sample, 2	Found in Sample: [S4] F4: Sample, 3	Confidence (by Search Engine): Mascot	Percolator q-Value (by Search Engine): Mascot	Percolator PEP (by Search Engine): Mascot	Ions Score (by Search Engine): Mascot	Top Apex RT [min]
[R].MGLTWNPLTTQIESHDWQAELYSTVSHANR.[I]	1xOxidation [M1]	6.30512e-16	9.41136e-06	1	1	1	A0A0L0LR60	A0A0L0LR60 [253-282]		0	3501.65	0.705	1.525	1.511	0.909123	0.903298	0.996317	0	0	0	1.70508e+06	1.20179e+06	2600015	2.57653e+06		Peak Found	Peak Found	Peak Found	High	High	5.386e-05	6.305e-16	38	74.87
[R].MGLTWNPLTTQIESHDWQAELYSTVSHANR.[I]		6.30512e-16	9.41136e-06	1	1	4	A0A0L0LR60	A0A0L0LR60 [253-282]		0	3485.65	2.015	4.183	2.718	0.813664	0.278313	0.873573	0	0	0	1.38468e+06	2.79067e+06	5.79237e+06	3763065		High	High	High	High	High	5.386e-05	2.308e-15	54	76.29
[K].NAMENVWTPEFER.[I]		6.30512e-16	9.41136e-06	1	1	2	A0A0L0LR60	A0A0L0LR60 [152-164]		0	1622.73	4.367	6.36	6.914	0.239947	0.0812181	0.292847	0	0	0	543769	2.37477e+06	3.45845e+06	3759585		Peak Found	High	High	Peak Found	High	5.386e-05	6.305e-16	66	56.65
[K].LTDISPAIALTPLDGR.[Y]		6.30512e-16	9.41136e-06	1	1	5	A0A0L0LR60	A0A0L0LR60 [3-18]		0	1652.92	2.237	1.705	2.259	0.611114	0.810217	0.905677	0	0	0	1.07433e+07	2.40305e+07	18322570	2.42682e+07		High	High	High	High	High	5.386e-05	6.305e-16	49	63.63
[K].INGATGTFGAHLAACPDVDWVAVSR.[E]	1xCarbamidomethyl [C15]	6.30512e-16	9.41136e-06	1	1	3	A0A0L0LR60	A0A0L0LR60 [222-246]		0	2585.26	1.122	1.079	1.166	0.998641	0.99515	0.971047	0	0	0	1.49193e+06	1.67417e+06	1.60999e+06	1.73909e+06		High	High	High	Peak Found	High	5.386e-05	6.305e-16	45	58.95
[K].TLVHFACTSEDINNLAIAR.[C]	1xCarbamidomethyl [C7]	6.30512e-16	9.41136e-06	1	1	4	A0A0L0LR60	A0A0L0LR60 [130-148]		0	2145.08	1.949	1.841	3.319	0.793968	0.810453	0.649923	0	0	0	2.68935e+06	5.24061e+06	4952176	8.9255e+06		High	High	High	High	High	5.386e-05	6.305e-16	62	53.37
[K].ATAPLVEYMSEPALNR.[E]		6.30512e-16	9.41136e-06	1	1	5	A0A0L0LR60	A0A0L0LR60 [22-37]		0	1761.88	4.619	5.172	5.934	0.14997	0.157869	0.286122	0	0	0	1204292	5.56218e+06	6.22903e+06	7.1465e+06		Peak Found	High	High	High	High	5.386e-05	6.305e-16	36	57.55
[K].EQVEQFIDQQSFDPETAAR.[L]		6.30512e-16	9.41136e-06	1	1	7	A0A0L0LR60	A0A0L0LR60 [439-457]		0	2238.03	0.699	0.932	1.356	0.880279	0.997438	0.989479	0	0	0	5.6375e+06	3.93812e+06	5252732	7643551		High	High	High	High	High	5.386e-05	6.305e-16	39	57.62
[K].AVEYYIDDQIDKAPTELTNINDELK.[T]		6.30512e-16	9.41136e-06	1	1	4	A0A0L0LR60	A0A0L0LR60 [105-129]		1	2910.43	0.818	0.902	1.055	0.935703	0.980441	0.88769	0	0	0	7.38817e+06	6.04552e+06	6.66077e+06	7.79217e+06		High	Peak Found	Peak Found	High	High	5.386e-05	1.292e-14	73	65.66
[K].ALTPATYTGVASQLVAFDR.[-]		6.30512e-16	9.41136e-06	1	1	7	A0A0L0LR60	A0A0L0LR60 [460-478]		0	1981.04	0.39	1.945	1.917	0.395239	0.78991	0.984702	0	0	0	5861944	2.2864e+06	11403892	11239448		High	High	High	High	High	5.386e-05	6.305e-16	116	68.14
[K].DMPLLSLTHGQPATPTTLGK.[E]		6.30512e-16	9.41136e-06	1	1	7	A0A0L0LR60	A0A0L0LR60 [178-197]		0	2078.1	8.406	8.859	11.484	0.00585509	0.0192322	0.0674411	0	0	0	1.51397e+06	1.27263e+07	1.34122e+07	1.7387e+07		High	High	High	High	High	5.386e-05	6.305e-16	37	59.19
[R].DLTDSTTQR.[N]		4.07609e-12	9.41136e-06	1	1	3	A0A0L0LR60	A0A0L0LR60 [352-360]		0	1036.49	0.612	0.606	0.224	0.818614	0.884935	0.0791703	0	0	0	3891997	2381278	2358915	873570		Peak Found	High	High	High	High	5.386e-05	1.031e-09	38	19.91
[K].ELAVYVYR.[L]		1.47644e-10	9.41136e-06	1	1	1	A0A0L0LR60	A0A0L0LR60 [198-205]		0	1012.55	0.01	1.007	1.226	8.61088e-17	0.999323	0.972563		0	0	6234914		6.27555e+06	7646481		Peak Found	Not Found	Peak Found	High	High	5.386e-05	3.17e-08	29	41.17
[R].ELDGNWEVLGEPIQTAMR.[A]	1xOxidation [M17]	2.38788e-13	9.41136e-06	1	1	1	A0A0L0LR60	A0A0L0LR60 [393-410]		0	2073.99														No Quan Values	Not Found	Not Found	Not Found	High	High	5.386e-05	6.874e-11	59
[R].ELDGNWEVLGEPIQTAMR.[A]		6.30512e-16	9.41136e-06	1	1	3	A0A0L0LR60	A0A0L0LR60 [393-410]		0	2058	100	100	100	8.61088e-17	7.80361e-17	8.04199e-17					1.73421e+06	2.38673e+06	3685019		Not Found	High	High	High	High	5.386e-05	6.305e-16	41	70.5
[K].HLENQEYLGK.[I]		7.47801e-06	9.41136e-06	1	1	2	A0A0L0LR60	A0A0L0LR60 [212-221]		0	1230.61	1.73	0.01	0.845	0.884459	7.80361e-17	0.868856	0		0	1.29149e+06	2233953		1.09081e+06		Peak Found	High	Not Found	High	High	0.0001022	0.0002648	25	21.9
[R].GVFAQVPVK.[G]		6.5586e-07	9.41136e-06	1	1	4	A0A0L0LR60	A0A0L0LR60 [298-306]		0	944.556	1.269	0.566	2.545	0.887875	0.823279	0.616094	0	0	0	38593760	48956192	21841212	98238656		High	High	High	High	High	5.386e-05	9.097e-05	12	36.2
[R].AIPEDFGAEGIK.[Q]		2.44909e-15	9.41136e-06	1	1	1	A0A0L0LR60	A0A0L0LR60 [79-90]		0	1246.63	1.63	0.01	3.046	0.891174	7.80361e-17	0.812196	0		0	5.77458e+06	9413712		17587834		High	Peak Found	Not Found	Peak Found	High	5.386e-05	8.699e-13	25	43.66
[K].AVEYYIDDQIDK.[A]		0.0011669	0.000142714	1	1	1	A0A0L0LR60	A0A0L0LR60 [105-116]		0	1471.7	0.01	1.498	0.837	8.61088e-17	0.941363	0.861673		0	0	946407		1.41767e+06	792160		High	Not Found	Peak Found	Peak Found	High	0.0001273	0.0003439	16	44.75
[K].APTELTNINDELK.[T]		1.34239e-05	0.000142714	1	1	1	A0A0L0LR60	A0A0L0LR60 [117-129]		0	1457.75	0.01	0.907	1.169	8.61088e-17	0.984795	0.965414		0	0	3.90465e+06		3.543e+06	4565387		High	Not Found	Peak Found	Peak Found	High	0.0001022	0.0002648	31	43.92
[R].GHTINKEQVEQFIDQQSFDPETAAR.[L]		1.75819e-05	0.000142714	1	1	1	A0A0L0LR60	A0A0L0LR60 [433-457]		1	2888.38	1.398	2.025	3.748	0.947486	0.811003	0.702922	0	0	0	596019	833378	1207032	2.23405e+06		Peak Found	Peak Found	Peak Found	High	High	0.0001022	0.0002648	7	54.57
[K].NAMENVWTPEFER.[I]	1xOxidation [M3]	0.00409298	0.000142714	1	1	1	A0A0L0LR60	A0A0L0LR60 [152-164]		0	1638.72														No Quan Values	High	Not Found	Not Found	Not Found	High	0.0001273	0.0009022	32
[K].GATGSSTMPHK.[V]		0.00688421	0.000273518	1	1	1	A0A0L0LR60	A0A0L0LR60 [307-317]		0	1073.5	0.038	1.173	0.167	0.0314254	0.967032	0.554256	0	0	0	50380	1927.81	59072.2	8428.1		Peak Found	Peak Found	High	Peak Found	High	0.0001663	0.001614	32	17.89
A0A0L0LTG4	CTP synthase OS=Bifidobacterium breve OX=1685 GN=pyrG PE=3 SV=1	0	314.118	60	20	82	20	554	61.1	5.62	2378	20	0	1.214	0.747	1.426	0.919925	0.851612	0.991322	73.94	58.58	73.36	2.16007e+08	2.29071e+08	1.68268e+08	2.50256e+08	High	High	High	High	1
Annotated Sequence	Modifications	Qvality PEP	Qvality q-value	# Protein Groups	# Proteins	# PSMs	Master Protein Accessions	Positions in Master Proteins	Modifications in Master Proteins	# Missed Cleavages	Theo. MH+ [Da]	Abundance Ratio: (1) / (0 - Chemostat)	Abundance Ratio: (2) / (0 - Chemostat)	Abundance Ratio: (3) / (0 - Chemostat)	Abundance Ratio Adj. P-Value: (1) / (0 - Chemostat)	Abundance Ratio Adj. P-Value: (2) / (0 - Chemostat)	Abundance Ratio Adj. P-Value: (3) / (0 - Chemostat)	Abundance Ratio Variability [%]: (1) / (0 - Chemostat)	Abundance Ratio Variability [%]: (2) / (0 - Chemostat)	Abundance Ratio Variability [%]: (3) / (0 - Chemostat)	Abundances (Grouped): 0 - Chemostat	Abundances (Grouped): 1	Abundances (Grouped): 2	Abundances (Grouped): 3	Quan Info	Found in Sample: [S1] F1: Sample, 0 - Chemostat	Found in Sample: [S2] F2: Sample, 1	Found in Sample: [S3] F3: Sample, 2	Found in Sample: [S4] F4: Sample, 3	Confidence (by Search Engine): Mascot	Percolator q-Value (by Search Engine): Mascot	Percolator PEP (by Search Engine): Mascot	Ions Score (by Search Engine): Mascot	Top Apex RT [min]
[R].NLALPSTDDGEHGPR.[Y]		6.30512e-16	9.41136e-06	1	1	6	A0A0L0LR68	A0A0L0LR68 [41-55]		0	1578.75	1.155	0.845	1.547	0.996536	0.982179	0.999651	0	0	0	5.76729e+06	6.6604e+06	4.87368e+06	8.92125e+06		High	High	Peak Found	High	High	5.386e-05	6.305e-16	62	31.69
[K].IDGVINYVR.[R]		6.30512e-16	9.41136e-06	1	1	4	A0A0L0LR68	A0A0L0LR68 [101-109]		0	1048.58	1.224	1.577	2.238	0.974223	0.838202	0.935857	0	0	0	8597589	10520030	13559623	19242034		Peak Found	High	High	High	High	5.386e-05	5.161e-14	53	41
[K].VAGLLEEAGQHALHDQLNPR.[N]		1.21404e-10	9.41136e-06	1	1	4	A0A0L0LR68	A0A0L0LR68 [21-40]		0	2168.12	1.003	1.166	0.586	0.981767	0.951566	0.504008	0	0	0	1.48234e+07	14861589	1.72909e+07	8.68147e+06		High	High	High	Peak Found	High	5.386e-05	2.632e-08	44	49.2
[R].DKVVPSMTSSLDGSVLSYGMSFIPSESQR.[A]		3.68357e-07	9.41136e-06	1	1	1	A0A0L0LR68	A0A0L0LR68 [166-194]		1	3104.49														No Quan Values	Not Found	Not Found	Not Found	High	High	5.386e-05	5.369e-05	24
[R].HDNDVVASNGLIIR.[E]		2.19468e-08	9.41136e-06	1	1	1	A0A0L0LR68	A0A0L0LR68 [269-282]		0	1522.8	0.724	1.247	2.603	0.940994	0.967032	0.884215	0	0	0	655241	474500	817376	1.70558e+06		Peak Found	Peak Found	Peak Found	High	High	5.386e-05	3.746e-06	47	37.64
[R].ALDVASALAGQPADIK.[R]		2.85047e-07	9.41136e-06	1	1	1	A0A0L0LR68	A0A0L0LR68 [195-210]		0	1539.84	1.015	1.482	3.788	0.98184	0.933377	0.646998	0	0	0	1.21186e+06	1.22947e+06	1.79547e+06	4.59108e+06		Peak Found	Peak Found	Peak Found	High	High	5.386e-05	4.232e-05	43	53.52
[R].ALDVASALAGQPADIKR.[V]		6.30512e-16	9.41136e-06	1	1	7	A0A0L0LR68	A0A0L0LR68 [195-211]		1	1695.94	1.404	1.456	2.546	0.950509	0.891629	0.873573	0	0	0	8.13313e+06	1.14183e+07	1.18455e+07	20704791		High	High	High	High	High	5.386e-05	6.305e-16	26	46.9
A0A2K9AMB9	Peptide chain release factor 1 OS=Bifidobacterium breve OX=1685 GN=prfA PE=3 SV=1	0	76.268	22	7	17	7	362	40.1	4.81	371	7	0	0.574	0.722	1.503	0.395265	0.821974	0.990978	91.36	124.78	88.45	1.57521e+07	1.73903e+07	1.25383e+07	2.33417e+07	High	High	High	High	1
Annotated Sequence	Modifications	Qvality PEP	Qvality q-value	# Protein Groups	# Proteins	# PSMs	Master Protein Accessions	Positions in Master Proteins	Modifications in Master Proteins	# Missed Cleavages	Theo. MH+ [Da]	Abundance Ratio: (1) / (0 - Chemostat)	Abundance Ratio: (2) / (0 - Chemostat)	Abundance Ratio: (3) / (0 - Chemostat)	Abundance Ratio Adj. P-Value: (1) / (0 - Chemostat)	Abundance Ratio Adj. P-Value: (2) / (0 - Chemostat)	Abundance Ratio Adj. P-Value: (3) / (0 - Chemostat)	Abundance Ratio Variability [%]: (1) / (0 - Chemostat)	Abundance Ratio Variability [%]: (2) / (0 - Chemostat)	Abundance Ratio Variability [%]: (3) / (0 - Chemostat)	Abundances (Grouped): 0 - Chemostat	Abundances (Grouped): 1	Abundances (Grouped): 2	Abundances (Grouped): 3	Quan Info	Found in Sample: [S1] F1: Sample, 0 - Chemostat	Found in Sample: [S2] F2: Sample, 1	Found in Sample: [S3] F3: Sample, 2	Found in Sample: [S4] F4: Sample, 3	Confidence (by Search Engine): Mascot	Percolator q-Value (by Search Engine): Mascot	Percolator PEP (by Search Engine): Mascot	Ions Score (by Search Engine): Mascot	Top Apex RT [min]
[-].MLIAQRPTLTEESLNPQR.[S]	1xOxidation [M1]	6.30512e-16	9.41136e-06	1	1	3	A0A0L0LR69	A0A0L0LR69 [1-18]		0	2113.11	0.165	0.61	0.662	0.0153775	0.78683	0.702922	0	0	0	12762471	2.10128e+06	7790861	8448814		High	High	High	Peak Found	High	5.386e-05	6.305e-16	37	40.09
[-].MLIAQRPTLTEESLNPQR.[S]		6.30512e-16	9.41136e-06	1	1	5	A0A0L0LR69	A0A0L0LR69 [1-18]		0	2097.11	0.373	1.105	1.039	0.295617	0.963417	0.934731	0	0	0	1.93561e+07	7.2149e+06	2.1398e+07	2.01179e+07		High	High	High	Peak Found	High	5.386e-05	6.305e-16	30	43.89
[K].QDTDEIGRIPVDSIYSPVLK.[V]		1.36389e-08	9.41136e-06	1	1	3	A0A0L0LR69	A0A0L0LR69 [154-173]		1	2245.17	1.067	0.532	1.129	0.999962	0.825718	0.972755	0	0	0	4521513	4.82344e+06	2.40494e+06	5.10618e+06		High	High	Peak Found	High	High	5.386e-05	2.379e-06	48	59.5
[R].IPVDSIYSPVLK.[V]		1.54006e-14	9.41136e-06	1	1	7	A0A0L0LR69	A0A0L0LR69 [162-173]		0	1330.76	1.716	1.194	2.36	0.573025	0.908382	0.697594	0	0	0	6.42157e+07	110224318	7.6683e+07	1.51548e+08		High	High	High	High	High	5.386e-05	5.025e-12	27	51.4
[K].LQTLGLSLK.[S]		4.72046e-14	9.41136e-06	1	1	4	A0A0L0LR69	A0A0L0LR69 [301-309]		0	972.609	0.621	0.947	1.689	0.841721	0.984795	0.944459	0	0	0	85764192	53278716	81201608	144850560		High	High	High	High	High	5.386e-05	1.463e-11	47	45.75
[R].ISGALHEFTTLPGVQEDVTEILLNIK.[G]		2.49918e-15	9.41136e-06	1	1	3	A0A0L0LR69	A0A0L0LR69 [56-81]		0	2837.53		100	100		7.80361e-17	8.04199e-17						1.02613e+06	2.74238e+06		High	High	Peak Found	High	High	5.386e-05	8.858e-13	76	79.78
[K].LILDVETKPAISPR.[D]		6.30512e-16	9.41136e-06	1	1	9	A0A0L0LR69	A0A0L0LR69 [192-205]		0	1551.91	0.834	1.099	1.238	0.980014	0.941363	0.990239	0	0	0	52359919	43646668	5.75481e+07	6.48332e+07		High	High	High	High	High	5.386e-05	6.305e-16	47	44.24
[M].LIAQRPTLTEESLNPQR.[S]		2.97832e-08	9.41136e-06	1	1	1	A0A0L0LR69	A0A0L0LR69 [2-18]		0	1966.07	0.727	1.344	40.167	0.959401	0.952276	5.27672e-05	0	0	0	297583	216380	400098	11952892		Peak Found	Peak Found	Peak Found	High	High	5.386e-05	5.008e-06	30	37.43
[R].RTLLSSIPGAAVTSVR.[I]		7.81681e-13	9.41136e-06	1	1	2	A0A0L0LR69	A0A0L0LR69 [40-55]		1	1627.95	0.102	1.168	1.834	0.00609533	0.980562	0.994971	0	0	0	1.61246e+06	163947	1.88254e+06	2.95712e+06		High	Peak Found	Peak Found	High	High	5.386e-05	2.132e-10	34	47.22
[R].TDFDKLILDVETKPAISPR.[D]		6.30512e-16	9.41136e-06	1	1	6	A0A0L0LR69	A0A0L0LR69 [187-205]		1	2158.18	1.792	1.162	1.257	0.850527	0.966863	0.96549	0	0	0	1.01661e+07	1.82187e+07	1.18173e+07	12774147		High	High	High	High	High	5.386e-05	6.305e-16	60	63.3
[R].TLLSSIPGAAVTSVR.[I]		6.30512e-16	9.41136e-06	1	1	7	A0A0L0LR69	A0A0L0LR69 [41-55]		0	1471.85	1.004	1.911	3.623	0.988266	0.485801	0.262458	0	0	0	39093861	39238508	74689810	141638496		High	High	High	High	High	5.386e-05	6.305e-16	23	54.91
[R].FTIEPLEPGFGYTLGNSLR.[R]		3.36865e-10	9.41136e-06	1	1	5	A0A0L0LR69	A0A0L0LR69 [21-39]		0	2111.08	0.566	0.862	1.246	0.7526	0.991478	0.985701	0	0	0	24220303	13712480	20869352	30174086		High	High	High	High	High	5.386e-05	6.961e-08	63	75.54
[R].ELNAQAEGVEVGPAPVAEETNPEMAVPIEDLNLTQR.[S]	1xOxidation [M24]	6.30512e-16	9.41136e-06	1	1	2	A0A0L0LR69	A0A0L0LR69 [224-259]		0	3846.87	1.048	0.01	0.01	0.999883	7.80361e-17	8.04199e-17	0			381370	399674				High	Peak Found	Not Found	Not Found	High	5.386e-05	1.26e-13	64	66.82
[R].ELNAQAEGVEVGPAPVAEETNPEMAVPIEDLNLTQR.[S]		6.30512e-16	9.41136e-06	1	1	3	A0A0L0LR69	A0A0L0LR69 [224-259]		0	3830.88	2.697	2.337	3.885	0.515603	0.589535	0.547114	0	0	0	2.63972e+06	7.11819e+06	6.16957e+06	10255448		Peak Found	Peak Found	High	High	High	5.386e-05	6.305e-16	67	71.89
[R].DAVASAGSTLVELFGLCR.[E]	1xCarbamidomethyl [C17]	6.30512e-16	9.41136e-06	1	1	1	A0A0L0LR69	A0A0L0LR69 [206-223]		0	1865.94	0.01	0.631	0.977	8.61088e-17	0.918269	0.926494		0	0	818934		516802	799808		High	Not Found	Peak Found	Peak Found	High	5.386e-05	6.305e-16	36	79.83
[R].EGVHTIGELVSHTEQDLLDIR.[N]		6.30512e-16	9.41136e-06	1	1	10	A0A0L0LR69	A0A0L0LR69 [267-287]		0	2361.2	1.199	1.132	1.428	0.933579	0.954902	0.996469	0	0	0	36128097	43323302	40908162	51603363		High	High	High	High	High	5.386e-05	6.305e-16	57	76.52
[R].GYVPAQMNK.[Q]		1.12528e-08	9.41136e-06	1	1	3	A0A0L0LR69	A0A0L0LR69 [145-153]		0	1007.5	5.889	1.031	5.357	0.0118003	0.999339	0.186532	0	0	0	7874554	46370588	8.11483e+06	42187052		High	Peak Found	High	High	High	5.386e-05	1.982e-06	14	24.96
[R].GYVPAQMNK.[Q]	1xOxidation [M7]	5.13575e-09	9.41136e-06	1	1	3	A0A0L0LR69	A0A0L0LR69 [145-153]		0	1023.49	0.319	4.374	1.018	0.283217	0.0721313	0.933816	0	0	0	4514646	1.44041e+06	19746576	4595199		High	High	Peak Found	High	High	5.386e-05	9.37e-07	17	19.65
[K].GIVLTSEYDEPVVMYLR.[K]		9.44241e-14	9.41136e-06	1	1	7	A0A0L0LR69	A0A0L0LR69 [82-98]		0	1984.01	1.795	1.859	3.285	0.857233	0.808481	0.733379	0	0	0	3.9283e+06	7.05309e+06	7301493	12904956		High	High	High	High	High	5.386e-05	2.836e-11	101	71.25
[K].GIVLTSEYDEPVVMYLR.[K]	1xOxidation [M14]	6.30512e-16	9.41136e-06	1	1	4	A0A0L0LR69	A0A0L0LR69 [82-98]		0	2000	0.306	0.438	0.612	0.316875	0.732066	0.645933	0	0	0	2.19925e+06	673623	962378	1.34548e+06		High	High	High	High	High	5.386e-05	6.305e-16	33	66.03
[K].SIDEVKEK.[L]		3.61499e-05	0.000142714	1	1	1	A0A0L0LR69	A0A0L0LR69 [293-300]		1	947.504	0.02	0.262	0.044	0.000729817	0.482572	0.0131226	0	0	0	718098	14691.3	187995	31326.6		High	Peak Found	Peak Found	Peak Found	High	0.0001273	0.0002648	9	18.44
[K].SSPMAFDTNNLEGGTFFSPEDE.[-]		1.36522e-05	0.000142714	1	1	3	A0A0L0LR69	A0A0L0LR69 [310-331]		0	2391.99	100	100	100	8.61088e-17	7.80361e-17	8.04199e-17					1.63788e+06	1.10586e+06	1.84361e+06		Not Found	High	High	High	High	0.0001022	0.0002648	27	74.54
[K].SSPMAFDTNNLEGGTFFSPEDE.[-]	1xOxidation [M4]	0.0166829	0.00076207	1	1	1	A0A0L0LR69	A0A0L0LR69 [310-331]		0	2407.99														No Quan Values	High	Not Found	Not Found	Not Found	High	0.0003453	0.003827	12
A0A2K9B9I5	Putative membrane spanning protein OS=Bifidobacterium breve OX=1685 GN=NRBB57_0699 PE=4 SV=1	0	17.582	3	2	3	2	1030	111.7	7.99	51	2	0	1.513	0.567	1.705	0.882715	0.609237	0.990255	0	0	0	1.6039e+06	2.42704e+06	909402	2.73398e+06	Peak Found	High	Peak Found	High	1
Annotated Sequence	Modifications	Qvality PEP	Qvality q-value	# Protein Groups	# Proteins	# PSMs	Master Protein Accessions	Positions in Master Proteins	Modifications in Master Proteins	# Missed Cleavages	Theo. MH+ [Da]	Abundance Ratio: (1) / (0 - Chemostat)	Abundance Ratio: (2) / (0 - Chemostat)	Abundance Ratio: (3) / (0 - Chemostat)	Abundance Ratio Adj. P-Value: (1) / (0 - Chemostat)	Abundance Ratio Adj. P-Value: (2) / (0 - Chemostat)	Abundance Ratio Adj. P-Value: (3) / (0 - Chemostat)	Abundance Ratio Variability [%]: (1) / (0 - Chemostat)	Abundance Ratio Variability [%]: (2) / (0 - Chemostat)	Abundance Ratio Variability [%]: (3) / (0 - Chemostat)	Abundances (Grouped): 0 - Chemostat	Abundances (Grouped): 1	Abundances (Grouped): 2	Abundances (Grouped): 3	Quan Info	Found in Sample: [S1] F1: Sample, 0 - Chemostat	Found in Sample: [S2] F2: Sample, 1	Found in Sample: [S3] F3: Sample, 2	Found in Sample: [S4] F4: Sample, 3	Confidence (by Search Engine): Mascot	Percolator q-Value (by Search Engine): Mascot	Percolator PEP (by Search Engine): Mascot	Ions Score (by Search Engine): Mascot	Top Apex RT [min]
[R].QGVATPYAMQR.[L]		9.52248e-16	9.41136e-06	1	1	3	A0A0L0LR72	A0A0L0LR72 [522-532]		0	1221.6	100	100	100	8.61088e-17	7.80361e-17	8.04199e-17					2.00115e+06	1.37274e+06	1.02701e+06		Not Found	High	High	High	High	5.386e-05	3.527e-13	43	29.23
[R].NVAIVAHVDHGK.[T]		6.30512e-16	9.41136e-06	1	1	2	A0A0L0LR72	A0A0L0LR72 [9-20]		0	1259.69	0.677	0.01	0.594	0.967817	7.80361e-17	0.946165	0		0	128946	87240.2		76590.3		High	Peak Found	Not Found	Peak Found	High	5.386e-05	6.305e-16	44	19.7
[K].LPVILCVNK.[V]	1xCarbamidomethyl [C6]	6.30512e-16	9.41136e-06	1	1	4	A0A0L0LR72	A0A0L0LR72 [134-142]		0	1055.63	1.086	1.248	1.905	0.99872	0.948809	0.972563	0	0	0	11874916	12898457	14816653	22627162		High	High	High	High	High	5.386e-05	2.901e-15	54	46.64
[K].VLPTDRPDAWEVQGR.[G]		1.2685e-15	9.41136e-06	1	1	4	A0A0L0LR72	A0A0L0LR72 [377-391]		0	1738.89	0.886	1.103	1.423	0.967817	0.991782	0.990712	0	0	0	8122195	7.19658e+06	8956794	11557780		High	High	High	High	High	5.386e-05	4.644e-13	23	39.73
[K].YGHPEGITLNIIDTPGHADFGGEVER.[G]		6.30512e-16	9.41136e-06	1	1	3	A0A0L0LR72	A0A0L0LR72 [75-100]		0	2794.34	0.962	3.192	2.114	0.978068	0.411138	0.933816	0	0	0	2960917	2849587	9450699	6.25897e+06		Peak Found	High	Peak Found	High	High	5.386e-05	6.305e-16	27	55.21
[R].SATADVLETLTPPIK.[M]		6.30512e-16	9.41136e-06	1	1	9	A0A0L0LR72	A0A0L0LR72 [577-591]		0	1555.86	1.068	1.393	2.318	0.999962	0.930393	0.931241	0	0	0	7.54383e+06	8.05556e+06	1.05066e+07	17489962		High	High	High	High	High	5.386e-05	6.305e-16	51	61.05
[K].TTLVNAMLQQSHVFSEREEVPDR.[V]		6.30512e-16	9.41136e-06	1	1	2	A0A0L0LR72	A0A0L0LR72 [21-43]		1	2686.33	0.398	0.01	3.973	0.431573	7.80361e-17	0.551788	0		0	1.80117e+06	716305		7.15583e+06		High	Peak Found	Not Found	High	High	5.386e-05	6.69e-15	6	59.3
[K].TTLVNAMLQQSHVFSER.[E]	1xOxidation [M7]	6.30512e-16	9.41136e-06	1	1	1	A0A0L0LR72	A0A0L0LR72 [21-37]		0	1976.99														No Quan Values	High	Not Found	Not Found	Not Found	High	5.386e-05	6.305e-16	6
[K].TTLVNAMLQQSHVFSER.[E]		6.30512e-16	9.41136e-06	1	1	4	A0A0L0LR72	A0A0L0LR72 [21-37]		0	1960.99	1.437	1.502	2.766	0.947234	0.90943	0.873573	0	0	0	1954234	2.80835e+06	2.93521e+06	5405257		High	High	Peak Found	High	High	5.386e-05	6.305e-16	57	61.4
[R].EGYELTVGRPQVVTK.[K]		6.30512e-16	9.41136e-06	1	1	7	A0A0L0LR72	A0A0L0LR72 [406-420]		0	1675.9	0.743	0.816	1.463	0.902661	0.957763	0.99558	0	0	0	7.85513e+06	5837895	6.41093e+06	1.1492e+07		High	High	High	High	High	5.386e-05	6.305e-16	46	36.91
[R].GELALAVLAEQMR.[R]		6.30512e-16	9.41136e-06	1	1	6	A0A0L0LR72	A0A0L0LR72 [392-404]		0	1400.76	3.575	3.55	6.999	0.26155	0.359546	0.13647	0	0	0	1.44554e+06	5.16818e+06	5131353	1.01168e+07		Peak Found	High	High	High	High	5.386e-05	6.305e-16	57	70.46
[R].GNFFVEPQSPVYEGQVVGVNNKPDELDVNITLAK.[H]		6.30512e-16	9.41136e-06	1	1	2	A0A0L0LR72	A0A0L0LR72 [537-570]		0	3716.88	100	100	100	8.61088e-17	7.80361e-17	8.04199e-17					769824	768628	1.6983e+06		Not Found	High	Peak Found	High	High	5.386e-05	6.305e-16	24	67.67
[R].TALLSATR.[G]		0.00212338	0.000142714	1	1	1	A0A0L0LR72	A0A0L0LR72 [483-490]		0	832.489	0.01	0.01	0.01	8.61088e-17	7.80361e-17	8.04199e-17				5.35675e+06					High	Not Found	Not Found	Not Found	High	0.0001273	0.0004999	14	25.11
[K].NTAVEYTGPLAAK.[Y]		0.000644114	0.000142714	1	1	3	A0A0L0LR72	A0A0L0LR72 [62-74]		0	1334.7	0.812	0.809	2.164	0.928403	0.967032	0.951458	0	0	0	6.08301e+06	4.94029e+06	4922864	13160968		High	Peak Found	High	High	High	0.0001273	0.0002793	47	34.55
[R].VDSSLENFR.[V]		0.0103789	0.000643793	1	1	1	A0A0L0LR72	A0A0L0LR72 [270-278]		0	1066.52	0.854	0.622	0.879	0.953658	0.862342	0.751473	0	0	0	8231906	7.03113e+06	5.11634e+06	7.23971e+06		Peak Found	Peak Found	Peak Found	High	High	0.000283	0.002516	48	34.36
[R].ELIGNVSIK.[V]		0.0119258	0.000643793	1	1	3	A0A0L0LR72	A0A0L0LR72 [368-376]		0	972.572	2.216	1.487	3.785	0.634305	0.87637	0.447292	0	0	0	10348455	22928974	15391239	39173824		High	High	Peak Found	High	High	0.0003116	0.002689	55	39.11
[R].VMDSNDLER.[E]		0.0193986	0.000881806	1	1	1	A0A0L0LR72	A0A0L0LR72 [44-52]		0	1078.48	1.459	0.273	0.635	0.929012	0.506019	0.865256	0	0	0	709348	1.03493e+06	193600	450265		Peak Found	High	Peak Found	Peak Found	High	0.0003804	0.004217	16	23.67
[R].GELALAVLAEQMR.[R]	1xOxidation [M12]	0.0193986	0.00146966	1	1	1	A0A0L0LR72	A0A0L0LR72 [392-404]		0	1416.75	0.602	0.01	1.508	0.91923	7.80361e-17	0.990239	0		0	282837	170315		426419		Peak Found	Peak Found	Not Found	High	High	0.000551	0.004217	28	57.92
[R].REGYELTVGRPQVVTK.[K]		0.0194593	0.0015861	1	1	1	A0A0L0LR72	A0A0L0LR72 [405-420]		1	1832	0.429	0.529	1.286	0.612935	0.823431	0.987494	0	0	0	1.11477e+06	477764	589301	1.43403e+06		Peak Found	High	Peak Found	Peak Found	High	0.0005849	0.004225	5	30.81
[R].LQFTVPSR.[G]		0.0272505	0.00202679	1	1	2	A0A0L0LR72	A0A0L0LR72 [469-476]		0	947.531	1.708	1.636	1.777	0.851779	0.789656	0.986902	0	0	0	12462203	21288178	20392674	22144604		High	Peak Found	Peak Found	High	High	0.0007107	0.006594	35	40.35
[R].IYNGTLEK.[G]		0.233318	0.0055866	1	1	1	A0A0L0LR72	A0A0L0LR72 [254-261]		0	937.499	0.168	0.01	0.01	0.0216586	7.80361e-17	8.04199e-17	0			5.61102e+06	939964				Peak Found	High	Not Found	Not Found	High	0.001887	0.06073	7	21.79
A0A2K9AU44	Permease protein of ABC transporter system OS=Bifidobacterium breve OX=1685 GN=NRBB57_0386 PE=3 SV=1	0	5.952	4	2	2	2	596	65.5	9.23	22	2	0	2.204	1.035	1.586	0.591154	0.997378	0.990089	0	0	0	923503	2.035e+06	956078	1.4644e+06	High	High	Peak Found	Peak Found	1
Annotated Sequence	Modifications	Qvality PEP	Qvality q-value	# Protein Groups	# Proteins	# PSMs	Master Protein Accessions	Positions in Master Proteins	Modifications in Master Proteins	# Missed Cleavages	Theo. MH+ [Da]	Abundance Ratio: (1) / (0 - Chemostat)	Abundance Ratio: (2) / (0 - Chemostat)	Abundance Ratio: (3) / (0 - Chemostat)	Abundance Ratio Adj. P-Value: (1) / (0 - Chemostat)	Abundance Ratio Adj. P-Value: (2) / (0 - Chemostat)	Abundance Ratio Adj. P-Value: (3) / (0 - Chemostat)	Abundance Ratio Variability [%]: (1) / (0 - Chemostat)	Abundance Ratio Variability [%]: (2) / (0 - Chemostat)	Abundance Ratio Variability [%]: (3) / (0 - Chemostat)	Abundances (Grouped): 0 - Chemostat	Abundances (Grouped): 1	Abundances (Grouped): 2	Abundances (Grouped): 3	Quan Info	Found in Sample: [S1] F1: Sample, 0 - Chemostat	Found in Sample: [S2] F2: Sample, 1	Found in Sample: [S3] F3: Sample, 2	Found in Sample: [S4] F4: Sample, 3	Confidence (by Search Engine): Mascot	Percolator q-Value (by Search Engine): Mascot	Percolator PEP (by Search Engine): Mascot	Ions Score (by Search Engine): Mascot	Top Apex RT [min]
[R].NAAQVTALDEMLADLGTPLDHVVALEAAR.[D]	1xOxidation [M11]	6.30512e-16	9.41136e-06	1	1	5	A0A0L0LR74	A0A0L0LR74 [89-117]		0	3020.54	0.227	0.313	0.477	0.158243	0.482572	0.459748	0	0	0	2.40058e+06	544471	752261	1.14577e+06		High	High	High	High	High	5.386e-05	6.305e-16	81	78.65
[R].NAAQVTALDEMLADLGTPLDHVVALEAAR.[D]		6.30512e-16	9.41136e-06	1	1	2	A0A0L0LR74	A0A0L0LR74 [89-117]		0	3004.54			100			8.04199e-17							1.97168e+06		High	Not Found	Not Found	High	High	5.386e-05	1.167e-15	71	79.6
[K].RLETYEK.[E]		8.76678e-10	9.41136e-06	1	1	2	A0A0L0LR74	A0A0L0LR74 [144-150]		1	938.494	0.026	0.374	0.07	6.79542e-07	0.571482	0.00201631	0	0	0	2.16551e+06	55565.8	809320	151778		High	Peak Found	High	Peak Found	High	5.386e-05	1.734e-07	21	18.64
[K].NKTELGLEAMSYTDKGELVPDSLTNK.[I]		6.30512e-16	9.41136e-06	1	1	3	A0A0L0LR74	A0A0L0LR74 [41-66]		2	2853.42	2.154	2.202	3.94	0.683669	0.694557	0.55231	0	0	0	3.27799e+06	7.06097e+06	7.2193e+06	12914435		High	High	Peak Found	High	High	5.386e-05	6.305e-16	60	53.61
[R].LLIMGPQGVGK.[G]		6.30512e-16	9.41136e-06	1	1	4	A0A0L0LR74	A0A0L0LR74 [3-13]		0	1112.65	100	100	100	8.61088e-17	7.80361e-17	8.04199e-17					42933492	59707436	36386428		High	High	High	High	High	5.386e-05	1.334e-14	34	43.79
[K].TELGLEAMSYTDKGELVPDSLTNK.[I]		6.30512e-16	9.41136e-06	1	1	3	A0A0L0LR74	A0A0L0LR74 [43-66]		1	2611.28	1.876	1.408	2.413	0.850297	0.941784	0.905004	0	0	0	1.10262e+06	2.06799e+06	1.55233e+06	2660308		High	Peak Found	Peak Found	High	High	5.386e-05	6.305e-16	45	59.91
[K].ETAPLLDIYESR.[G]		7.10025e-14	9.41136e-06	1	1	4	A0A0L0LR74	A0A0L0LR74 [151-162]		0	1406.72	0.768	0.706	1.107	0.908398	0.908195	0.89618	0	0	0	1.43756e+07	11040637	1.01466e+07	1.59107e+07		High	High	High	Peak Found	High	5.386e-05	2.161e-11	19	57.67
[K].EDCANGWILDGYPR.[N]	1xCarbamidomethyl [C3]	6.30512e-16	9.41136e-06	1	1	1	A0A0L0LR74	A0A0L0LR74 [75-88]		0	1665.73	1.222	1.296	0.938	0.974223	0.967032	0.901817	0	0	0	925664	1.13135e+06	1.19968e+06	868275		High	Peak Found	Peak Found	Peak Found	High	5.386e-05	6.305e-16	65	58.66
[R].ADDTPEAIAK.[R]		6.30512e-16	9.41136e-06	1	1	3	A0A0L0LR74	A0A0L0LR74 [134-143]		0	1030.51	0.911	0.205	0.477	0.978068	0.200333	0.380444	0	0	0	8.71309e+06	7.93917e+06	1.78191e+06	4.15423e+06		High	Peak Found	High	Peak Found	High	5.386e-05	5.765e-15	36	22.2
[K].GTQAALLAEHFNIPTISTGDIFR.[Y]		6.30512e-16	9.41136e-06	1	1	10	A0A0L0LR74	A0A0L0LR74 [14-36]		0	2472.29	0.568	0.845	1.359	0.758293	0.980588	0.996317	0	0	0	2.8608e+07	1.62462e+07	2.41663e+07	3.88714e+07		High	High	High	High	High	5.386e-05	6.305e-16	88	73.9
[R].GLLVVVNGVGDIDEISR.[R]		6.30512e-16	9.41136e-06	1	1	4	A0A0L0LR74	A0A0L0LR74 [163-179]		0	1754.96			100			8.04199e-17							676769		Not Found	High	High	High	High	5.386e-05	6.305e-16	53	79.54
[R].LLIMGPQGVGK.[G]	1xOxidation [M4]	0.0111935	0.000643793	1	1	2	A0A0L0LR74	A0A0L0LR74 [3-13]		0	1128.64	1.292	0.782	0.883	0.970375	0.941543	0.806375	0	0	0	8706926	11251963	6807406	7.68709e+06		Peak Found	High	High	Peak Found	High	0.0003116	0.002598	51	36.32
A0A2K9ALY8	Transcriptional regulator LacI family galactan metabolism OS=Bifidobacterium breve OX=1685 GN=NRBB57_0401 PE=4 SV=1	0	20.58	12	3	3	3	351	38	5.39	75	3	0	1.342	0.977	1.54	0.93081	0.990411	0.990089	92.61	119.7	66.84	3.43461e+06	4.38021e+06	3.3191e+06	4.92932e+06	High	Peak Found	High	High	1
Annotated Sequence	Modifications	Qvality PEP	Qvality q-value	# Protein Groups	# Proteins	# PSMs	Master Protein Accessions	Positions in Master Proteins	Modifications in Master Proteins	# Missed Cleavages	Theo. MH+ [Da]	Abundance Ratio: (1) / (0 - Chemostat)	Abundance Ratio: (2) / (0 - Chemostat)	Abundance Ratio: (3) / (0 - Chemostat)	Abundance Ratio Adj. P-Value: (1) / (0 - Chemostat)	Abundance Ratio Adj. P-Value: (2) / (0 - Chemostat)	Abundance Ratio Adj. P-Value: (3) / (0 - Chemostat)	Abundance Ratio Variability [%]: (1) / (0 - Chemostat)	Abundance Ratio Variability [%]: (2) / (0 - Chemostat)	Abundance Ratio Variability [%]: (3) / (0 - Chemostat)	Abundances (Grouped): 0 - Chemostat	Abundances (Grouped): 1	Abundances (Grouped): 2	Abundances (Grouped): 3	Quan Info	Found in Sample: [S1] F1: Sample, 0 - Chemostat	Found in Sample: [S2] F2: Sample, 1	Found in Sample: [S3] F3: Sample, 2	Found in Sample: [S4] F4: Sample, 3	Confidence (by Search Engine): Mascot	Percolator q-Value (by Search Engine): Mascot	Percolator PEP (by Search Engine): Mascot	Ions Score (by Search Engine): Mascot	Top Apex RT [min]
[K].QVLDNDR.[L]		8.16704e-08	9.41136e-06	1	1	4	A0A0L0LR83	A0A0L0LR83 [27-33]		0	859.427	0.032	0.305	0.116	2.17304e-08	0.3949	0.00693083	0	0	0	8615445	276688	2.62706e+06	999792		High	High	High	High	High	5.386e-05	1.306e-05	26	18.94
[R].LIVEGVQIVK.[K]		6.62889e-16	9.41136e-06	1	1	7	A0A0L0LR83	A0A0L0LR83 [34-43]		0	1097.69	1.175	0.858	1.016	0.921705	0.997438	0.932194	0	0	0	158764400	186493600	136143616	161314976		High	High	High	High	High	5.386e-05	2.394e-13	29	49.51
[R].SNVMVIDPETK.[Q]	1xOxidation [M4]	6.30512e-16	9.41136e-06	1	1	4	A0A0L0LR83	A0A0L0LR83 [67-77]		0	1248.61	0.808	0.828	1.186	0.953658	0.97701	0.97375	0	0	0	28005212	22616886	23198048	33226328		High	High	High	High	High	5.386e-05	1.494e-14	32	27.94
[R].SNVMVIDPETK.[Q]		6.30512e-16	9.41136e-06	1	1	3	A0A0L0LR83	A0A0L0LR83 [67-77]		0	1232.62	4.178	4.956	6.029	0.170073	0.0363208	0.18589	0	0	0	6160796	25741150	30534388	37143280		High	High	Peak Found	High	High	5.386e-05	7.824e-15	38	35.67
[R].ATQQGQQAGIVSTEAPIHR.[S]		6.30512e-16	9.41136e-06	1	1	8	A0A0L0LR83	A0A0L0LR83 [48-66]		0	1992.03	0.482	0.489	1.055	0.566167	0.700274	0.944727	0	0	0	7.70829e+07	3.71884e+07	3.76623e+07	8.1361e+07		High	High	High	High	High	5.386e-05	6.305e-16	43	28.62
[R].LIVEGVQIVKK.[H]		0.00832736	0.000273518	1	1	1	A0A0L0LR83	A0A0L0LR83 [34-44]		1	1225.79	0.643	0.589	0.697	0.865009	0.86134	0.723117	0	0	0	1.25251e+06	805371	738189	873079		High	Peak Found	Peak Found	Peak Found	High	0.0001663	0.00202	24	37.83
A0A0M4MPW7	1,4-alpha-glucan branching enzyme GlgB OS=Bifidobacterium breve OX=1685 GN=glgB PE=3 SV=1	0	183.362	34	17	43	17	750	84.3	5.25	985	17	0	1.35	1.236	1.509	0.84501	0.8541	0.990089	114.89	73.5	134.2	5.39451e+07	5.61024e+07	4.8605e+07	1.30501e+08	High	High	High	High	1
Annotated Sequence	Modifications	Qvality PEP	Qvality q-value	# Protein Groups	# Proteins	# PSMs	Master Protein Accessions	Positions in Master Proteins	Modifications in Master Proteins	# Missed Cleavages	Theo. MH+ [Da]	Abundance Ratio: (1) / (0 - Chemostat)	Abundance Ratio: (2) / (0 - Chemostat)	Abundance Ratio: (3) / (0 - Chemostat)	Abundance Ratio Adj. P-Value: (1) / (0 - Chemostat)	Abundance Ratio Adj. P-Value: (2) / (0 - Chemostat)	Abundance Ratio Adj. P-Value: (3) / (0 - Chemostat)	Abundance Ratio Variability [%]: (1) / (0 - Chemostat)	Abundance Ratio Variability [%]: (2) / (0 - Chemostat)	Abundance Ratio Variability [%]: (3) / (0 - Chemostat)	Abundances (Grouped): 0 - Chemostat	Abundances (Grouped): 1	Abundances (Grouped): 2	Abundances (Grouped): 3	Quan Info	Found in Sample: [S1] F1: Sample, 0 - Chemostat	Found in Sample: [S2] F2: Sample, 1	Found in Sample: [S3] F3: Sample, 2	Found in Sample: [S4] F4: Sample, 3	Confidence (by Search Engine): Mascot	Percolator q-Value (by Search Engine): Mascot	Percolator PEP (by Search Engine): Mascot	Ions Score (by Search Engine): Mascot	Top Apex RT [min]
[K].NAALDAQLVAQGIAEQLTNR.[V]		6.30512e-16	9.41136e-06	1	1	13	A0A0L0LR86	A0A0L0LR86 [112-131]		0	2096.11	0.98	0.867	1.505	0.991641	0.984795	0.990103	0	0	0	3.55196e+07	3.47965e+07	3.07876e+07	5.34646e+07		High	High	High	High	High	5.386e-05	6.305e-16	152	79.64
[K].QVQLNIFEVK.[N]		6.30512e-16	9.41136e-06	1	1	9	A0A0L0LR86	A0A0L0LR86 [102-111]		0	1217.69	1.041	1.104	1.841	0.970375	0.941363	0.903588	0	0	0	7.0372e+07	7.32864e+07	7.77257e+07	1.29549e+08		High	High	High	High	High	5.386e-05	6.305e-16	55	57.15
[R].VDIHTARPGIVIGR.[R]		4.29498e-15	9.41136e-06	1	1	8	A0A0L0LR86	A0A0L0LR86 [70-83]		0	1503.88	0.681	0.608	0.884	0.900975	0.880538	0.851191	0	0	0	97268346	66234628	59160936	85936994		High	High	High	High	High	5.386e-05	1.486e-12	11	33.41
[R].YRDFVLEDDQIRK.[E]		2.88447e-14	9.41136e-06	1	1	7	A0A0L0LR86	A0A0L0LR86 [33-45]		2	1696.87	1.622	1.903	1.712	0.735221	0.601133	0.973016	0	0	0	27064470	43893124	51510318	46345488		High	High	High	High	High	5.386e-05	9.156e-12	19	36.36
[R].YRDFVLEDDQIR.[K]		6.30512e-16	9.41136e-06	1	1	7	A0A0L0LR86	A0A0L0LR86 [33-44]		1	1568.77	0.973	0.789	1.505	0.995718	0.970622	0.995529	0	0	0	21257485	2.06904e+07	16767625	3.19927e+07		High	High	High	High	High	5.386e-05	6.305e-16	9	44.1
[R].SAAQQNAQAPK.[A]		6.25626e-08	9.41136e-06	1	1	4	A0A0L0LR86	A0A0L0LR86 [241-251]		0	1113.56	0.04	0.31	0.1	1.27739e-06	0.382777	0.00105268	0	0	0	11214680	446576	3477516	1120925		High	High	High	High	High	5.386e-05	1.014e-05	62	17.67
[R].DFVLEDDQIRK.[E]		9.23764e-15	9.41136e-06	1	1	2	A0A0L0LR86	A0A0L0LR86 [35-45]		1	1377.7	0.593	0.374	0.411	0.785085	0.485801	0.264668	0	0	0	29779266	1.76593e+07	1.11264e+07	12244507		High	High	Peak Found	Peak Found	High	5.386e-05	3.084e-12	24	40.88
[K].AEAPAEATAAAETK.[E]		6.30512e-16	9.41136e-06	1	1	4	A0A0L0LR86	A0A0L0LR86 [252-265]		0	1330.65	100	100	100	8.61088e-17	7.80361e-17	8.04199e-17					4743762	818150	2.86304e+06		High	High	High	High	High	5.386e-05	6.305e-16	69	21.46
[K].AEAPAEATAAAETKE.[-]		6.30512e-16	9.41136e-06	1	1	10	A0A0L0LR86	A0A0L0LR86 [252-266]		1	1459.69	0.71	0.444	1.07	0.921705	0.600341	0.951458	0	0	0	91021288	64599972	40453120	97388350		High	High	High	High	High	5.386e-05	6.305e-16	61	24.28
[R].KAQQDAMHAGAK.[G]		2.13986e-09	9.41136e-06	1	1	2	A0A0L0LR86	A0A0L0LR86 [140-151]		1	1255.62	0.165	3.813	0.985	0.432394	0.537237	0.998391	0	0	0	75395.2	12411.3	287445	74301.5		Peak Found	Peak Found	High	High	High	5.386e-05	4.067e-07	56	17.4
[K].GDMTESEFEEQQAQQNNRPGR.[R]		1.66428e-09	9.41136e-06	1	1	5	A0A0L0LR86	A0A0L0LR86 [209-229]		0	2451.06	1.981	1.391	2.205	0.766037	0.934407	0.950747	0	0	0	5.50763e+06	1.09105e+07	7.66137e+06	1.21444e+07		Peak Found	High	High	High	High	5.386e-05	3.197e-07	53	29.74
[R].ALIDYGFFEAK.[T]		6.30512e-16	9.41136e-06	1	1	14	A0A0L0LR86	A0A0L0LR86 [184-194]		0	1273.65	0.746	1.191	1.735	0.943936	0.90943	0.933816	0	0	0	6.3996e+07	4.77675e+07	7.61968e+07	111059091		High	High	High	High	High	5.386e-05	6.305e-16	65	65.48
[K].GDMTESEFEEQQAQQNNRPGR.[R]	1xOxidation [M3]	4.52544e-10	9.41136e-06	1	1	3	A0A0L0LR86	A0A0L0LR86 [209-229]		0	2467.05	0.423	0.239	0.541	0.480605	0.218161	0.53663	0	0	0	5400720	2285246	1.29061e+06	2.91938e+06		High	High	Peak Found	High	High	5.386e-05	9.24e-08	50	26.15
[K].AQQDAMHAGAK.[G]		0.000113903	0.000142714	1	1	3	A0A0L0LR86	A0A0L0LR86 [141-151]		0	1127.53	0.131	2.252	0.373	0.158118	0.791382	0.714157	0	0	0	436132	57282.2	982173	162519		Peak Found	High	High	High	High	0.0001273	0.0002648	17	17.75
[K].INPFGYR.[L]		2.28756e-05	0.000142714	1	1	4	A0A0L0LR86	A0A0L0LR86 [5-11]		0	866.452	2.172	1.588	2.257	0.292193	0.683691	0.741957	0	0	0	76685408	166561264	121787480	173093488		High	High	High	High	High	0.0001022	0.0002648	33	37.71
[R].DFVLEDDQIR.[K]		0.00940309	0.000532656	1	1	3	A0A0L0LR86	A0A0L0LR86 [35-44]		0	1249.61	0.665	0.447	0.344	0.862013	0.640754	0.216575	0	0	0	9385940	6243241	4.19739e+06	3.2267e+06		High	High	Peak Found	High	High	0.0002449	0.002314	39	51.25
[R].LGGAEMSR.[S]	1xOxidation [M6]	0.0137242	0.000643793	1	1	3	A0A0L0LR86	A0A0L0LR86 [161-168]		0	836.393	0.046	0.415	0.016	9.12455e-05	0.659626	3.22522e-06	0	0	0	4.12268e+06	188731	1.71045e+06	66406.4		High	High	High	Peak Found	High	0.0003116	0.003049	43	17.91
[R].VPLQTLR.[A]		0.221084	0.00525336	1	1	4	A0A0L0LR86	A0A0L0LR86 [177-183]		0	826.515	1.266	0.532	1.082	0.880331	0.79004	0.958452	0	0	0	289531584	366407712	154169776	313204032		High	High	High	High	High	0.001789	0.05648	40	26.72
A0A133KUW5	ADP-dependent (S)-NAD(P)H-hydrate dehydratase OS=Bifidobacterium breve OX=1685 GN=nnrD PE=3 SV=1	0	225.938	34	13	57	13	587	60.6	4.61	1552	13	0	1.35	1.125	1.506	0.84501	0.915616	0.990089	65.39	55.28	44.94	8.11519e+07	1.04323e+08	8.8816e+07	1.26181e+08	High	High	High	High	1
Annotated Sequence	Modifications	Qvality PEP	Qvality q-value	# Protein Groups	# Proteins	# PSMs	Master Protein Accessions	Positions in Master Proteins	Modifications in Master Proteins	# Missed Cleavages	Theo. MH+ [Da]	Abundance Ratio: (1) / (0 - Chemostat)	Abundance Ratio: (2) / (0 - Chemostat)	Abundance Ratio: (3) / (0 - Chemostat)	Abundance Ratio Adj. P-Value: (1) / (0 - Chemostat)	Abundance Ratio Adj. P-Value: (2) / (0 - Chemostat)	Abundance Ratio Adj. P-Value: (3) / (0 - Chemostat)	Abundance Ratio Variability [%]: (1) / (0 - Chemostat)	Abundance Ratio Variability [%]: (2) / (0 - Chemostat)	Abundance Ratio Variability [%]: (3) / (0 - Chemostat)	Abundances (Grouped): 0 - Chemostat	Abundances (Grouped): 1	Abundances (Grouped): 2	Abundances (Grouped): 3	Quan Info	Found in Sample: [S1] F1: Sample, 0 - Chemostat	Found in Sample: [S2] F2: Sample, 1	Found in Sample: [S3] F3: Sample, 2	Found in Sample: [S4] F4: Sample, 3	Confidence (by Search Engine): Mascot	Percolator q-Value (by Search Engine): Mascot	Percolator PEP (by Search Engine): Mascot	Ions Score (by Search Engine): Mascot	Top Apex RT [min]
[R].RALAELAVSDPDTFK.[T]		6.30512e-16	9.41136e-06	1	1	3	A0A0L0LR87	A0A0L0LR87 [93-107]		1	1632.86	0.272	0.464	1.132	0.231171	0.735256	0.944459	0	0	0	2.80537e+06	763362	1.30231e+06	3.17475e+06		High	Peak Found	Peak Found	High	High	5.386e-05	6.305e-16	22	44.2
[R].LAGIELDRR.[A]		1.94045e-13	9.41136e-06	1	1	2	A0A0L0LR87	A0A0L0LR87 [85-93]		1	1042.6	0.612	0.573	0.355	0.810487	0.833511	0.180562	0	0	0	35399840	21653206	20271124	12576059		High	Peak Found	High	Peak Found	High	5.386e-05	5.643e-11	33	30.9
[K].EQLLHSFNYNFR.[D]		6.30512e-16	9.41136e-06	1	1	9	A0A0L0LR87	A0A0L0LR87 [37-48]		0	1567.77	0.31	0.635	1.011	0.124006	0.903804	0.929026	0	0	0	75089262	2.3246e+07	4.76888e+07	75920808		High	High	High	High	High	5.386e-05	2.535e-15	43	49.91
[R].AEGITYNR.[F]		1.23469e-10	9.41136e-06	1	1	4	A0A0L0LR87	A0A0L0LR87 [71-78]		0	923.458	0.524	0.491	0.51	0.61976	0.628737	0.331065	0	0	0	1.63207e+07	8.54783e+06	8.02114e+06	8.31704e+06		High	High	High	Peak Found	High	5.386e-05	2.673e-08	30	20.97
[K].AALPEDVNAPVEA.[-]		1.21406e-13	9.41136e-06	1	1	4	A0A0L0LR87	A0A0L0LR87 [115-127]		0	1295.65	0.549	0.595	0.69	0.721272	0.868739	0.605664	0	0	0	109890584	60326596	65418888	75877752		High	High	High	High	High	5.386e-05	3.604e-11	27	44.44
[R].ALAELAVSDPDTFK.[T]		6.30512e-16	9.41136e-06	1	1	13	A0A0L0LR87	A0A0L0LR87 [94-107]		0	1476.76	1.078	0.941	1.521	0.959317	0.985442	0.980222	0	0	0	121644930	131150427	114475645	185027594		High	High	High	High	High	5.386e-05	6.305e-16	31	50.8
[K].AKEQLLHSFNYNFR.[D]		6.30512e-16	9.41136e-06	1	1	3	A0A0L0LR87	A0A0L0LR87 [35-48]		1	1766.9	0.216	0.762	1.445	0.113885	0.941784	0.999435	0	0	0	15880854	3.42552e+06	1.21058e+07	22943792		High	Peak Found	Peak Found	High	High	5.386e-05	6.305e-16	46	42.48
[R].LAGIELDR.[R]		0.0202324	0.00179432	1	1	4	A0A0L0LR87	A0A0L0LR87 [85-92]		0	886.499	0.926	0.445	0.091	0.999883	0.612086	0.000255027	0	0	0	45253276	41910055	20145034	4137161		High	High	Peak Found	Peak Found	High	0.0006421	0.00442	41	37.31
A0A2K9B5A2	Galactoside symporter OS=Bifidobacterium breve OX=1685 GN=BB139W423_1667 PE=4 SV=1	0	150.797	14	6	41	6	493	53.8	7.47	896	6	0	1.209	0.827	1.505	0.919925	0.912615	0.990089	144.41	82.27	64.07	3.75639e+07	7.70495e+07	4.55132e+07	7.50573e+07	High	High	High	High	1
Annotated Sequence	Modifications	Qvality PEP	Qvality q-value	# Protein Groups	# Proteins	# PSMs	Master Protein Accessions	Positions in Master Proteins	Modifications in Master Proteins	# Missed Cleavages	Theo. MH+ [Da]	Abundance Ratio: (1) / (0 - Chemostat)	Abundance Ratio: (2) / (0 - Chemostat)	Abundance Ratio: (3) / (0 - Chemostat)	Abundance Ratio Adj. P-Value: (1) / (0 - Chemostat)	Abundance Ratio Adj. P-Value: (2) / (0 - Chemostat)	Abundance Ratio Adj. P-Value: (3) / (0 - Chemostat)	Abundance Ratio Variability [%]: (1) / (0 - Chemostat)	Abundance Ratio Variability [%]: (2) / (0 - Chemostat)	Abundance Ratio Variability [%]: (3) / (0 - Chemostat)	Abundances (Grouped): 0 - Chemostat	Abundances (Grouped): 1	Abundances (Grouped): 2	Abundances (Grouped): 3	Quan Info	Found in Sample: [S1] F1: Sample, 0 - Chemostat	Found in Sample: [S2] F2: Sample, 1	Found in Sample: [S3] F3: Sample, 2	Found in Sample: [S4] F4: Sample, 3	Confidence (by Search Engine): Mascot	Percolator q-Value (by Search Engine): Mascot	Percolator PEP (by Search Engine): Mascot	Ions Score (by Search Engine): Mascot	Top Apex RT [min]
[R].NIPTVHPIFVDQLNTYDVITAQYVVFTK.[E]		6.30512e-16	9.41136e-06	1	1	2	A0A0L0LR90	A0A0L0LR90 [175-202]		0	3235.7	1.397	2.398	3.027	0.946612	0.708769	0.792012	0	0	0	507607	709352	1.21709e+06	1536356		High	Peak Found	Peak Found	High	High	5.386e-05	6.305e-16	41	78.88
[R].IAVVDFGITEPSTK.[A]		4.82503e-10	9.41136e-06	1	1	4	A0A0L0LR90	A0A0L0LR90 [130-143]		0	1476.79	1.079	1.422	0.894	0.958919	0.798511	0.859029	0	0	0	80278896	86647248	114185896	71751384		High	High	High	High	High	5.386e-05	9.815e-08	90	54.96
[K].FTTVVFTR.[D]		2.38382e-10	9.41136e-06	1	1	3	A0A0L0LR90	A0A0L0LR90 [157-164]		0	970.536	0.968	1.006	1.351	0.988427	0.967032	0.999651	0	0	0	54892092	53153952	55205216	74182560		High	Peak Found	High	High	High	5.386e-05	5.007e-08	36	41.41
[M].ANVTLNVTDAK.[G]		6.30512e-16	9.41136e-06	1	1	2	A0A0L0LR90	A0A0L0LR90 [2-12]		0	1145.62	0.712	0.581	1.544	0.922483	0.853177	0.975366	0	0	0	103966024	73978064	60358248	160538592		Peak Found	High	High	Peak Found	High	5.386e-05	6.305e-16	64	29.87
[R].APQWYHGGVVFGPQPR.[D]		6.30512e-16	9.41136e-06	1	1	8	A0A0L0LR90	A0A0L0LR90 [87-102]		0	1795.9	0.618	1.158	2.219	0.825256	0.947069	0.756533	0	0	0	3.63843e+07	2.24767e+07	4.21502e+07	80725083		High	High	High	High	High	5.386e-05	6.305e-16	53	47.83
[K].EAFEAFVAAK.[T]		6.30512e-16	9.41136e-06	1	1	8	A0A0L0LR90	A0A0L0LR90 [203-212]		0	1082.55	0.757	0.567	1.452	0.950497	0.836268	0.990103	0	0	0	84184104	63744124	47736792	122219272		High	High	High	High	High	5.386e-05	6.305e-16	55	46.08
[R].DNINEWLSVR.[N]		6.30512e-16	9.41136e-06	1	1	7	A0A0L0LR90	A0A0L0LR90 [165-174]		0	1245.62	1.284	1.085	1.943	0.885334	0.967032	0.873573	0	0	0	3.67019e+07	47127568	3.98332e+07	7.13179e+07		High	High	High	High	High	5.386e-05	6.305e-16	67	59.64
[K].AAVAALSPITEDK.[F]		6.30512e-16	9.41136e-06	1	1	6	A0A0L0LR90	A0A0L0LR90 [144-156]		0	1285.7	1.169	1.162	1.721	0.924651	0.922954	0.936888	0	0	0	7.40731e+07	86558952	8.60828e+07	1.2748e+08		High	High	High	High	High	5.386e-05	6.305e-16	42	38.41
[K].AAVAALSPITEDKFTTVVFTR.[D]		6.30512e-16	9.41136e-06	1	1	16	A0A0L0LR90	A0A0L0LR90 [144-164]		1	2237.22	1.295	1.326	2.106	0.865689	0.848976	0.811518	0	0	0	45046896	5.83203e+07	5.97226e+07	9.48801e+07		High	High	High	High	High	5.386e-05	6.305e-16	83	63.27
[K].AHIPLIHQVVTAQLAAAR.[Q]		6.30512e-16	9.41136e-06	1	1	20	A0A0L0LR90	A0A0L0LR90 [35-52]		0	1909.11	0.069	0.519	1.34	2.45059e-05	0.735998	0.999651	0	0	0	5.3681e+07	3.69312e+06	2.78661e+07	7.19294e+07		High	High	High	High	High	5.386e-05	6.305e-16	13	47.86
[K].GQAAGTVEAPVELFGVSAEDVK.[A]		6.30512e-16	9.41136e-06	1	1	12	A0A0L0LR90	A0A0L0LR90 [13-34]		0	2174.1	0.876	0.813	1.365	0.991906	0.971518	0.999651	0	0	0	4.37555e+07	38334410	3.55911e+07	5.97384e+07		High	High	High	High	High	5.386e-05	6.305e-16	70	64.04
A0A2K9B468	Phosphate acetyltransferase OS=Bifidobacterium breve OX=1685 GN=GEO35_00180 PE=4 SV=1	0	340.869	55	23	83	23	556	59.5	5.39	2839	23	0	0.868	0.766	1.419	0.915706	0.863616	0.990089	63.51	73.05	59.02	1.8274e+08	2.30038e+08	2.22137e+08	4.04828e+08	High	High	High	High	1
Annotated Sequence	Modifications	Qvality PEP	Qvality q-value	# Protein Groups	# Proteins	# PSMs	Master Protein Accessions	Positions in Master Proteins	Modifications in Master Proteins	# Missed Cleavages	Theo. MH+ [Da]	Abundance Ratio: (1) / (0 - Chemostat)	Abundance Ratio: (2) / (0 - Chemostat)	Abundance Ratio: (3) / (0 - Chemostat)	Abundance Ratio Adj. P-Value: (1) / (0 - Chemostat)	Abundance Ratio Adj. P-Value: (2) / (0 - Chemostat)	Abundance Ratio Adj. P-Value: (3) / (0 - Chemostat)	Abundance Ratio Variability [%]: (1) / (0 - Chemostat)	Abundance Ratio Variability [%]: (2) / (0 - Chemostat)	Abundance Ratio Variability [%]: (3) / (0 - Chemostat)	Abundances (Grouped): 0 - Chemostat	Abundances (Grouped): 1	Abundances (Grouped): 2	Abundances (Grouped): 3	Quan Info	Found in Sample: [S1] F1: Sample, 0 - Chemostat	Found in Sample: [S2] F2: Sample, 1	Found in Sample: [S3] F3: Sample, 2	Found in Sample: [S4] F4: Sample, 3	Confidence (by Search Engine): Mascot	Percolator q-Value (by Search Engine): Mascot	Percolator PEP (by Search Engine): Mascot	Ions Score (by Search Engine): Mascot	Top Apex RT [min]
[M].AFGTDPTPDGLANPPIDDLMQHADSK.[Y]	1xOxidation [M20]	6.30512e-16	9.41136e-06	1	1	1	A0A0L0LR92	A0A0L0LR92 [2-27]		0	2739.26	0.828	0.01	0.777	0.962644	7.80361e-17	0.878342	0		0	797077	660037		619642		Peak Found	High	Not Found	Peak Found	High	5.386e-05	6.305e-16	44	53.82
[M].AFGTDPTPDGLANPPIDDLMQHADSK.[Y]		6.30512e-16	9.41136e-06	1	1	4	A0A0L0LR92	A0A0L0LR92 [2-27]		0	2723.26	2.816	1.083	2.582	0.468036	0.991782	0.918239	0	0	0	1.86324e+06	5.2478e+06	2.01854e+06	4810190		High	High	High	High	High	5.386e-05	6.305e-16	46	63.25
[R].EIDEGLLEETLGEDDTNEGN.[-]		9.53303e-06	0.000142714	1	1	2	A0A0L0LR92	A0A0L0LR92 [75-94]		0	2191.94	0.828	0.414	0.905	0.964098	0.691351	0.873573	0	0	0	1.12096e+06	928479	464434	1.0143e+06		Peak Found	High	Peak Found	High	High	0.0001022	0.0002648	19	71.92
[K].YALAIFAAK.[R]		0.0116911	0.000643793	1	1	2	A0A0L0LR92	A0A0L0LR92 [28-36]		0	967.561	0.523	0.646	1.278	0.683376	0.910064	0.988554	0	0	0	24816954	12975134	16027965	31718658		High	Peak Found	Peak Found	High	High	0.0003116	0.002655	36	54.34
A0A0L0LTS3	Peptidyl-prolyl cis-trans isomerase OS=Bifidobacterium breve OX=1685 GN=fkbP PE=3 SV=1	0	151.528	76	7	49	7	135	14.3	5.21	1282	7	0	1.262	1.083	1.418	0.894685	0.955188	0.990089	21.57	27.26	45.71	1.30066e+08	1.73908e+08	1.49262e+08	1.97889e+08	High	High	High	High	1
Annotated Sequence	Modifications	Qvality PEP	Qvality q-value	# Protein Groups	# Proteins	# PSMs	Master Protein Accessions	Positions in Master Proteins	Modifications in Master Proteins	# Missed Cleavages	Theo. MH+ [Da]	Abundance Ratio: (1) / (0 - Chemostat)	Abundance Ratio: (2) / (0 - Chemostat)	Abundance Ratio: (3) / (0 - Chemostat)	Abundance Ratio Adj. P-Value: (1) / (0 - Chemostat)	Abundance Ratio Adj. P-Value: (2) / (0 - Chemostat)	Abundance Ratio Adj. P-Value: (3) / (0 - Chemostat)	Abundance Ratio Variability [%]: (1) / (0 - Chemostat)	Abundance Ratio Variability [%]: (2) / (0 - Chemostat)	Abundance Ratio Variability [%]: (3) / (0 - Chemostat)	Abundances (Grouped): 0 - Chemostat	Abundances (Grouped): 1	Abundances (Grouped): 2	Abundances (Grouped): 3	Quan Info	Found in Sample: [S1] F1: Sample, 0 - Chemostat	Found in Sample: [S2] F2: Sample, 1	Found in Sample: [S3] F3: Sample, 2	Found in Sample: [S4] F4: Sample, 3	Confidence (by Search Engine): Mascot	Percolator q-Value (by Search Engine): Mascot	Percolator PEP (by Search Engine): Mascot	Ions Score (by Search Engine): Mascot	Top Apex RT [min]
[K].LVCIPTSSGTGSEVTPFAVITDHK.[T]	1xCarbamidomethyl [C3]	6.30512e-16	9.41136e-06	1	1	6	A0A0L0LR93	A0A0L0LR93 [609-632]		0	2516.27	0.698	0.581	0.757	0.899198	0.86524	0.707431	0	0	0	2.11183e+07	1.47455e+07	1.2272e+07	15979580		High	High	High	High	High	5.386e-05	6.305e-16	58	61.2
[R].NLGIDTGKTPAEAVENLAK.[A]		6.30512e-16	9.41136e-06	1	1	5	A0A0L0LR93	A0A0L0LR93 [799-817]		1	1941.03	1.443	1.161	2.223	0.9408	0.979148	0.944727	0	0	0	6.2507e+06	9.0197e+06	7.25489e+06	1.3894e+07		High	High	High	High	High	5.386e-05	6.305e-16	57	51.98
[R].NLGIDTGK.[T]		2.16164e-10	9.41136e-06	1	1	2	A0A0L0LR93	A0A0L0LR93 [799-806]		0	817.441	1.916	0.378	2.148	0.800931	0.510353	0.944727	0	0	0	9257403	17740358	3.50189e+06	19881648		Peak Found	Peak Found	High	High	High	5.386e-05	4.563e-08	32	23.86
[K].NIFACEHITNYLAGQK.[T]	1xCarbamidomethyl [C5]	6.30512e-16	9.41136e-06	1	1	4	A0A0L0LR93	A0A0L0LR93 [84-99]		0	1878.92	0.867	0.806	2.277	0.965279	0.937285	0.907216	0	0	0	11434287	9908315	9218228	26033798		High	High	High	High	High	5.386e-05	6.305e-16	32	52.36
[K].NSATKPTPEEK.[L]		6.30512e-16	9.41136e-06	1	1	4	A0A0L0LR93	A0A0L0LR93 [6-16]		0	1201.61	0.046	0.595	0.171	0.00945432	0.931879	0.346437	0	0	0	449678	20711.2	267512	76875.8		High	High	High	High	High	5.386e-05	6.305e-16	62	17.45
[K].LGAGHTAAIHTNNQELVR.[E]		6.30512e-16	9.41136e-06	1	1	8	A0A0L0LR93	A0A0L0LR93 [384-401]		0	1901.99	0.766	0.462	1.145	0.951405	0.670261	0.971781	0	0	0	40946910	31374560	18922935	4.68647e+07		High	High	High	High	High	5.386e-05	6.305e-16	47	23.21
[K].LAPVQAVLK.[A]		1.91765e-11	9.41136e-06	1	1	4	A0A0L0LR93	A0A0L0LR93 [359-367]		0	938.603	0.631	0.648	0.966	0.852057	0.915085	0.904714	0	0	0	123083864	77638112	79740472	118953672		High	High	High	High	High	5.386e-05	4.522e-09	41	36.24
[R].IPLINDMK.[D]	1xOxidation [M7]	1.40122e-11	9.41136e-06	1	1	4	A0A0L0LR93	A0A0L0LR93 [866-873]		0	959.523	0.758	0.552	1.138	0.902635	0.740444	0.915494	0	0	0	14514262	1.10029e+07	8.01492e+06	16516879		High	High	High	Peak Found	High	5.386e-05	3.351e-09	37	33.43
[R].IIDYVEPEPSVETVEK.[G]		6.30512e-16	9.41136e-06	1	1	4	A0A0L0LR93	A0A0L0LR93 [528-543]		0	1846.93	1.285	0.98	0.234	0.953658	0.991478	0.0500833	0	0	0	1.83165e+07	23540287	1.79452e+07	4.28858e+06		High	High	High	Peak Found	High	5.386e-05	6.305e-16	26	45.96
[K].IMWLLYEHPEIAFSDVR.[E]		6.30512e-16	9.41136e-06	1	1	3	A0A0L0LR93	A0A0L0LR93 [571-587]		0	2119.07	2.316	3.717	1.281	0.668365	0.219625	0.973268	0	0	0	1.95014e+06	4515613	7.24899e+06	2.49834e+06		Peak Found	Peak Found	High	High	High	5.386e-05	6.305e-16	17	75.18
[K].LIWDNLAESVNGEPGLAK.[T]		6.30512e-16	9.41136e-06	1	1	4	A0A0L0LR93	A0A0L0LR93 [698-715]		0	1926	1.316	1.658	0.369	0.970375	0.785975	0.16937	0	0	0	1.19615e+07	1.5741e+07	19832573	4.41703e+06		High	High	Peak Found	High	High	5.386e-05	1.876e-13	95	67.64
[K].VMEQLGIVDK.[I]		3.31722e-06	9.41136e-06	1	1	3	A0A0L0LR93	A0A0L0LR93 [503-512]		0	1131.61	5.635	5.623	4.215	0.0232676	0.0286378	0.447974	0	0	0	7233073	40761404	40673680	30489446		Peak Found	High	High	High	High	0.0001022	0.0002648	60	39.34
[K].TYFEPNAIK.[Y]		3.12239e-09	9.41136e-06	1	1	3	A0A0L0LR93	A0A0L0LR93 [477-485]		0	1082.55	1.406	1.291	2.473	0.932037	0.905165	0.796631	0	0	0	15388822	21631536	19861254	38049008		High	Peak Found	High	High	High	5.386e-05	5.834e-07	17	35.68
[K].YPITDYALTPSVAIVDPVLAR.[T]		6.30512e-16	9.41136e-06	1	1	6	A0A0L0LR93	A0A0L0LR93 [637-657]		0	2274.24	0.588	0.73	1.254	0.783359	0.952276	0.986902	0	0	0	21627683	12722125	1.57918e+07	27131586		High	High	High	High	High	5.386e-05	6.305e-16	28	75.53
[R].YNGQIPEEPTSWPK.[Y]		2.52413e-06	9.41136e-06	1	1	3	A0A0L0LR93	A0A0L0LR93 [770-783]		0	1645.79	1.267	1.536	1.655	0.969123	0.877375	0.98683	0	0	0	3.65063e+06	4.62541e+06	5607306	6042436		Peak Found	High	High	High	High	0.0001022	0.0002648	36	44.59
[K].YMFGCVAGSGEKPVLNSVVPGK.[S]	1xCarbamidomethyl [C5]	6.30512e-16	9.41136e-06	1	1	6	A0A0L0LR93	A0A0L0LR93 [300-321]		0	2296.15	3.828	4.643	6.872	0.209923	0.190729	0.262524	0	0	0	2.57637e+06	9.86166e+06	1.1961e+07	1.7706e+07		High	High	High	High	High	5.386e-05	6.305e-16	20	51.62
[K].TPAEAVENLAK.[A]		6.30512e-16	9.41136e-06	1	1	6	A0A0L0LR93	A0A0L0LR93 [807-817]		0	1142.61	0.998	1.439	2.024	0.999962	0.886338	0.896271	0	0	0	25871324	25814042	37217152	52353864		High	High	High	High	High	5.386e-05	6.305e-16	42	37.49
[R].TNSILLPYVIR.[Y]		6.30512e-16	9.41136e-06	1	1	7	A0A0L0LR93	A0A0L0LR93 [759-769]		0	1288.76	3.535	2.182	3.46	0.0564023	0.581124	0.427301	0	0	0	1.74951e+07	6.18421e+07	3.81782e+07	6.05301e+07		High	High	High	High	High	5.386e-05	8.612e-16	33	61.34
[K].TVGIIREDDVLGIDEVAEPVGVVAGVTPVTNPTSTAIFK.[S]		6.30512e-16	9.41136e-06	1	1	5	A0A0L0LR93	A0A0L0LR93 [100-138]		1	3979.13	1.635	0.633	1.055	0.894643	0.916082	0.928135	0	0	0	6.64886e+06	1.08732e+07	4206160	7.0175e+06		High	High	Peak Found	High	High	5.386e-05	6.305e-16	73	77.01
[K].TGYKYPITDYALTPSVAIVDPVLAR.[T]		9.96602e-12	9.41136e-06	1	1	2	A0A0L0LR93	A0A0L0LR93 [633-657]		1	2723.47	0.374	0.01	2.425	0.468671	7.80361e-17	0.887975	0		0	3.76896e+06	1.41063e+06		9.14147e+06		High	Peak Found	Not Found	High	High	5.386e-05	2.419e-09	40	69.5
[K].ASVAALNK.[H]		7.14835e-15	9.41136e-06	1	1	2	A0A0L0LR93	A0A0L0LR93 [53-60]		0	773.452	0.312	0.687	0.532	0.154176	0.937306	0.347914	0	0	0	61014264	1.90221e+07	41920060	32442872		High	Peak Found	Peak Found	High	High	5.386e-05	2.415e-12	60	19.99
[K].EQAFEMCEK.[M]	1xCarbamidomethyl [C7]	1.52451e-08	9.41136e-06	1	1	3	A0A0L0LR93	A0A0L0LR93 [372-380]		0	1171.48	1.858	1.716	4.311	0.855361	0.914918	0.633842	0	0	0	776893	1.44312e+06	1.33351e+06	3.34897e+06		Peak Found	High	High	High	High	5.386e-05	2.644e-06	14	28.46
[K].GAAMMRDEFEPDTIIAVGGGSPMDASK.[I]		6.30512e-16	9.41136e-06	1	1	2	A0A0L0LR93	A0A0L0LR93 [544-570]		1	2753.26	100	100	100	8.61088e-17	7.80361e-17	8.04199e-17					2259778	2.36043e+06	3.3948e+06		Not Found	High	High	Peak Found	High	5.386e-05	6.305e-16	34	60.08
[K].ANNKEQAFEMCEK.[M]	1xCarbamidomethyl [C11]	6.30512e-16	9.41136e-06	1	1	2	A0A0L0LR93	A0A0L0LR93 [368-380]		1	1598.69	0.01	0.331	3.493	8.61088e-17	0.683691	0.678617		0	0	833089		275424	2.90986e+06		Peak Found	High	Peak Found	High	High	5.386e-05	6.305e-16	27	23.69
[R].DEFEPDTIIAVGGGSPMDASK.[I]	1xOxidation [M17]	1.077e-08	9.41136e-06	1	1	1	A0A0L0LR93	A0A0L0LR93 [550-570]		0	2151.98														No Quan Values	Not Found	Not Found	Not Found	High	High	5.386e-05	1.899e-06	61
[R].DEFEPDTIIAVGGGSPMDASK.[I]		8.78184e-16	9.41136e-06	1	1	7	A0A0L0LR93	A0A0L0LR93 [550-570]		0	2135.98	4.789	3.424	5.726	0.228245	0.401657	0.325826	0	0	0	883280	4.23015e+06	3.02412e+06	5.05739e+06		High	High	High	High	High	5.386e-05	3.265e-13	10	63.93
[K].DIAVGAYYGVSQEEGHK.[L]		6.30512e-16	9.41136e-06	1	1	6	A0A0L0LR93	A0A0L0LR93 [874-890]		0	1822.86	0.993	0.69	1.566	0.990129	0.901581	0.996469	0	0	0	9893007	9.82148e+06	6.82887e+06	1.54945e+07		High	High	High	Peak Found	High	5.386e-05	6.305e-16	80	41.1
[R].AYEDQCTPANPR.[I]	1xCarbamidomethyl [C6]	6.30512e-16	9.41136e-06	1	1	3	A0A0L0LR93	A0A0L0LR93 [854-865]		0	1421.61	1.08	0.624	0.402	0.999883	0.888568	0.37373	0	0	0	2.77086e+06	2993333	1.73003e+06	1.11452e+06		High	Peak Found	High	High	High	5.386e-05	6.305e-16	45	20.5
[R].EDDVLGIDEVAEPVGVVAGVTPVTNPTSTAIFK.[S]		6.30512e-16	9.41136e-06	1	1	3	A0A0L0LR93	A0A0L0LR93 [106-138]		0	3339.72	1.388	0.46	0.904	0.947234	0.69715	0.886118	0	0	0	5466477	7.58922e+06	2.51191e+06	4.94272e+06		Peak Found	High	Peak Found	High	High	5.386e-05	6.305e-16	75	78.36
[R].CPIIFGFHPGAQNCSVAAAK.[I]	2xCarbamidomethyl [C1; C14]	6.30512e-16	9.41136e-06	1	1	3	A0A0L0LR93	A0A0L0LR93 [147-166]		0	2145.04	0.754	1.856	3.361	0.916308	0.816881	0.745151	0	0	0	4.14237e+06	3.12229e+06	7.68806e+06	13923046		High	High	Peak Found	High	High	5.386e-05	6.305e-16	74	48.38
[R].DAAIEAGAPENCIQWIEHPSIEATGALMK.[H]	1xCarbamidomethyl [C12]	6.30512e-16	9.41136e-06	1	1	2	A0A0L0LR93	A0A0L0LR93 [170-198]		0	3122.49	6.839	7.749	11.645	0.0593066	0.0284669	0.045832	0	0	0	545599	3.7316e+06	4227919	6353545		Peak Found	High	High	Peak Found	High	5.386e-05	6.305e-16	39	70.83
[K].LAAAEAEVDALVAK.[G]		6.30512e-16	9.41136e-06	1	1	10	A0A0L0LR93	A0A0L0LR93 [17-30]		0	1370.75	1.611	0.907	0.127	0.685613	0.995107	0.00362121	0	0	0	3.41023e+07	5.49447e+07	3.0914e+07	4.32783e+06		High	High	High	Peak Found	High	5.386e-05	6.305e-16	111	52.34
[K].HDGIATILATGGPGMVK.[A]	1xOxidation [M15]	6.30512e-16	9.41136e-06	1	1	3	A0A0L0LR93	A0A0L0LR93 [199-215]		0	1653.86	0.995	0.565	3.11	0.982132	0.858538	0.767465	0	0	0	3.71762e+06	3.69904e+06	2.09893e+06	1.15625e+07		Peak Found	Peak Found	High	High	High	5.386e-05	6.305e-16	60	44.28
[K].HDGIATILATGGPGMVK.[A]		6.30512e-16	9.41136e-06	1	1	8	A0A0L0LR93	A0A0L0LR93 [199-215]		0	1637.87	5.603	7.323	11.399	0.074753	0.00566736	0.019576	0	0	0	2.75795e+06	1.54526e+07	2.01969e+07	31437241		High	High	High	High	High	5.386e-05	6.305e-16	39	50.4
[K].HFDYGMICATEQAIIAHK.[D]	1xCarbamidomethyl [C8]	6.30512e-16	9.41136e-06	1	1	6	A0A0L0LR93	A0A0L0LR93 [254-271]		0	2104.99	3.303	3.535	5.366	0.358128	0.299398	0.367891	0	0	0	1.75422e+06	5.79424e+06	6201107	9412545		High	High	High	High	High	5.386e-05	6.305e-16	35	63.9
[K].GQQALVEFEK.[L]		1.06619e-15	9.41136e-06	1	1	2	A0A0L0LR93	A0A0L0LR93 [31-40]		0	1148.59	1.212	0.926	1.891	0.953658	0.998738	0.932386	0	0	0	27463422	33299018	25443636	51942632		Peak Found	High	Peak Found	High	High	5.386e-05	3.931e-13	42	36.22
[K].AAGFDIPEDATILAAECK.[E]	1xCarbamidomethyl [C17]	6.30512e-16	9.41136e-06	1	1	6	A0A0L0LR93	A0A0L0LR93 [329-346]		0	1891.91	1.215	1.195	1.771	0.987808	0.957895	0.984683	0	0	0	1.27037e+07	15436855	1.51817e+07	22500875		High	High	High	High	High	5.386e-05	6.305e-16	48	65.11
[K].AAYSSGKPALGVGAGNAPAYVDK.[D]		6.30512e-16	9.41136e-06	1	1	4	A0A0L0LR93	A0A0L0LR93 [216-238]		0	2164.1	1.388	0.527	1.168	0.947234	0.819158	0.969986	0	0	0	1.3709e+06	1.90279e+06	722319	1.60132e+06		High	High	High	High	High	5.386e-05	6.305e-16	43	34.68
[K].AAYSSGKPALGVGAGNAPAYVDKDVDIVR.[A]		6.30512e-16	9.41136e-06	1	1	9	A0A0L0LR93	A0A0L0LR93 [216-244]		1	2861.48	0.778	1.302	1.378	0.933579	0.911075	0.996469	0	0	0	1.95101e+07	15185636	25396962	26886271		High	High	High	High	High	5.386e-05	6.305e-16	61	44.57
[R].AANDLVLSK.[H]		1.90158e-14	9.41136e-06	1	1	1	A0A0L0LR93	A0A0L0LR93 [245-253]		0	930.525	0.01	0.01	0.941	8.61088e-17	7.80361e-17	0.888096			0	29109302			27404084		High	Not Found	Not Found	Peak Found	High	5.386e-05	6.143e-12	36	26.84
[R].KAYFVNAEEK.[A]		9.89823e-07	9.41136e-06	1	1	1	A0A0L0LR93	A0A0L0LR93 [285-294]		1	1198.61	100	100		8.61088e-17	7.80361e-17						10951098	16361489			Not Found	High	Peak Found	Not Found	High	5.386e-05	0.0001311	36	22.57
[K].YMFGCVAGSGEKPVLNSVVPGK.[S]	1xCarbamidomethyl [C5]; 1xOxidation [M2]	0.0016066	0.000142714	1	1	1	A0A0L0LR93	A0A0L0LR93 [300-321]		0	2312.14	0.697	0.612	1.266	0.887875	0.901671	0.972755	0	0	0	2.31881e+06	1617338	1.41945e+06	2.9362e+06		Peak Found	Peak Found	High	Peak Found	High	0.0001273	0.0004116	7	47.71
[R].DAAIEAGAPENCIQWIEHPSIEATGALMK.[H]	1xCarbamidomethyl [C12]; 1xOxidation [M28]	0.00183708	0.000142714	1	1	1	A0A0L0LR93	A0A0L0LR93 [170-198]		0	3138.49	1.461	1.382	1.531	0.936188	0.957702	0.990103	0	0	0	448478	655365	620008	686628		Peak Found	High	Peak Found	Peak Found	High	0.0001273	0.0004499	2	66.23
[R].IPLINDMKDIAVGAYYGVSQEEGHK.[L]		0.00103662	0.000142714	1	1	1	A0A0L0LR93	A0A0L0LR93 [866-890]		1	2747.37	1.949	1.149	2.729	0.861546	0.975089	0.872281	0	0	0	318563	620829	366017	869230		High	Peak Found	Peak Found	Peak Found	High	0.0001273	0.0003257	3	72.43
[K].DVYAPLIK.[E]		0.00107489	0.000142714	1	1	4	A0A0L0LR93	A0A0L0LR93 [272-279]		0	918.529	1.867	2.005	1.996	0.466311	0.437582	0.865465	0	0	0	34798944	64953776	69788912	69474944		High	High	High	High	High	0.0001273	0.000331	9	43.37
[K].QVDHIVAK.[A]		0.00850418	0.000404854	1	1	2	A0A0L0LR93	A0A0L0LR93 [45-52]		0	909.515	0.031	1.222	0.157	0.0001205	0.983902	0.133084	0	0	0	1.04968e+06	32397.6	1.28231e+06	164797		Peak Found	High	Peak Found	High	High	0.0002068	0.002071	13	18.66
[K].AYFVNAEEK.[A]		0.0193986	0.00100555	1	1	3	A0A0L0LR93	A0A0L0LR93 [286-294]		0	1070.52	0.764	0.444	0.966	0.921255	0.751201	0.865256	0	0	0	7.18506e+06	5488590	3.18854e+06	6941484		High	High	High	Peak Found	High	0.000492	0.004217	29	28.46
[R].IPLINDMK.[D]		0.0193986	0.00146966	1	1	5	A0A0L0LR93	A0A0L0LR93 [866-873]		0	943.528	8.479	5.275	6.926	0.000389575	0.0362664	0.0790907	0	0	0	7.64511e+06	64826232	40330012	52946912		High	High	High	High	High	0.000551	0.004217	27	42.96
[K].SPQFIAK.[A]		0.0205232	0.00179432	1	1	3	A0A0L0LR93	A0A0L0LR93 [322-328]		0	790.446	1.491	0.01	1.718	0.880279	7.80361e-17	0.973603	0		0	20394812	30409126		35042464		High	High	Not Found	High	High	0.0006421	0.004499	29	23.71
[K].AVIVCDK.[V]	1xCarbamidomethyl [C5]	0.0218119	0.00179432	1	1	3	A0A0L0LR93	A0A0L0LR93 [496-502]		0	804.428	0.132	0.724	0.52	0.0118472	0.924299	0.400881	0	0	0	15321436	2.02318e+06	11087153	7.9615e+06		High	Peak Found	High	High	High	0.0006421	0.004869	42	19.87
A0A2K9B845	Formate--tetrahydrofolate ligase OS=Bifidobacterium breve OX=1685 GN=NRBB57_0206 PE=4 SV=1	0	309.425	53	24	76	24	505	53.8	5.12	2564	24	0	1.133	0.893	1.413	0.95838	0.978548	0.987749	53.39	47.56	47.41	2.37121e+08	2.82607e+08	2.47416e+08	2.90917e+08	High	High	High	High	1
Annotated Sequence	Modifications	Qvality PEP	Qvality q-value	# Protein Groups	# Proteins	# PSMs	Master Protein Accessions	Positions in Master Proteins	Modifications in Master Proteins	# Missed Cleavages	Theo. MH+ [Da]	Abundance Ratio: (1) / (0 - Chemostat)	Abundance Ratio: (2) / (0 - Chemostat)	Abundance Ratio: (3) / (0 - Chemostat)	Abundance Ratio Adj. P-Value: (1) / (0 - Chemostat)	Abundance Ratio Adj. P-Value: (2) / (0 - Chemostat)	Abundance Ratio Adj. P-Value: (3) / (0 - Chemostat)	Abundance Ratio Variability [%]: (1) / (0 - Chemostat)	Abundance Ratio Variability [%]: (2) / (0 - Chemostat)	Abundance Ratio Variability [%]: (3) / (0 - Chemostat)	Abundances (Grouped): 0 - Chemostat	Abundances (Grouped): 1	Abundances (Grouped): 2	Abundances (Grouped): 3	Quan Info	Found in Sample: [S1] F1: Sample, 0 - Chemostat	Found in Sample: [S2] F2: Sample, 1	Found in Sample: [S3] F3: Sample, 2	Found in Sample: [S4] F4: Sample, 3	Confidence (by Search Engine): Mascot	Percolator q-Value (by Search Engine): Mascot	Percolator PEP (by Search Engine): Mascot	Ions Score (by Search Engine): Mascot	Top Apex RT [min]
[K].NDGVEYVLECTGFYTSAEK.[S]	1xCarbamidomethyl [C10]	6.30512e-16	9.41136e-06	1	1	7	A0A0L0LR94	A0A0L0LR94 [101-119]		0	2181.96	1.285	1.3	4.646	0.970375	0.955382	0.4433	0	0	0	2937174	3.77454e+06	3819266	13645922		High	High	High	High	High	5.386e-05	6.305e-16	64	70.35
[R].RIFELQAR.[G]		6.30512e-16	9.41136e-06	1	1	4	A0A0L0LR94	A0A0L0LR94 [20-27]		1	1032.59	0.564	1.021	3.089	0.708536	0.999983	0.718785	0	0	0	7446455	4200926	7.6059e+06	22999174		High	High	High	High	High	5.386e-05	8.758e-14	42	30.63
[K].IGINGFGR.[I]		2.06194e-13	9.41136e-06	1	1	4	A0A0L0LR94	A0A0L0LR94 [5-12]		0	833.463	1.329	1.855	2.75	0.861546	0.517144	0.528613	0	0	0	37240592	49503820	69078816	102425400		High	High	High	High	High	5.386e-05	5.975e-11	62	37.33
[K].VLISAPAKDDTTPTVVFGVNHDILK.[A]		6.30512e-16	9.41136e-06	1	1	6	A0A0L0LR94	A0A0L0LR94 [131-155]		1	2650.45	0.505	2.089	3.644	0.654333	0.396758	0.257721	0	0	0	39795546	2.0112e+07	83113112	145007883		High	High	High	High	High	5.386e-05	6.305e-16	26	55.19
[R].TVSFYDNEYGFTSNMIR.[T]	1xOxidation [M15]	4.44227e-11	9.41136e-06	1	1	1	A0A0L0LR94	A0A0L0LR94 [326-342]		0	2059.91														No Quan Values	Not Found	Not Found	Not Found	High	High	5.386e-05	1.007e-08	48
[K].YDSTHGTFR.[H]		3.10148e-15	9.41136e-06	1	1	2	A0A0L0LR94	A0A0L0LR94 [54-62]		0	1083.49	1.459	5.576	4.114	0.946612	0.146377	0.552221	0	0	0	362691	529086	2022243	1492024		Peak Found	Peak Found	High	High	High	5.386e-05	1.09e-12	41	19.66
[R].VQVPDGSVTELTTVLNTETTADEINEAFK.[A]		6.30512e-16	9.41136e-06	1	1	8	A0A0L0LR94	A0A0L0LR94 [250-278]		0	3121.54	1.145	1.59	2.714	0.995307	0.826452	0.804566	0	0	0	9.50199e+06	10881246	15105067	2.57863e+07		High	High	High	High	High	5.386e-05	6.305e-16	85	78.97
[K].SQAHINAGAK.[K]		6.30512e-16	9.41136e-06	1	1	2	A0A0L0LR94	A0A0L0LR94 [120-129]		0	996.522	0.268	16.971	2.385	0.687057	0.00411799	0.906348	0	0	0	95745.2	25630.5	1624846	228305		Peak Found	Peak Found	High	High	High	5.386e-05	6.305e-16	53	17.56
[K].ATEDSIIVDGK.[E]		5.58767e-08	9.41136e-06	1	1	2	A0A0L0LR94	A0A0L0LR94 [73-83]		0	1147.58	0.544	0.689	2.168	0.712576	0.92962	0.788656	0	0	0	33801564	18376710	23280870	73269912		Peak Found	High	Peak Found	High	High	5.386e-05	9.112e-06	97	29.33
[K].ASDVIVSAGSCTTNSMAAMVK.[L]	1xCarbamidomethyl [C11]	6.30512e-16	9.41136e-06	1	1	3	A0A0L0LR94	A0A0L0LR94 [156-176]		0	2099.98														No Quan Values	Not Found	High	High	High	High	5.386e-05	6.305e-16	74
[K].ASDVIVSAGSCTTNSMAAMVK.[L]	1xCarbamidomethyl [C11]; 1xOxidation [M16]	6.30512e-16	9.41136e-06	1	1	3	A0A0L0LR94	A0A0L0LR94 [156-176]		0	2115.97														No Quan Values	Not Found	Not Found	High	High	High	5.386e-05	4.751e-15	90
[K].DANNIPWVK.[N]		4.8496e-14	9.41136e-06	1	1	4	A0A0L0LR94	A0A0L0LR94 [92-100]		0	1056.55	2.772	4.647	8.477	0.163009	0.0164777	0.00539738	0	0	0	20004248	55447904	92959128	169584336		High	High	High	High	High	5.386e-05	1.501e-11	46	45.63
[K].DDTTPTVVFGVNHDILK.[A]		6.30512e-16	9.41136e-06	1	1	7	A0A0L0LR94	A0A0L0LR94 [139-155]		0	1870.95	0.616	1.688	4.095	0.8398	0.809923	0.337372	0	0	0	1.05498e+07	6.50394e+06	1.78127e+07	43201535		High	High	High	High	High	5.386e-05	6.305e-16	46	56.25
[R].HDDGTPVDVK.[A]		5.2319e-08	9.41136e-06	1	1	4	A0A0L0LR94	A0A0L0LR94 [63-72]		0	1082.51	0.181	0.452	0.519	0.0525038	0.535126	0.336331	0	0	0	16971814	3.07677e+06	7.67879e+06	8804086		High	High	High	High	High	5.386e-05	8.557e-06	59	19.43
[R].AAAINTIAHSTGAAK.[A]		6.30512e-16	9.41136e-06	1	1	7	A0A0L0LR94	A0A0L0LR94 [216-230]		0	1396.75	0.872	0.777	3.745	0.99238	0.972056	0.236589	0	0	0	106508002	92874066	8.27806e+07	398840304		High	High	High	High	High	5.386e-05	6.305e-16	88	23.27
[K].KVLISAPAKDDTTPTVVFGVNHDILK.[A]		5.14455e-14	9.41136e-06	1	1	6	A0A0L0LR94	A0A0L0LR94 [130-155]		2	2778.54	0.429	2.134	5.446	0.473099	0.562111	0.173092	0	0	0	7.99459e+06	3.43344e+06	17060957	43539224		High	Peak Found	High	High	High	5.386e-05	1.59e-11	62	49.47
[K].AAFSDTDYYGYNDEGIVSSDILGDTHGGVFDPTQTDVNTIDGVTLAR.[T]		3.06508e-15	9.41136e-06	1	1	2	A0A0L0LR94	A0A0L0LR94 [279-325]		0	4982.28	0.835	0.578	0.923	0.947234	0.872038	0.866679	0	0	0	3.01758e+06	2.51962e+06	1.74399e+06	2.78493e+06		Peak Found	High	High	Peak Found	High	5.386e-05	1.077e-12	57	77.33
[R].GGQAGDIEVAAINDLTTPATLAYLLK.[Y]		1.08431e-12	9.41136e-06	1	1	2	A0A0L0LR94	A0A0L0LR94 [28-53]		0	2615.39	100		100	8.61088e-17		8.04199e-17					557473		1917559		Not Found	Peak Found	Not Found	High	High	5.386e-05	2.916e-10	63	79.77
[K].AGFMTTIHAYTGTQMLLDGPR.[G]	1xOxidation [M15]	0.000812493	0.000142714	1	1	2	A0A0L0LR94	A0A0L0LR94 [186-206]		0	2297.11	2.285	5.441	8.693	0.726642	0.118948	0.128138	0	0	0	697512	1593839	3.79551e+06	6.06329e+06		High	Peak Found	High	Peak Found	High	0.0001273	0.0002972	25	58.82
[K].AGFMTTIHAYTGTQMLLDGPR.[G]		0.0088483	0.000404854	1	1	1	A0A0L0LR94	A0A0L0LR94 [186-206]		0	2281.11			100			8.04199e-17							788250		Not Found	Not Found	Not Found	High	High	0.0002068	0.002166	13	79.05
[R].TLLYFAEISE.[-]		0.0124236	0.000643793	1	1	2	A0A0L0LR94	A0A0L0LR94 [343-352]		0	1185.6	1.114	0.761	3.163	0.999962	0.947069	0.701013	0	0	0	2.54535e+06	2835949	1.93769e+06	8052167		High	Peak Found	High	Peak Found	High	0.0003116	0.002773	9	74.46
[K].KVLISAPAK.[D]		0.0161572	0.00076207	1	1	2	A0A0L0LR94	A0A0L0LR94 [130-138]		1	926.603	0.73	0.419	2.378	0.918823	0.73198	0.928135	0	0	0	935011	682293	391999	2.22381e+06		High	Peak Found	Peak Found	High	High	0.0003453	0.00368	7	20.92
[K].VVPSVNGK.[L]		0.0194058	0.00146966	1	1	4	A0A0L0LR94	A0A0L0LR94 [235-242]		0	799.467	0.354	0.98	1.367	0.31507	0.991478	0.994476	0	0	0	16896598	5.98186e+06	16559806	23097226		High	High	High	High	High	0.000551	0.004217	36	19.72
[K].VLISAPAK.[D]		0.0222122	0.00179432	1	1	3	A0A0L0LR94	A0A0L0LR94 [131-138]		0	798.508	1.005	0.951	2.626	0.999962	0.997438	0.652312	0	0	0	25404260	25532542	24169554	66699764		High	Peak Found	High	High	High	0.0006421	0.004989	51	25.36
[R].IFELQAR.[G]		0.0588897	0.00268438	1	1	4	A0A0L0LR94	A0A0L0LR94 [21-27]		0	876.494	1.611	2.876	1.577	0.651271	0.147354	0.973016	0	0	0	41146508	66266604	118321448	64895420		High	High	High	High	High	0.0009366	0.01586	37	37.23
A0A2K9BC88	Ribose transport ATP-binding protein rbsA OS=Bifidobacterium breve OX=1685 GN=NRBB57_1698 PE=4 SV=1	0	7.497	6	3	4	3	506	54.2	5.59	62	3	0	0.717	0.285	1.527	0.711837	0.0327421	0.987118	0	153.3	6.72	4.27465e+06	1.72986e+06	1.9155e+06	6.49585e+06	High	Peak Found	High	High	1
Annotated Sequence	Modifications	Qvality PEP	Qvality q-value	# Protein Groups	# Proteins	# PSMs	Master Protein Accessions	Positions in Master Proteins	Modifications in Master Proteins	# Missed Cleavages	Theo. MH+ [Da]	Abundance Ratio: (1) / (0 - Chemostat)	Abundance Ratio: (2) / (0 - Chemostat)	Abundance Ratio: (3) / (0 - Chemostat)	Abundance Ratio Adj. P-Value: (1) / (0 - Chemostat)	Abundance Ratio Adj. P-Value: (2) / (0 - Chemostat)	Abundance Ratio Adj. P-Value: (3) / (0 - Chemostat)	Abundance Ratio Variability [%]: (1) / (0 - Chemostat)	Abundance Ratio Variability [%]: (2) / (0 - Chemostat)	Abundance Ratio Variability [%]: (3) / (0 - Chemostat)	Abundances (Grouped): 0 - Chemostat	Abundances (Grouped): 1	Abundances (Grouped): 2	Abundances (Grouped): 3	Quan Info	Found in Sample: [S1] F1: Sample, 0 - Chemostat	Found in Sample: [S2] F2: Sample, 1	Found in Sample: [S3] F3: Sample, 2	Found in Sample: [S4] F4: Sample, 3	Confidence (by Search Engine): Mascot	Percolator q-Value (by Search Engine): Mascot	Percolator PEP (by Search Engine): Mascot	Ions Score (by Search Engine): Mascot	Top Apex RT [min]
[K].LGFELAGLFHNGDNR.[C]		2.89901e-08	9.41136e-06	1	1	3	A0A0L0LR95	A0A0L0LR95 [33-47]		0	1659.82	0.488	0.606	0.214	0.698812	0.897677	0.122152	0	0	0	2.05841e+06	1.00488e+06	1.2465e+06	440736		High	High	High	Peak Found	High	5.386e-05	4.876e-06	57	65.61
[K].DTEIQHIDSFWEHGIR.[Y]		1.11772e-09	9.41136e-06	1	1	3	A0A0L0LR95	A0A0L0LR95 [99-114]		0	1982.94	0.385	0.381	0.642	0.384463	0.556405	0.67582	0	0	0	5.53011e+06	2.12773e+06	2.10701e+06	3.55162e+06		High	High	Peak Found	High	High	5.386e-05	2.186e-07	59	60.76
[R].DLDETIAFYTEK.[L]		3.82299e-11	9.41136e-06	1	1	3	A0A0L0LR95	A0A0L0LR95 [21-32]		0	1444.68	1.049	0.794	1.333	0.999883	0.95206	0.987983	0	0	0	1.45542e+06	1.52665e+06	1.15518e+06	1.94067e+06		High	High	Peak Found	Peak Found	High	5.386e-05	8.739e-09	13	66.93
A0A0L0LRB0	Glucosamine-6-phosphate deaminase OS=Bifidobacterium breve OX=1685 GN=nagB PE=3 SV=1	0	142.001	64	11	31	9	270	28.7	5.55	723	11	2	0.71	0.759	1.412	0.706257	0.8541	0.987118	77.77	54.49	75.95	9.02774e+07	8.38861e+07	7.60808e+07	1.22796e+08	High	High	High	High	1
Annotated Sequence	Modifications	Qvality PEP	Qvality q-value	# Protein Groups	# Proteins	# PSMs	Master Protein Accessions	Positions in Master Proteins	Modifications in Master Proteins	# Missed Cleavages	Theo. MH+ [Da]	Abundance Ratio: (1) / (0 - Chemostat)	Abundance Ratio: (2) / (0 - Chemostat)	Abundance Ratio: (3) / (0 - Chemostat)	Abundance Ratio Adj. P-Value: (1) / (0 - Chemostat)	Abundance Ratio Adj. P-Value: (2) / (0 - Chemostat)	Abundance Ratio Adj. P-Value: (3) / (0 - Chemostat)	Abundance Ratio Variability [%]: (1) / (0 - Chemostat)	Abundance Ratio Variability [%]: (2) / (0 - Chemostat)	Abundance Ratio Variability [%]: (3) / (0 - Chemostat)	Abundances (Grouped): 0 - Chemostat	Abundances (Grouped): 1	Abundances (Grouped): 2	Abundances (Grouped): 3	Quan Info	Found in Sample: [S1] F1: Sample, 0 - Chemostat	Found in Sample: [S2] F2: Sample, 1	Found in Sample: [S3] F3: Sample, 2	Found in Sample: [S4] F4: Sample, 3	Confidence (by Search Engine): Mascot	Percolator q-Value (by Search Engine): Mascot	Percolator PEP (by Search Engine): Mascot	Ions Score (by Search Engine): Mascot	Top Apex RT [min]
[R].AAGEFQDIFGK.[D]		6.30512e-16	9.41136e-06	1	1	1	A0A0L0LRA8	A0A0L0LRA8 [177-187]		0	1182.58	1.259	1.259	1.564	0.967817	0.967032	0.996469	0	0	0	802960	1.01131e+06	1.01095e+06	1.25615e+06		High	Peak Found	Peak Found	Peak Found	High	5.386e-05	6.544e-16	28	53.66
[R].ATELQVPTLESEDERPLTITLPHAALDR.[Q]		1.5208e-05	0.000142714	1	1	1	A0A0L0LRA8	A0A0L0LRA8 [1095-1122]		0	3115.63	1.399	0.447	1.545	0.950284	0.779889	0.99694	0	0	0	653765	914749	291917	1.01018e+06		Peak Found	High	Peak Found	Peak Found	High	0.0001022	0.0002648	7	62.88
[K].DISLHDIFDPSAK.[R]		0.000203458	0.000142714	1	1	2	A0A0L0LRA8	A0A0L0LRA8 [490-502]		0	1457.73	1.496	1.264	1.674	0.932537	0.975089	0.982037	0	0	0	429618	642653	543161	719018		High	Peak Found	Peak Found	High	High	0.0001273	0.0002648	26	63.95
[R].LVESLIK.[A]		0.00647614	0.000273518	1	1	2	A0A0L0LRA8	A0A0L0LRA8 [901-907]		0	801.508	100	100	18.009	8.61088e-17	7.80361e-17	0.0373523	0	0	0	69999.9	31152365	65031585	1.26063e+06		Peak Found	High	High	Peak Found	High	0.0001663	0.001503	21	27.27
A0A0L0LV05	Probable nicotinate-nucleotide adenylyltransferase OS=Bifidobacterium breve OX=1685 GN=nadD PE=3 SV=1	0	17.575	14	2	3	2	242	26.6	5.6	34	2	0	1.279	0.861	1.749	0.976492	0.916725	0.985937	37.84	134.19	20.55	1.29898e+06	1.95768e+06	2.09062e+06	2.4742e+06	High	High	High	Peak Found	1
Annotated Sequence	Modifications	Qvality PEP	Qvality q-value	# Protein Groups	# Proteins	# PSMs	Master Protein Accessions	Positions in Master Proteins	Modifications in Master Proteins	# Missed Cleavages	Theo. MH+ [Da]	Abundance Ratio: (1) / (0 - Chemostat)	Abundance Ratio: (2) / (0 - Chemostat)	Abundance Ratio: (3) / (0 - Chemostat)	Abundance Ratio Adj. P-Value: (1) / (0 - Chemostat)	Abundance Ratio Adj. P-Value: (2) / (0 - Chemostat)	Abundance Ratio Adj. P-Value: (3) / (0 - Chemostat)	Abundance Ratio Variability [%]: (1) / (0 - Chemostat)	Abundance Ratio Variability [%]: (2) / (0 - Chemostat)	Abundance Ratio Variability [%]: (3) / (0 - Chemostat)	Abundances (Grouped): 0 - Chemostat	Abundances (Grouped): 1	Abundances (Grouped): 2	Abundances (Grouped): 3	Quan Info	Found in Sample: [S1] F1: Sample, 0 - Chemostat	Found in Sample: [S2] F2: Sample, 1	Found in Sample: [S3] F3: Sample, 2	Found in Sample: [S4] F4: Sample, 3	Confidence (by Search Engine): Mascot	Percolator q-Value (by Search Engine): Mascot	Percolator PEP (by Search Engine): Mascot	Ions Score (by Search Engine): Mascot	Top Apex RT [min]
[R].LLDEQAGEPWGKPER.[F]		9.11386e-16	9.41136e-06	1	1	4	A0A0L0LRA9	A0A0L0LRA9 [346-360]		0	1724.86	1.141	1.297	0.01	0.998641	0.956869	8.04199e-17	0	0		1699339	1.93857e+06	2.20359e+06			High	High	High	Not Found	High	5.386e-05	3.384e-13	17	37.75
[K].DLDYVPSANAR.[G]		6.43834e-10	9.41136e-06	1	1	1	A0A0L0LRA9	A0A0L0LRA9 [44-54]		0	1220.59	0.487	0.39	0.946	0.6419	0.645361	0.904714	0	0	0	1.46378e+06	713375	570741	1.38464e+06		High	Peak Found	Peak Found	Peak Found	High	5.386e-05	1.292e-07	20	36.34
[R].HDDGAGITDVAGR.[V]		0.233318	0.0055866	1	1	1	A0A0L0LRA9	A0A0L0LRA9 [147-159]		0	1283.6	0.964	0.192	0.616	0.991906	0.36067	0.876087	0	0	0	627258	604556	120229	386195		High	Peak Found	Peak Found	Peak Found	High	0.001887	0.06071	4	24.29
A0A2K9AIX0	Low specificity-threonine aldolase OS=Bifidobacterium breve OX=1685 GN=NRBB57_0556 PE=4 SV=1	0	30.401	16	2	4	2	341	37.4	5.06	198	2	0	1.069	0.657	1.526	0.976492	0.724217	0.985937	89.14	150.17	81.94	3.70071e+06	3.71082e+06	2.5207e+06	5.26347e+06	High	High	High	High	1
Annotated Sequence	Modifications	Qvality PEP	Qvality q-value	# Protein Groups	# Proteins	# PSMs	Master Protein Accessions	Positions in Master Proteins	Modifications in Master Proteins	# Missed Cleavages	Theo. MH+ [Da]	Abundance Ratio: (1) / (0 - Chemostat)	Abundance Ratio: (2) / (0 - Chemostat)	Abundance Ratio: (3) / (0 - Chemostat)	Abundance Ratio Adj. P-Value: (1) / (0 - Chemostat)	Abundance Ratio Adj. P-Value: (2) / (0 - Chemostat)	Abundance Ratio Adj. P-Value: (3) / (0 - Chemostat)	Abundance Ratio Variability [%]: (1) / (0 - Chemostat)	Abundance Ratio Variability [%]: (2) / (0 - Chemostat)	Abundance Ratio Variability [%]: (3) / (0 - Chemostat)	Abundances (Grouped): 0 - Chemostat	Abundances (Grouped): 1	Abundances (Grouped): 2	Abundances (Grouped): 3	Quan Info	Found in Sample: [S1] F1: Sample, 0 - Chemostat	Found in Sample: [S2] F2: Sample, 1	Found in Sample: [S3] F3: Sample, 2	Found in Sample: [S4] F4: Sample, 3	Confidence (by Search Engine): Mascot	Percolator q-Value (by Search Engine): Mascot	Percolator PEP (by Search Engine): Mascot	Ions Score (by Search Engine): Mascot	Top Apex RT [min]
[K].NEAEAGEIYGR.[C]		6.30512e-16	9.41136e-06	1	1	2	A0A0L0LRB0	A0A0L0LRB0 [9-19]		0	1208.55	0.196	0.125	0.314	0.0598874	0.0335213	0.0825197	0	0	0	5887603	1.15559e+06	736167	1.84847e+06		High	Peak Found	Peak Found	High	High	5.386e-05	6.305e-16	55	25.63
[K].IVHDESIDVSQVSGYALDEYIGLPLTHPESYHATIHR.[T]		1.19376e-14	9.41136e-06	1	1	1	A0A0L0LRB0	A0A0L0LRB0 [51-87]		0	4162.05	100	100	100	8.61088e-17	7.80361e-17	8.04199e-17					196374	313841	1.5103e+06		Not Found	Peak Found	Peak Found	High	High	5.386e-05	3.944e-12	34	66.78
[M].PEIIIVK.[N]		3.70851e-07	9.41136e-06	1	1	1	A0A0L0LRB0	A0A0L0LRB0 [2-8]		0	811.529	1.382	1.079	1.455	0.889178	0.972973	0.999109	0	0	0	27890294	38545552	30088220	40567516		Peak Found	Peak Found	High	Peak Found	High	5.386e-05	5.406e-05	16	35.49
[K].VHVPGDVLNGTPLEDGDKVALAGPAYDR.[A]		6.30512e-16	9.41136e-06	1	1	2	A0A0L0LRB0	A0A0L0LRB0 [100-127]		1	2875.46	0.668	0.821	0.217	0.857162	0.972056	0.0442146	0	0	0	5116124	3.41807e+06	4201195	1.11017e+06		High	High	Peak Found	Peak Found	High	5.386e-05	6.305e-16	27	57.28
[R].TVVEPLGLDPSK.[V]		6.30512e-16	9.41136e-06	1	1	4	A0A0L0LRB0	A0A0L0LRB0 [88-99]		0	1254.69	0.755	0.702	1.371	0.921594	0.941363	0.996469	0	0	0	23378232	17647070	16414105	32044608		High	High	High	High	High	5.386e-05	6.305e-16	40	43.89
[R].YAYTHKPAWQGI.[-]		6.30512e-16	9.41136e-06	1	1	1	A0A0L0LRB0	A0A0L0LRB0 [259-270]		0	1434.72	1.119	1.49	2.244	0.988266	0.93925	0.926852	0	0	0	558519	625101	832407	1.25342e+06		Peak Found	Peak Found	Peak Found	High	High	5.386e-05	1.886e-13	7	36
[R].FFDNDINQVPTHCITQGIGTIMK.[A]	1xCarbamidomethyl [C13]	6.30512e-16	9.41136e-06	2	2	4	A0A0L0LRB0; A0A2K9AXA1	A0A0L0LRB0 [177-199]; A0A2K9AXA1 [177-199]		0	2649.28	4.925	5.959	9.331	0.111936	0.0622209	0.0584288	0	0	0	1.15622e+06	5694261	6.89017e+06	10788829	Shared	High	High	High	High	High	5.386e-05	6.305e-16	38	64.71
[R].CVADLIK.[A]	1xCarbamidomethyl [C1]	7.6085e-09	9.41136e-06	1	1	2	A0A0L0LRB0	A0A0L0LRB0 [20-26]		0	818.444	1.625	0.924	1.492	0.90231	0.984868	0.992494	0	0	0	7585247	12325026	7.01165e+06	11319380		Peak Found	High	High	Peak Found	High	5.386e-05	1.364e-06	23	34.8
[R].HLVLLAFGAGK.[A]		6.30512e-16	9.41136e-06	3	3	9	A0A0M4M292; A0A0L0LRB0; A0A2K9AXA1	A0A0M4M292 [202-212]; A0A0L0LRB0 [202-212]; A0A2K9AXA1 [202-212]		0	1125.68	1.322	1.262	2.496	0.970369	0.944295	0.854034	0	0	0	11104067	14684743	1.40138e+07	27721297	Shared	High	High	High	High	High	5.386e-05	6.305e-16	63	49.54
[K].AKPNAVLGLATGSSPLAAYQALAK.[I]		6.30512e-16	9.41136e-06	1	1	3	A0A0L0LRB0	A0A0L0LRB0 [27-50]		0	2312.3	0.043	0.528	1.65	1.1427e-06	0.775328	0.999651	0	0	0	10004350	427047	5279525	16510346		High	Peak Found	High	High	High	5.386e-05	6.305e-16	28	63.63
[R].FFDNDINQVPTHCITQGIGTIMK.[A]	1xCarbamidomethyl [C13]; 1xOxidation [M22]	8.58682e-06	0.000142714	2	2	1	A0A0L0LRB0; A0A2K9AXA1	A0A0L0LRB0 [177-199]; A0A2K9AXA1 [177-199]		0	2665.27	0.084	0.162	0.395	0.00375616	0.133169	0.350201	0	0	0	2722530	229649	442327	1.07508e+06	Shared	High	Peak Found	Peak Found	Peak Found	High	0.0001022	0.0002648	8	56.86
[K].VALAGPAYDR.[A]		0.00736565	0.000273518	1	1	1	A0A0L0LRB0	A0A0L0LRB0 [118-127]		0	1032.55	0.606	0.648	0.798	0.794835	0.924344	0.82333	0	0	0	5.97828e+06	3.62232e+06	3871182	4768326		High	Peak Found	Peak Found	Peak Found	High	0.0001663	0.001748	35	28.63
A0A2K9BBJ6	Chaperone protein DnaK OS=Bifidobacterium breve OX=1685 GN=dnaK PE=2 SV=1	0	602.154	66	33	164	33	626	66.9	4.87	6311	33	0	0.902	0.967	1.522	0.928638	0.999915	0.985937	74.66	85.85	53.87	6.48897e+08	7.76668e+08	7.69486e+08	1.03775e+09	High	High	High	High	1
Annotated Sequence	Modifications	Qvality PEP	Qvality q-value	# Protein Groups	# Proteins	# PSMs	Master Protein Accessions	Positions in Master Proteins	Modifications in Master Proteins	# Missed Cleavages	Theo. MH+ [Da]	Abundance Ratio: (1) / (0 - Chemostat)	Abundance Ratio: (2) / (0 - Chemostat)	Abundance Ratio: (3) / (0 - Chemostat)	Abundance Ratio Adj. P-Value: (1) / (0 - Chemostat)	Abundance Ratio Adj. P-Value: (2) / (0 - Chemostat)	Abundance Ratio Adj. P-Value: (3) / (0 - Chemostat)	Abundance Ratio Variability [%]: (1) / (0 - Chemostat)	Abundance Ratio Variability [%]: (2) / (0 - Chemostat)	Abundance Ratio Variability [%]: (3) / (0 - Chemostat)	Abundances (Grouped): 0 - Chemostat	Abundances (Grouped): 1	Abundances (Grouped): 2	Abundances (Grouped): 3	Quan Info	Found in Sample: [S1] F1: Sample, 0 - Chemostat	Found in Sample: [S2] F2: Sample, 1	Found in Sample: [S3] F3: Sample, 2	Found in Sample: [S4] F4: Sample, 3	Confidence (by Search Engine): Mascot	Percolator q-Value (by Search Engine): Mascot	Percolator PEP (by Search Engine): Mascot	Ions Score (by Search Engine): Mascot	Top Apex RT [min]
[R].IVDDAQLTVEK.[A]		6.30512e-16	9.41136e-06	1	1	4	A0A0L0LRC5	A0A0L0LRC5 [382-392]		0	1230.66	0.642	0.32	0.01	0.824775	0.501004	8.04199e-17	0	0		1542247	989552	494230			High	High	High	Not Found	High	5.386e-05	6.305e-16	24	31.54
[K].LPLPEFPK.[T]		7.59579e-12	9.41136e-06	1	1	3	A0A0L0LRC5	A0A0L0LRC5 [182-189]		0	940.55	1.727	0.834	1.603	0.880279	0.967032	0.998391	0	0	0	1.13447e+06	1.95967e+06	946242	1.81903e+06		High	High	Peak Found	High	High	5.386e-05	1.866e-09	39	50.98
[R].VVPDVNEQTQLITGAIDR.[M]		2.2777e-12	9.41136e-06	1	1	1	A0A0L0LRC5	A0A0L0LRC5 [312-329]		0	1968.04														No Quan Values	Not Found	Not Found	Not Found	High	High	5.386e-05	5.916e-10	56
[R].AEGDVITNVNLR.[W]		0.0193986	0.00146966	1	1	1	A0A0L0LRC5	A0A0L0LRC5 [201-212]		0	1300.69	1.31	0.858	1.52	0.974223	0.967032	0.999651	0	0	0	1.17915e+06	1.5445e+06	1.01136e+06	1.79245e+06		High	Peak Found	Peak Found	Peak Found	High	0.000551	0.004217	9	39.89
[K].TIGLICAPQAR.[A]	1xCarbamidomethyl [C6]	0.0309361	0.00224359	1	1	1	A0A0L0LRC5	A0A0L0LRC5 [190-200]		0	1199.66	1.739	1.652	2.572	0.880279	0.918794	0.916002	0	0	0	1.3131e+06	2.28361e+06	2.16979e+06	3.37766e+06		Peak Found	High	Peak Found	Peak Found	High	0.0007729	0.007781	25	39.59
A0A2K9B5S8	Acetyl-/propionyl-CoA carboxylase alpha chain OS=Bifidobacterium breve OX=1685 GN=NRBB57_2005 PE=4 SV=1	0	118.406	37	15	28	15	622	67.6	5.94	768	15	0	1.582	1.235	1.52	0.642307	0.8541	0.985937	62.89	80.92	57.06	4.88184e+07	31628173	3.08224e+07	4.94213e+07	High	High	High	High	1
Annotated Sequence	Modifications	Qvality PEP	Qvality q-value	# Protein Groups	# Proteins	# PSMs	Master Protein Accessions	Positions in Master Proteins	Modifications in Master Proteins	# Missed Cleavages	Theo. MH+ [Da]	Abundance Ratio: (1) / (0 - Chemostat)	Abundance Ratio: (2) / (0 - Chemostat)	Abundance Ratio: (3) / (0 - Chemostat)	Abundance Ratio Adj. P-Value: (1) / (0 - Chemostat)	Abundance Ratio Adj. P-Value: (2) / (0 - Chemostat)	Abundance Ratio Adj. P-Value: (3) / (0 - Chemostat)	Abundance Ratio Variability [%]: (1) / (0 - Chemostat)	Abundance Ratio Variability [%]: (2) / (0 - Chemostat)	Abundance Ratio Variability [%]: (3) / (0 - Chemostat)	Abundances (Grouped): 0 - Chemostat	Abundances (Grouped): 1	Abundances (Grouped): 2	Abundances (Grouped): 3	Quan Info	Found in Sample: [S1] F1: Sample, 0 - Chemostat	Found in Sample: [S2] F2: Sample, 1	Found in Sample: [S3] F3: Sample, 2	Found in Sample: [S4] F4: Sample, 3	Confidence (by Search Engine): Mascot	Percolator q-Value (by Search Engine): Mascot	Percolator PEP (by Search Engine): Mascot	Ions Score (by Search Engine): Mascot	Top Apex RT [min]
[K].LVSIIEGR.[S]		2.05148e-08	9.41136e-06	1	1	4	A0A0L0LRD1	A0A0L0LRD1 [303-310]		0	886.536	1.616	1.541	1.022	0.921705	0.896853	0.933085	0	0	0	1651291	2668678	2545291	1.6881e+06		High	High	High	High	High	5.386e-05	3.513e-06	17	35.81
[K].TPLVLVDATDSLGK.[I]		6.30512e-16	9.41136e-06	1	1	4	A0A0L0LRD1	A0A0L0LRD1 [140-153]		0	1428.79	2.276	1.782	3.603	0.753689	0.878116	0.674728	0	0	0	1.13183e+06	2.57588e+06	2.01676e+06	4.07795e+06		High	High	High	High	High	5.386e-05	6.305e-16	15	56.64
[K].IPSVEPDEFQIGYDATTR.[L]		1.63519e-05	0.000142714	1	1	1	A0A0L0LRD1	A0A0L0LRD1 [154-171]		0	2037.98														No Quan Values	High	Not Found	Not Found	Not Found	High	0.0001022	0.0002648	23
[R].SNPLASSLR.[T]		0.427666	0.00790261	1	1	1	A0A0L0LRD1	A0A0L0LRD1 [49-57]		0	944.516	1.495	1.425	3.703	0.91923	0.941784	0.647571	0	0	0	747920	1.11799e+06	1.06606e+06	2.76923e+06		Peak Found	Peak Found	Peak Found	High	High	0.002737	0.1824	8	29.02
A0A2N6TSL2	Threonine ammonia-lyase OS=Bifidobacterium breve OX=1685 GN=BB215W447A_2211 PE=3 SV=1	0	138.377	55	12	38	12	421	44.7	5.87	872	12	0	1.18	1.29	1.518	0.93081	0.822688	0.985937	74.37	140.65	84.8	4.43803e+07	5.53224e+07	5.33624e+07	7.13454e+07	High	High	High	High	1
Annotated Sequence	Modifications	Qvality PEP	Qvality q-value	# Protein Groups	# Proteins	# PSMs	Master Protein Accessions	Positions in Master Proteins	Modifications in Master Proteins	# Missed Cleavages	Theo. MH+ [Da]	Abundance Ratio: (1) / (0 - Chemostat)	Abundance Ratio: (2) / (0 - Chemostat)	Abundance Ratio: (3) / (0 - Chemostat)	Abundance Ratio Adj. P-Value: (1) / (0 - Chemostat)	Abundance Ratio Adj. P-Value: (2) / (0 - Chemostat)	Abundance Ratio Adj. P-Value: (3) / (0 - Chemostat)	Abundance Ratio Variability [%]: (1) / (0 - Chemostat)	Abundance Ratio Variability [%]: (2) / (0 - Chemostat)	Abundance Ratio Variability [%]: (3) / (0 - Chemostat)	Abundances (Grouped): 0 - Chemostat	Abundances (Grouped): 1	Abundances (Grouped): 2	Abundances (Grouped): 3	Quan Info	Found in Sample: [S1] F1: Sample, 0 - Chemostat	Found in Sample: [S2] F2: Sample, 1	Found in Sample: [S3] F3: Sample, 2	Found in Sample: [S4] F4: Sample, 3	Confidence (by Search Engine): Mascot	Percolator q-Value (by Search Engine): Mascot	Percolator PEP (by Search Engine): Mascot	Ions Score (by Search Engine): Mascot	Top Apex RT [min]
[R].LGDISNTIGDIAR.[E]		6.30512e-16	9.41136e-06	1	1	3	A0A0L0LRE1	A0A0L0LRE1 [151-163]		0	1344.71	0.763	1.335	0.927	0.895567	0.895673	0.782509	0	0	0	14115971	10768857	18849362	13087196		High	Peak Found	High	High	High	5.386e-05	6.305e-16	131	51.24
[K].VGTNLLEIDEFVHKK.[I]		6.30512e-16	9.41136e-06	1	1	4	A0A0L0LRE1	A0A0L0LRE1 [33-47]		1	1741.95	1.277	1.703	1.445	0.970375	0.868739	0.987494	0	0	0	6234396	7962071	10619205	9009389		High	High	High	High	High	5.386e-05	4.444e-14	24	52.4
[K].TTDEIFQDPK.[D]		6.30512e-16	9.41136e-06	1	1	2	A0A0L0LRE1	A0A0L0LRE1 [215-224]		0	1193.57	0.52	0.58	1.131	0.683669	0.823279	0.933816	0	0	0	8431963	4386940	4890096	9540120		Peak Found	Peak Found	High	High	High	5.386e-05	6.305e-16	41	33.22
[K].CTEEALAAAIDVAKPGNR.[L]	1xCarbamidomethyl [C1]	6.30512e-16	9.41136e-06	1	1	3	A0A0L0LRE1	A0A0L0LRE1 [133-150]		0	1885.94	1.945	1.464	2.535	0.862649	0.915085	0.900995	0	0	0	1.7125e+06	3.33103e+06	2.50722e+06	4.34121e+06		Peak Found	High	High	High	High	5.386e-05	6.305e-16	66	49.36
[R].GAHSEHTIAITENGPIIFTDR.[S]		6.30512e-16	9.41136e-06	1	1	8	A0A0L0LRE1	A0A0L0LRE1 [237-257]		0	2279.14	0.86	0.868	1.556	0.949062	0.991478	0.996954	0	0	0	5.76883e+06	4.95996e+06	5.00913e+06	8.97868e+06		High	High	High	High	High	5.386e-05	6.305e-16	49	47.22
[K].VGTNLLEIDEFVHK.[K]		1.63519e-05	0.000142714	1	1	3	A0A0L0LRE1	A0A0L0LRE1 [33-46]		0	1613.85	1.238	1.393	1.191	0.981487	0.941363	0.966342	0	0	0	6043653	7.48229e+06	8420048	7196992		High	High	Peak Found	High	High	0.0001273	0.0002648	31	59.99
A0A0M4LXV2	ABC-type oligopeptide transport system OS=Bifidobacterium breve OX=1685 GN=NRBB57_1493 PE=4 SV=1	0	357.449	58	24	84	24	546	59.2	5.26	2630	24	0	0.796	0.99	1.41	0.846935	0.997378	0.985937	48.66	68.16	60.21	1.44129e+08	1.4474e+08	1.33332e+08	2.24033e+08	High	High	High	High	1
Annotated Sequence	Modifications	Qvality PEP	Qvality q-value	# Protein Groups	# Proteins	# PSMs	Master Protein Accessions	Positions in Master Proteins	Modifications in Master Proteins	# Missed Cleavages	Theo. MH+ [Da]	Abundance Ratio: (1) / (0 - Chemostat)	Abundance Ratio: (2) / (0 - Chemostat)	Abundance Ratio: (3) / (0 - Chemostat)	Abundance Ratio Adj. P-Value: (1) / (0 - Chemostat)	Abundance Ratio Adj. P-Value: (2) / (0 - Chemostat)	Abundance Ratio Adj. P-Value: (3) / (0 - Chemostat)	Abundance Ratio Variability [%]: (1) / (0 - Chemostat)	Abundance Ratio Variability [%]: (2) / (0 - Chemostat)	Abundance Ratio Variability [%]: (3) / (0 - Chemostat)	Abundances (Grouped): 0 - Chemostat	Abundances (Grouped): 1	Abundances (Grouped): 2	Abundances (Grouped): 3	Quan Info	Found in Sample: [S1] F1: Sample, 0 - Chemostat	Found in Sample: [S2] F2: Sample, 1	Found in Sample: [S3] F3: Sample, 2	Found in Sample: [S4] F4: Sample, 3	Confidence (by Search Engine): Mascot	Percolator q-Value (by Search Engine): Mascot	Percolator PEP (by Search Engine): Mascot	Ions Score (by Search Engine): Mascot	Top Apex RT [min]
[R].NTMIDVVSR.[T]		6.16204e-09	9.41136e-06	1	1	2	A0A0L0LRE3	A0A0L0LRE3 [61-69]		0	1034.53	14.66	11.529	16.293	0.00268047	0.0239684	0.0183373	0	0	0	289413	4.24265e+06	3336697	4715433		Peak Found	Peak Found	High	High	High	5.386e-05	1.115e-06	25	35.99
[K].VGVNTAAINDPSLISR.[V]		6.30512e-16	9.41136e-06	1	1	2	A0A0L0LRE3	A0A0L0LRE3 [101-116]		0	1626.88	1.207	1.281	1.71	0.989339	0.955382	0.999651	0	0	0	2.54634e+06	3.07285e+06	3.26188e+06	4.35375e+06		High	Peak Found	High	Peak Found	High	5.386e-05	6.305e-16	63	45.59
[R].TPEDVDSLLR.[C]		0.000153524	0.000142714	1	1	3	A0A0L0LRE3	A0A0L0LRE3 [86-95]		0	1144.58	1.18	1.106	1.54	0.992138	0.991782	0.996469	0	0	0	3410836	4023357	3.77094e+06	5251845		High	High	Peak Found	High	High	0.0001273	0.0002648	47	45.11
[K].DAGDPVELAAEYYR.[Q]		1.87775e-05	0.000142714	1	1	1	A0A0L0LRE3	A0A0L0LRE3 [29-42]		0	1568.72	0.974	0.892	0.938	0.986343	0.983487	0.912715	0	0	0	817568	796211	729273	766873		High	Peak Found	Peak Found	Peak Found	High	0.0001022	0.0002648	16	62.59
[R].STGIDAIWWVK.[R]		0.0112629	0.000643793	1	1	1	A0A0L0LRE3	A0A0L0LRE3 [155-165]		0	1275.67		100	100		7.80361e-17	8.04199e-17						957611	894599		Not Found	Not Found	High	Peak Found	High	0.0003116	0.002605	16	67.61
[R].FGNQVLVLSVDAR.[R]		0.0193989	0.00146966	1	1	1	A0A0L0LRE3	A0A0L0LRE3 [121-133]		0	1417.78	0.96	0.594	1.646	0.988488	0.889386	0.994319	0	0	0	983045	944177	583577	1.6184e+06		Peak Found	Peak Found	Peak Found	High	High	0.000551	0.004217	17	54.37
[K].IPIIASGGAGK.[V]		0.0201857	0.00179432	1	1	1	A0A0L0LRE3	A0A0L0LRE3 [203-213]		0	983.588	0.806	0.577	1.104	0.919643	0.790993	0.910802	0	0	0	15028050	12118220	8665115	16586902		Peak Found	Peak Found	High	Peak Found	High	0.0006421	0.004407	22	30.32
A0A0L0LPY4	DNA-binding protein HB1 OS=Bifidobacterium breve OX=1685 GN=hup PE=3 SV=1	0	120.107	68	6	75	6	93	9.9	10.07	2867	6	0	0.777	1.005	1.409	0.830791	0.997378	0.985937	42.01	38.92	53.12	1.64142e+09	1.60145e+09	1.73392e+09	1.59242e+09	High	High	High	High	1
Annotated Sequence	Modifications	Qvality PEP	Qvality q-value	# Protein Groups	# Proteins	# PSMs	Master Protein Accessions	Positions in Master Proteins	Modifications in Master Proteins	# Missed Cleavages	Theo. MH+ [Da]	Abundance Ratio: (1) / (0 - Chemostat)	Abundance Ratio: (2) / (0 - Chemostat)	Abundance Ratio: (3) / (0 - Chemostat)	Abundance Ratio Adj. P-Value: (1) / (0 - Chemostat)	Abundance Ratio Adj. P-Value: (2) / (0 - Chemostat)	Abundance Ratio Adj. P-Value: (3) / (0 - Chemostat)	Abundance Ratio Variability [%]: (1) / (0 - Chemostat)	Abundance Ratio Variability [%]: (2) / (0 - Chemostat)	Abundance Ratio Variability [%]: (3) / (0 - Chemostat)	Abundances (Grouped): 0 - Chemostat	Abundances (Grouped): 1	Abundances (Grouped): 2	Abundances (Grouped): 3	Quan Info	Found in Sample: [S1] F1: Sample, 0 - Chemostat	Found in Sample: [S2] F2: Sample, 1	Found in Sample: [S3] F3: Sample, 2	Found in Sample: [S4] F4: Sample, 3	Confidence (by Search Engine): Mascot	Percolator q-Value (by Search Engine): Mascot	Percolator PEP (by Search Engine): Mascot	Ions Score (by Search Engine): Mascot	Top Apex RT [min]
[K].RFETLSYNR.[A]		1.31643e-09	9.41136e-06	1	1	7	A0A0L0LRE6	A0A0L0LRE6 [181-189]		1	1185.6	0.37	0.477	0.878	0.347367	0.702876	0.823126	0	0	0	28197039	1.04406e+07	1.34377e+07	24746029		High	High	High	High	High	5.386e-05	2.556e-07	33	27.18
[K].NGVDGVYTADPR.[K]		6.30512e-16	9.41136e-06	1	1	2	A0A0L0LRE6	A0A0L0LRE6 [163-174]		0	1263.6	1.432	0.956	1.019	0.938495	0.999983	0.914699	0	0	0	5.36517e+06	7683512	5.13116e+06	5466064		High	Peak Found	High	Peak Found	High	5.386e-05	6.305e-16	33	28.51
[K].VGIDTHVIR.[R]		6.30512e-16	9.41136e-06	1	1	4	A0A0L0LRE6	A0A0L0LRE6 [24-32]		0	1009.58	0.655	0.68	0.785	0.86087	0.884985	0.73192	0	0	0	13227828	8666313	8989895	10385916		High	High	High	High	High	5.386e-05	6.305e-16	62	28.6
[R].VQTAITMGQVAEPYIPLK.[A]	1xOxidation [M7]	6.30512e-16	9.41136e-06	1	1	3	A0A0L0LRE6	A0A0L0LRE6 [101-118]		0	1975.06	0.808	0.959	1.425	0.950586	0.992304	0.996469	0	0	0	848771	686036	814012	1.2092e+06		High	High	High	Peak Found	High	5.386e-05	6.305e-16	48	52.07
[R].VQTAITMGQVAEPYIPLK.[A]		6.30512e-16	9.41136e-06	1	1	6	A0A0L0LRE6	A0A0L0LRE6 [101-118]		0	1959.06	1.643	1.902	3.661	0.882318	0.802301	0.616094	0	0	0	5.50033e+06	9.03607e+06	1.04593e+07	20138495		High	High	High	High	High	5.386e-05	6.305e-16	28	60.87
[R].VVIFGAGAGMPYFSTDTVSIQR.[S]		6.85296e-09	9.41136e-06	1	1	4	A0A0L0LRE6	A0A0L0LRE6 [128-149]		0	2316.17	0.91	1.614	3.375	0.974223	0.884985	0.791316	0	0	0	1.52597e+06	1.38857e+06	2463414	5149931		High	Peak Found	High	High	High	5.386e-05	1.234e-06	67	72.96
[R].ALVDNLAVMDASALSMAR.[D]		6.30512e-16	9.41136e-06	1	1	8	A0A0L0LRE6	A0A0L0LRE6 [190-207]		0	1847.94	2.723	3.983	6.657	0.50034	0.206091	0.285425	0	0	0	2.62961e+06	7159998	1.04728e+07	1.75049e+07		High	High	High	High	High	5.386e-05	6.305e-16	75	73.77
[R].ALVDNLAVMDASALSMAR.[D]	1xOxidation [M]	6.30512e-16	9.41136e-06	1	1	3	A0A0L0LRE6	A0A0L0LRE6 [190-207]		0	1863.93	1.16	1.792	4.882	0.981744	0.877375	0.49469	0	0	0	549446	637493	984809	2.68222e+06		Peak Found	Peak Found	Peak Found	High	High	5.386e-05	6.305e-16	50	67.07
[R].ALIGEEIGTLVSTAESR.[V]		6.30512e-16	9.41136e-06	1	1	8	A0A0L0LRE6	A0A0L0LRE6 [227-243]		0	1745.93	0.528	0.444	0.861	0.720287	0.602906	0.835093	0	0	0	46798611	24693460	20800947	40284379		High	High	High	High	High	5.386e-05	6.305e-16	77	74.76
[R].GAELQQAGIDR.[S]		6.30512e-16	9.41136e-06	1	1	4	A0A0L0LRE6	A0A0L0LRE6 [60-70]		0	1157.59	0.336	0.206	0.698	0.266503	0.097487	0.67582	0	0	0	27268342	9159305	5.62852e+06	19038158		High	High	High	High	High	5.386e-05	6.305e-16	71	25.62
[R].VFGLEGTGNVTR.[A]		0.00215006	0.000142714	1	1	2	A0A0L0LRE6	A0A0L0LRE6 [215-226]		0	1249.65	0.45	0.591	0.627	0.549448	0.848208	0.5649	0	0	0	43609260	19626734	25779996	27334140		Peak Found	Peak Found	High	High	High	0.0001273	0.0005047	47	42.32
[R].VVIFGAGAGMPYFSTDTVSIQR.[S]	1xOxidation [M10]	0.00334345	0.000142714	1	1	1	A0A0L0LRE6	A0A0L0LRE6 [128-149]		0	2332.16	100	100	100	8.61088e-17	7.80361e-17	8.04199e-17					483193	581592	921957		Not Found	Peak Found	High	Peak Found	High	0.0001273	0.0007379	3	65.05
[R].FETLSYNR.[A]		0.000111231	0.000142714	1	1	1	A0A0L0LRE6	A0A0L0LRE6 [182-189]		0	1029.5	1.162	1.005	0.849	0.981767	0.998738	0.871713	0	0	0	1.53017e+06	1.77874e+06	1538373	1.29841e+06		High	Peak Found	Peak Found	Peak Found	High	0.0001273	0.0002648	13	32.37
[K].LSGEAFGGGK.[V]		0.0115755	0.000643793	1	1	1	A0A0L0LRE6	A0A0L0LRE6 [14-23]		0	922.463	3.95	0.326	0.999	0.181491	0.496487	0.892802	0	0	0	2.90554e+06	11475860	946981	2.90282e+06		Peak Found	High	Peak Found	Peak Found	High	0.0003116	0.00264	53	23.34
[R].SLEIHCDEVLMGK.[N]	1xCarbamidomethyl [C6]; 1xOxidation [M11]	0.212381	0.00525336	1	1	1	A0A0L0LRE6	A0A0L0LRE6 [150-162]		0	1546.72	0.538	0.471	0.471	0.766037	0.773237	0.435109	0	0	0	2.41688e+06	1.30001e+06	1.1391e+06	1.13771e+06		High	Peak Found	Peak Found	Peak Found	High	0.001789	0.05397	2	36.6
A0A0M4M3D7	Valine--tRNA ligase OS=Bifidobacterium breve OX=1685 GN=valS PE=3 SV=1	0	466.656	57	42	130	42	911	102.1	5.55	2770	42	0	1.059	0.886	1.409	0.987344	0.969321	0.985937	43.43	55.76	52.49	1.73042e+08	2.10996e+08	2.02524e+08	2.24373e+08	High	High	High	High	1
Annotated Sequence	Modifications	Qvality PEP	Qvality q-value	# Protein Groups	# Proteins	# PSMs	Master Protein Accessions	Positions in Master Proteins	Modifications in Master Proteins	# Missed Cleavages	Theo. MH+ [Da]	Abundance Ratio: (1) / (0 - Chemostat)	Abundance Ratio: (2) / (0 - Chemostat)	Abundance Ratio: (3) / (0 - Chemostat)	Abundance Ratio Adj. P-Value: (1) / (0 - Chemostat)	Abundance Ratio Adj. P-Value: (2) / (0 - Chemostat)	Abundance Ratio Adj. P-Value: (3) / (0 - Chemostat)	Abundance Ratio Variability [%]: (1) / (0 - Chemostat)	Abundance Ratio Variability [%]: (2) / (0 - Chemostat)	Abundance Ratio Variability [%]: (3) / (0 - Chemostat)	Abundances (Grouped): 0 - Chemostat	Abundances (Grouped): 1	Abundances (Grouped): 2	Abundances (Grouped): 3	Quan Info	Found in Sample: [S1] F1: Sample, 0 - Chemostat	Found in Sample: [S2] F2: Sample, 1	Found in Sample: [S3] F3: Sample, 2	Found in Sample: [S4] F4: Sample, 3	Confidence (by Search Engine): Mascot	Percolator q-Value (by Search Engine): Mascot	Percolator PEP (by Search Engine): Mascot	Ions Score (by Search Engine): Mascot	Top Apex RT [min]
[R].IPNSALCLEILR.[A]	1xCarbamidomethyl [C7]	0.000984909	0.000142714	1	1	2	A0A0L0LRF6	A0A0L0LRF6 [123-134]		0	1398.78	100	100	100	8.61088e-17	7.80361e-17	8.04199e-17					872703	1.13245e+06	2.67017e+06		Not Found	Peak Found	Peak Found	High	High	0.0001273	0.0003189	38	60.26
[R].ATGPLAASSANR.[S]		0.0219923	0.00179432	1	1	1	A0A0L0LRF6	A0A0L0LRF6 [135-146]		0	1115.58	0.01	0.01	0.01	8.61088e-17	7.80361e-17	8.04199e-17				601859					High	Not Found	Not Found	Not Found	High	0.0006421	0.004923	25	20
A0A0L0LSN2	Aspartate carbamoyltransferase OS=Bifidobacterium breve OX=1685 GN=pyrB PE=3 SV=1	0	82.387	51	11	27	11	320	35.1	5.85	715	11	0	1.011	0.901	1.405	0.987344	0.98349	0.985937	79.51	30.85	70.71	4.24881e+07	4.21409e+07	3.95281e+07	65941439	High	High	High	High	1
Annotated Sequence	Modifications	Qvality PEP	Qvality q-value	# Protein Groups	# Proteins	# PSMs	Master Protein Accessions	Positions in Master Proteins	Modifications in Master Proteins	# Missed Cleavages	Theo. MH+ [Da]	Abundance Ratio: (1) / (0 - Chemostat)	Abundance Ratio: (2) / (0 - Chemostat)	Abundance Ratio: (3) / (0 - Chemostat)	Abundance Ratio Adj. P-Value: (1) / (0 - Chemostat)	Abundance Ratio Adj. P-Value: (2) / (0 - Chemostat)	Abundance Ratio Adj. P-Value: (3) / (0 - Chemostat)	Abundance Ratio Variability [%]: (1) / (0 - Chemostat)	Abundance Ratio Variability [%]: (2) / (0 - Chemostat)	Abundance Ratio Variability [%]: (3) / (0 - Chemostat)	Abundances (Grouped): 0 - Chemostat	Abundances (Grouped): 1	Abundances (Grouped): 2	Abundances (Grouped): 3	Quan Info	Found in Sample: [S1] F1: Sample, 0 - Chemostat	Found in Sample: [S2] F2: Sample, 1	Found in Sample: [S3] F3: Sample, 2	Found in Sample: [S4] F4: Sample, 3	Confidence (by Search Engine): Mascot	Percolator q-Value (by Search Engine): Mascot	Percolator PEP (by Search Engine): Mascot	Ions Score (by Search Engine): Mascot	Top Apex RT [min]
[R].NLDSIAVLKPSVYQGVQA.[-]		3.235e-10	9.41136e-06	1	1	5	A0A0L0LRJ9	A0A0L0LRJ9 [170-187]		0	1902.03	0.661	0.995	1.844	0.851779	0.997438	0.989843	0	0	0	7944081	5.24977e+06	7.90666e+06	14649464		High	High	Peak Found	High	High	5.386e-05	6.706e-08	64	58.72
[R].IADVEEDIDHELVSR.[E]		6.30512e-16	9.41136e-06	1	1	4	A0A0L0LRJ9	A0A0L0LRJ9 [3-17]		0	1739.84	1.007	0.907	0.038	0.998997	0.999983	3.65853e-05	0	0	0	1.90502e+07	1.91814e+07	1.72712e+07	723624		High	High	Peak Found	Peak Found	High	5.386e-05	6.305e-16	89	52.26
[R].TLAWLVEELKR.[R]		6.30512e-16	9.41136e-06	1	1	5	A0A0L0LRJ9	A0A0L0LRJ9 [111-121]		1	1357.78	1.521	3.361	18.465	0.915298	0.455809	0.00409272	0	0	0	811774	1234854	2.72852e+06	1.49893e+07		High	High	High	High	High	5.386e-05	1.028e-13	23	64.48
[R].TLAWLVEELK.[R]		6.30512e-16	9.41136e-06	1	1	3	A0A0L0LRJ9	A0A0L0LRJ9 [111-120]		0	1201.68	1.742	2.851	3.73	0.883358	0.537197	0.730081	0	0	0	983625	1713387	2.80404e+06	3.66866e+06		High	Peak Found	High	High	High	5.386e-05	8.459e-14	18	72
[R].GAASVEVFALLSKPSR.[R]		6.30512e-16	9.41136e-06	1	1	3	A0A0L0LRJ9	A0A0L0LRJ9 [123-138]		0	1631.91	1.642	1.804	4.105	0.880279	0.89215	0.559505	0	0	0	686940	1.12785e+06	1.23929e+06	2.81969e+06		Peak Found	High	High	High	High	5.386e-05	6.305e-16	78	59.54
[K].DPLLVAVLK.[G]		6.30512e-16	9.41136e-06	1	1	3	A0A0L0LRJ9	A0A0L0LRJ9 [39-47]		0	967.619	1.843	1.431	2.571	0.867488	0.944295	0.920784	0	0	0	1.29567e+06	2.38822e+06	1.85443e+06	3330992		High	Peak Found	High	High	High	5.386e-05	1.608e-13	35	62.58
[R].GKDPLLVAVLK.[G]		6.30512e-16	9.41136e-06	1	1	6	A0A0L0LRJ9	A0A0L0LRJ9 [37-47]		1	1152.74	1.606	1.725	2.791	0.904479	0.801819	0.766144	0	0	0	10524979	1.68985e+07	18155795	29372989		High	High	High	High	High	5.386e-05	9.039e-14	22	47.72
[R].HIVIVEDIVDSGR.[T]		0.000205888	0.000142714	1	1	3	A0A0L0LRJ9	A0A0L0LRJ9 [98-110]		0	1451.79	1.58	0.992	1.628	0.919643	0.999983	0.998887	0	0	0	2.4e+06	3.79252e+06	2381008	3906384		High	Peak Found	High	High	High	0.0001273	0.0002648	48	50.89
A0A2K9B1X8	Permease protein of ABC transporter system OS=Bifidobacterium breve OX=1685 GN=NRBB57_1833 PE=4 SV=1	0	120.698	34	10	25	10	407	42.9	9.35	823	10	0	2.343	0.973	1.403	0.12873	0.999915	0.983894	71.38	113.41	145.3	5.1804e+07	59771271	2.72796e+07	4.81924e+07	High	High	High	High	1
Annotated Sequence	Modifications	Qvality PEP	Qvality q-value	# Protein Groups	# Proteins	# PSMs	Master Protein Accessions	Positions in Master Proteins	Modifications in Master Proteins	# Missed Cleavages	Theo. MH+ [Da]	Abundance Ratio: (1) / (0 - Chemostat)	Abundance Ratio: (2) / (0 - Chemostat)	Abundance Ratio: (3) / (0 - Chemostat)	Abundance Ratio Adj. P-Value: (1) / (0 - Chemostat)	Abundance Ratio Adj. P-Value: (2) / (0 - Chemostat)	Abundance Ratio Adj. P-Value: (3) / (0 - Chemostat)	Abundance Ratio Variability [%]: (1) / (0 - Chemostat)	Abundance Ratio Variability [%]: (2) / (0 - Chemostat)	Abundance Ratio Variability [%]: (3) / (0 - Chemostat)	Abundances (Grouped): 0 - Chemostat	Abundances (Grouped): 1	Abundances (Grouped): 2	Abundances (Grouped): 3	Quan Info	Found in Sample: [S1] F1: Sample, 0 - Chemostat	Found in Sample: [S2] F2: Sample, 1	Found in Sample: [S3] F3: Sample, 2	Found in Sample: [S4] F4: Sample, 3	Confidence (by Search Engine): Mascot	Percolator q-Value (by Search Engine): Mascot	Percolator PEP (by Search Engine): Mascot	Ions Score (by Search Engine): Mascot	Top Apex RT [min]
[R].YAVLISAR.[N]		5.64433e-07	9.41136e-06	1	1	1	A0A0L0LRK6	A0A0L0LRK6 [46-53]		0	892.525	2.761	0.645	1.898	0.594397	0.873463	0.97923	0	0	0	1422424	3.92707e+06	917837	2.70008e+06		Peak Found	High	Peak Found	Peak Found	High	5.386e-05	7.935e-05	26	34.93
[K].GFLQVFR.[Y]		0.000315074	0.000142714	1	1	3	A0A0L0LRK6	A0A0L0LRK6 [273-279]		0	866.488	2.02	0.336	2.525	0.805949	0.528408	0.894911	0	0	0	1.56403e+06	3.15867e+06	525520	3.9499e+06		High	High	Peak Found	High	High	0.0001273	0.0002648	27	54.82
A0A2K9B5T2	ABC transporter substrate-binding protein OS=Bifidobacterium breve OX=1685 GN=CE167_06140 PE=4 SV=1	0	40.417	23	4	7	4	390	40.7	4.54	280	4	0	1.426	0.776	1.737	0.901798	0.863616	0.98284	79.88	77.16	64.35	2.90923e+06	3.95764e+06	3.1832e+06	3.68239e+06	High	High	High	High	1
Annotated Sequence	Modifications	Qvality PEP	Qvality q-value	# Protein Groups	# Proteins	# PSMs	Master Protein Accessions	Positions in Master Proteins	Modifications in Master Proteins	# Missed Cleavages	Theo. MH+ [Da]	Abundance Ratio: (1) / (0 - Chemostat)	Abundance Ratio: (2) / (0 - Chemostat)	Abundance Ratio: (3) / (0 - Chemostat)	Abundance Ratio Adj. P-Value: (1) / (0 - Chemostat)	Abundance Ratio Adj. P-Value: (2) / (0 - Chemostat)	Abundance Ratio Adj. P-Value: (3) / (0 - Chemostat)	Abundance Ratio Variability [%]: (1) / (0 - Chemostat)	Abundance Ratio Variability [%]: (2) / (0 - Chemostat)	Abundance Ratio Variability [%]: (3) / (0 - Chemostat)	Abundances (Grouped): 0 - Chemostat	Abundances (Grouped): 1	Abundances (Grouped): 2	Abundances (Grouped): 3	Quan Info	Found in Sample: [S1] F1: Sample, 0 - Chemostat	Found in Sample: [S2] F2: Sample, 1	Found in Sample: [S3] F3: Sample, 2	Found in Sample: [S4] F4: Sample, 3	Confidence (by Search Engine): Mascot	Percolator q-Value (by Search Engine): Mascot	Percolator PEP (by Search Engine): Mascot	Ions Score (by Search Engine): Mascot	Top Apex RT [min]
[R].SPMGEIILR.[H]		1.21817e-14	9.41136e-06	1	1	3	A0A0L0LRM4	A0A0L0LRM4 [29-37]		0	1015.56	4.474	5.485	4.142	0.136859	0.114302	0.518644	0	0	0	1.7443e+06	7.80439e+06	9567111	7.22426e+06		High	High	High	Peak Found	High	5.386e-05	4.018e-12	33	44.22
[R].GLGDQVDVESSGVSDEEWSHPIDPR.[A]		1.62146e-05	0.000142714	1	1	1	A0A0L0LRM4	A0A0L0LRM4 [44-68]		0	2710.22	0.91	0.01	1.287	0.988511	7.80361e-17	0.996469	0		0	558303	508132		718600		High	Peak Found	Not Found	Peak Found	High	0.0001022	0.0002648	20	52.82
[R].SPMGEIILR.[H]	1xOxidation [M3]	0.0736476	0.00302127	1	1	1	A0A0L0LRM4	A0A0L0LRM4 [29-37]		0	1031.56														No Quan Values	Not Found	Not Found	Not Found	High	High	0.001035	0.01947	8
A0A2K9ARW4	tRNA nucleotidyltransferase OS=Bifidobacterium breve OX=1685 GN=NRBB57_2187 PE=4 SV=1	0	40.783	14	4	7	4	468	53.2	6.05	237	4	0	1.027	0.892	1.683	0.968993	0.94724	0.98284	7.17	8.86	4.27	3318350	3.39446e+06	2.91085e+06	5.59749e+06	High	High	High	High	1
Annotated Sequence	Modifications	Qvality PEP	Qvality q-value	# Protein Groups	# Proteins	# PSMs	Master Protein Accessions	Positions in Master Proteins	Modifications in Master Proteins	# Missed Cleavages	Theo. MH+ [Da]	Abundance Ratio: (1) / (0 - Chemostat)	Abundance Ratio: (2) / (0 - Chemostat)	Abundance Ratio: (3) / (0 - Chemostat)	Abundance Ratio Adj. P-Value: (1) / (0 - Chemostat)	Abundance Ratio Adj. P-Value: (2) / (0 - Chemostat)	Abundance Ratio Adj. P-Value: (3) / (0 - Chemostat)	Abundance Ratio Variability [%]: (1) / (0 - Chemostat)	Abundance Ratio Variability [%]: (2) / (0 - Chemostat)	Abundance Ratio Variability [%]: (3) / (0 - Chemostat)	Abundances (Grouped): 0 - Chemostat	Abundances (Grouped): 1	Abundances (Grouped): 2	Abundances (Grouped): 3	Quan Info	Found in Sample: [S1] F1: Sample, 0 - Chemostat	Found in Sample: [S2] F2: Sample, 1	Found in Sample: [S3] F3: Sample, 2	Found in Sample: [S4] F4: Sample, 3	Confidence (by Search Engine): Mascot	Percolator q-Value (by Search Engine): Mascot	Percolator PEP (by Search Engine): Mascot	Ions Score (by Search Engine): Mascot	Top Apex RT [min]
[R].LGVVSDDAIAEQEVLNAVHEVR.[Q]		6.30512e-16	9.41136e-06	1	1	2	A0A0L0LRN3	A0A0L0LRN3 [94-115]		0	2363.22	1.152	1.41	0.01	0.984426	0.951696	8.04199e-17	0	0		846270	975171	1.19346e+06			High	Peak Found	Peak Found	Not Found	High	5.386e-05	3.963e-14	6	69.92
[K].LADSLEAGNLDER.[Q]		6.30512e-16	9.41136e-06	1	1	2	A0A0L0LRN3	A0A0L0LRN3 [204-216]		0	1402.68	0.425	1.281	0.01	0.813664	0.965507	8.04199e-17	0	0		510628	217137	654260			High	Peak Found	High	Not Found	High	5.386e-05	6.305e-16	29	36.42
[K].LNHMVSDLLLLIR.[A]		6.30512e-16	9.41136e-06	1	1	2	A0A0L0LRN3	A0A0L0LRN3 [232-244]		0	1536.89	100	100	100	8.61088e-17	7.80361e-17	8.04199e-17					470915	646912	761533		Not Found	Peak Found	High	High	High	5.386e-05	6.305e-16	52	77.49
[R].TADGVGLGLAIVK.[H]		6.30512e-16	9.41136e-06	1	1	3	A0A0L0LRN3	A0A0L0LRN3 [365-377]		0	1213.72	3.001	1.897	3.943	0.489603	0.866567	0.611463	0	0	0	776786	2.33134e+06	1.47359e+06	3.06316e+06		High	High	High	Peak Found	High	5.386e-05	6.305e-16	39	52.35
[R].AQEPITPSSANR.[L]		3.77805e-08	9.41136e-06	1	1	3	A0A0L0LRN3	A0A0L0LRN3 [245-256]		0	1270.64	1.666	0.424	0.596	0.928054	0.863306	0.922201	0	0	0	242503	404055	102725	144510		High	High	Peak Found	High	High	5.386e-05	6.278e-06	21	20.82
[K].LNHMVSDLLLLIR.[A]	1xOxidation [M4]	0.0193986	0.00112846	1	1	1	A0A0L0LRN3	A0A0L0LRN3 [232-244]		0	1552.89	0.01	0.01	2.472	8.61088e-17	7.80361e-17	0.890013			0	56090.7			138671		Peak Found	Not Found	Not Found	High	High	0.0004544	0.004217	1	68.71
A0A2N6TUH6	Bifunctional protein FolD OS=Bifidobacterium breve OX=1685 GN=folD PE=3 SV=1	0	75.025	40	8	19	8	292	30.9	5.73	395	8	0	1.079	1.365	1.64	0.985659	0.853558	0.98284	57.13	118.03	71.06	5.51737e+06	6.58219e+06	2.23425e+06	9.8507e+06	High	High	High	High	1
Annotated Sequence	Modifications	Qvality PEP	Qvality q-value	# Protein Groups	# Proteins	# PSMs	Master Protein Accessions	Positions in Master Proteins	Modifications in Master Proteins	# Missed Cleavages	Theo. MH+ [Da]	Abundance Ratio: (1) / (0 - Chemostat)	Abundance Ratio: (2) / (0 - Chemostat)	Abundance Ratio: (3) / (0 - Chemostat)	Abundance Ratio Adj. P-Value: (1) / (0 - Chemostat)	Abundance Ratio Adj. P-Value: (2) / (0 - Chemostat)	Abundance Ratio Adj. P-Value: (3) / (0 - Chemostat)	Abundance Ratio Variability [%]: (1) / (0 - Chemostat)	Abundance Ratio Variability [%]: (2) / (0 - Chemostat)	Abundance Ratio Variability [%]: (3) / (0 - Chemostat)	Abundances (Grouped): 0 - Chemostat	Abundances (Grouped): 1	Abundances (Grouped): 2	Abundances (Grouped): 3	Quan Info	Found in Sample: [S1] F1: Sample, 0 - Chemostat	Found in Sample: [S2] F2: Sample, 1	Found in Sample: [S3] F3: Sample, 2	Found in Sample: [S4] F4: Sample, 3	Confidence (by Search Engine): Mascot	Percolator q-Value (by Search Engine): Mascot	Percolator PEP (by Search Engine): Mascot	Ions Score (by Search Engine): Mascot	Top Apex RT [min]
[R].NMGIPVDDIDAALTVATSHGSR.[M]	1xOxidation [M2]	6.30512e-16	9.41136e-06	1	1	2	A0A0L0LRP9	A0A0L0LRP9 [144-165]		0	2256.09	2.887	3.928	0.01	0.728332	0.503803	8.04199e-17	0	0		156930	453046	616367			Peak Found	High	High	Not Found	High	5.386e-05	6.305e-16	17	67.63
[R].NMGIPVDDIDAALTVATSHGSR.[M]		6.30512e-16	9.41136e-06	1	1	2	A0A0L0LRP9	A0A0L0LRP9 [144-165]		0	2240.1	2.834	2.207	4.064	0.555278	0.79006	0.593629	0	0	0	1.07799e+06	3.05502e+06	2.37862e+06	4380728		High	Peak Found	Peak Found	High	High	5.386e-05	6.305e-16	81	73.94
[K].RRDDEVQYAFVVNPSKPQATAR.[R]		6.30512e-16	9.41136e-06	1	1	1	A0A0L0LRP9	A0A0L0LRP9 [44-65]		2	2547.31	0.407	0.01	2.122	0.773414	7.80361e-17	0.942088	0		0	333159	135584		707070		High	Peak Found	Not Found	Peak Found	High	5.386e-05	6.305e-16	15	35.79
[R].VPDASALEK.[T]		8.94622e-14	9.41136e-06	1	1	3	A0A0L0LRP9	A0A0L0LRP9 [361-369]		0	929.494	1.252	0.626	0.894	0.970551	0.862769	0.776228	0	0	0	8143329	10198632	5.09439e+06	7282399		High	High	Peak Found	High	High	5.386e-05	2.696e-11	43	26.44
[R].TVASAVSGTGHALGIVPIGTGNLFAR.[N]		6.30512e-16	9.41136e-06	1	1	4	A0A0L0LRP9	A0A0L0LRP9 [118-143]		0	2466.35	0.792	0.799	2.131	0.936188	0.953769	0.92763	0	0	0	3.40591e+06	2697853	2720874	7.25672e+06		High	Peak Found	High	High	High	5.386e-05	6.305e-16	18	64.11
[K].TAQVAAQNATADFAETTGTIEPIR.[-]		6.30512e-16	9.41136e-06	1	1	7	A0A0L0LRP9	A0A0L0LRP9 [370-393]		0	2476.23	0.888	0.877	1.447	0.979066	0.979612	0.994264	0	0	0	1.75979e+06	1.56314e+06	1544196	2.54652e+06		High	High	High	High	High	5.386e-05	6.305e-16	78	54.34
[R].FYDTQLDKDGR.[D]		6.30512e-16	9.41136e-06	1	1	1	A0A0L0LRP9	A0A0L0LRP9 [83-93]		1	1357.64	0.401	0.01	0.765	0.736131	7.80361e-17	0.907216	0		0	671636	269336		514014		Peak Found	Peak Found	Not Found	High	High	5.386e-05	9.761e-16	30	27.32
[R].GNLTVTSADGSTHTTNNLAFR.[T]		1.84158e-12	9.41136e-06	1	1	1	A0A0L0LRP9	A0A0L0LRP9 [230-250]		0	2177.06	100			8.61088e-17							1.97689e+06				Not Found	High	Not Found	Not Found	High	5.386e-05	4.829e-10	44	37.45
A0A2K9BG14	Leucine-isoleucine-valine-threonine-and alanine-binding protein OS=Bifidobacterium breve OX=1685 GN=NRBB57_1758 PE=3 SV=1	0	5.123	7	2	2	2	395	41.4	5.4	39	2	0	0.01	0.01	1.552	1.83607e-16	1.67164e-16	0.98284			0	154381			1.45335e+06	Peak Found	Not Found	Not Found	High	1
Annotated Sequence	Modifications	Qvality PEP	Qvality q-value	# Protein Groups	# Proteins	# PSMs	Master Protein Accessions	Positions in Master Proteins	Modifications in Master Proteins	# Missed Cleavages	Theo. MH+ [Da]	Abundance Ratio: (1) / (0 - Chemostat)	Abundance Ratio: (2) / (0 - Chemostat)	Abundance Ratio: (3) / (0 - Chemostat)	Abundance Ratio Adj. P-Value: (1) / (0 - Chemostat)	Abundance Ratio Adj. P-Value: (2) / (0 - Chemostat)	Abundance Ratio Adj. P-Value: (3) / (0 - Chemostat)	Abundance Ratio Variability [%]: (1) / (0 - Chemostat)	Abundance Ratio Variability [%]: (2) / (0 - Chemostat)	Abundance Ratio Variability [%]: (3) / (0 - Chemostat)	Abundances (Grouped): 0 - Chemostat	Abundances (Grouped): 1	Abundances (Grouped): 2	Abundances (Grouped): 3	Quan Info	Found in Sample: [S1] F1: Sample, 0 - Chemostat	Found in Sample: [S2] F2: Sample, 1	Found in Sample: [S3] F3: Sample, 2	Found in Sample: [S4] F4: Sample, 3	Confidence (by Search Engine): Mascot	Percolator q-Value (by Search Engine): Mascot	Percolator PEP (by Search Engine): Mascot	Ions Score (by Search Engine): Mascot	Top Apex RT [min]
[K].AVLPADIVIHGIAIAPQGFDAR.[F]		6.30512e-16	9.41136e-06	1	1	4	A0A0L0LRR5	A0A0L0LRR5 [99-120]		0	2244.25	0.675	0.913	2.454	0.880279	0.980562	0.931604	0	0	0	1.36171e+06	919285	1.24264e+06	3.34119e+06		High	High	Peak Found	High	High	5.386e-05	6.305e-16	47	73.28
[R].EGSSGPIAPQGLTLEHIEYPADDQLAAR.[A]		3.82208e-06	9.41136e-06	1	1	1	A0A0L0LRR5	A0A0L0LRR5 [266-293]		0	2935.44	100	100	100	8.61088e-17	7.80361e-17	8.04199e-17					1.31416e+06	910556	1.14585e+06		Not Found	Peak Found	High	Peak Found	High	5.386e-05	0.0002648	19	58.72
A0A2K9AR25	PTS beta-glucoside transporter subunit EIIBCA OS=Bifidobacterium breve OX=1685 GN=CNCMI4321_1803 PE=4 SV=1	0	216.536	22	14	64	14	696	72.7	5.52	2520	14	0	1.683	1.694	1.536	0.553112	0.461973	0.98284	50.78	37.53	96.57	1.64991e+08	2.95963e+08	2.86215e+08	2.53404e+08	High	High	High	High	1
Annotated Sequence	Modifications	Qvality PEP	Qvality q-value	# Protein Groups	# Proteins	# PSMs	Master Protein Accessions	Positions in Master Proteins	Modifications in Master Proteins	# Missed Cleavages	Theo. MH+ [Da]	Abundance Ratio: (1) / (0 - Chemostat)	Abundance Ratio: (2) / (0 - Chemostat)	Abundance Ratio: (3) / (0 - Chemostat)	Abundance Ratio Adj. P-Value: (1) / (0 - Chemostat)	Abundance Ratio Adj. P-Value: (2) / (0 - Chemostat)	Abundance Ratio Adj. P-Value: (3) / (0 - Chemostat)	Abundance Ratio Variability [%]: (1) / (0 - Chemostat)	Abundance Ratio Variability [%]: (2) / (0 - Chemostat)	Abundance Ratio Variability [%]: (3) / (0 - Chemostat)	Abundances (Grouped): 0 - Chemostat	Abundances (Grouped): 1	Abundances (Grouped): 2	Abundances (Grouped): 3	Quan Info	Found in Sample: [S1] F1: Sample, 0 - Chemostat	Found in Sample: [S2] F2: Sample, 1	Found in Sample: [S3] F3: Sample, 2	Found in Sample: [S4] F4: Sample, 3	Confidence (by Search Engine): Mascot	Percolator q-Value (by Search Engine): Mascot	Percolator PEP (by Search Engine): Mascot	Ions Score (by Search Engine): Mascot	Top Apex RT [min]
[R].LAGVDIPNEKR.[I]		3.95423e-14	9.41136e-06	1	1	9	A0A0L0LRR6	A0A0L0LRR6 [4-14]		1	1211.67	0.738	0.521	0.462	0.880279	0.701399	0.325826	0	0	0	1.53747e+07	1.13526e+07	8.00723e+06	7.10977e+06		High	High	High	High	High	5.386e-05	1.235e-11	29	29.33
[R].LAGVDIPNEK.[R]		6.30512e-16	9.41136e-06	1	1	5	A0A0L0LRR6	A0A0L0LRR6 [4-13]		0	1055.57	0.886	0.996	0.313	0.99872	0.967032	0.0473449	0	0	0	127767216	113173040	127210008	40035852		High	High	High	High	High	5.386e-05	3.534e-15	41	34.96
[K].IQINCYQGQR.[H]	1xCarbamidomethyl [C5]	6.30512e-16	9.41136e-06	1	1	4	A0A0L0LRR6	A0A0L0LRR6 [82-91]		0	1279.62	0.549	0.618	0.863	0.737187	0.885237	0.853976	0	0	0	21594424	11850182	13340745	18632680		High	High	High	High	High	5.386e-05	6.305e-16	42	28.05
[R].VKDLTDEQLITLR.[D]		6.30512e-16	9.41136e-06	1	1	8	A0A0L0LRR6	A0A0L0LRR6 [45-57]		1	1543.87	0.721	0.961	1.073	0.931108	0.980562	0.95299	0	0	0	155157720	111905018	149164308	166460574		High	High	High	High	High	5.386e-05	6.305e-16	36	46.22
[K].ETLAATGINPDIR.[V]		9.88155e-07	9.41136e-06	1	1	2	A0A0L0LRR6	A0A0L0LRR6 [32-44]		0	1370.73	0.371	0.546	0.895	0.260455	0.809923	0.859818	0	0	0	94241300	35003909	51475262	84353402		High	Peak Found	Peak Found	Peak Found	High	5.386e-05	0.0001309	76	40.73
[K].DLTDEQLITLR.[D]		1.09719e-12	9.41136e-06	1	1	5	A0A0L0LRR6	A0A0L0LRR6 [47-57]		0	1316.71	0.62	0.507	0.553	0.819687	0.761942	0.485853	0	0	0	2.89935e+07	1.79682e+07	1.46967e+07	1.60342e+07		High	High	High	Peak Found	High	5.386e-05	2.949e-10	31	57.65
[R].KIQINCYQGQR.[H]	1xCarbamidomethyl [C6]	7.38117e-15	9.41136e-06	1	1	5	A0A0L0LRR6	A0A0L0LRR6 [81-91]		1	1407.72	0.189	0.133	1.098	0.0363328	0.0500942	0.943085	0	0	0	6209778	1.17082e+06	827157	6818631		High	High	High	High	High	5.386e-05	2.493e-12	15	23.65
[R].AKETLAATGINPDIR.[V]		6.30512e-16	9.41136e-06	1	1	9	A0A0L0LRR6	A0A0L0LRR6 [30-44]		1	1569.86	0.485	0.598	0.906	0.570485	0.871462	0.868884	0	0	0	8.10895e+07	3.92994e+07	4.85191e+07	7.35057e+07		High	High	High	High	High	5.386e-05	6.305e-16	66	33.61
[R].DYLEANYK.[I]		8.64493e-06	0.000142714	1	1	4	A0A0L0LRR6	A0A0L0LRR6 [58-65]		0	1015.47	0.522	0.477	0.444	0.677528	0.703621	0.317404	0	0	0	32500788	16963506	15488254	14420341		High	High	High	High	High	0.0001022	0.0002648	16	32.27
[R].EIDADIRR.[K]		0.0104248	0.000643793	1	1	2	A0A0L0LRR6	A0A0L0LRR6 [73-80]		1	987.522	0.559	0.122	0.158	0.739439	0.049056	0.016973	0	0	0	9237524	5166952	1.13159e+06	1459049		High	Peak Found	Peak Found	Peak Found	High	0.000283	0.002523	19	21.47
[R].EIDADIR.[R]		0.0756141	0.00302127	1	1	1	A0A0L0LRR6	A0A0L0LRR6 [73-79]		0	831.421	0.306	0.13	0.025	0.17572	0.00976256	4.88635e-08	0	0	0	41475192	12694877	5387430	1.04011e+06		High	Peak Found	Peak Found	Peak Found	High	0.001035	0.01994	29	25.35
A0A2K9BBN2	2-isopropylmalate synthase OS=Bifidobacterium breve OX=1685 GN=leuA PE=3 SV=1	0	273.052	46	21	73	21	638	70.3	5.03	2088	21	0	1.024	1.022	1.531	0.991428	0.992999	0.98284	70.43	64.43	61.83	1.06042e+08	1.36324e+08	1.18341e+08	2.15056e+08	High	High	High	High	1
Annotated Sequence	Modifications	Qvality PEP	Qvality q-value	# Protein Groups	# Proteins	# PSMs	Master Protein Accessions	Positions in Master Proteins	Modifications in Master Proteins	# Missed Cleavages	Theo. MH+ [Da]	Abundance Ratio: (1) / (0 - Chemostat)	Abundance Ratio: (2) / (0 - Chemostat)	Abundance Ratio: (3) / (0 - Chemostat)	Abundance Ratio Adj. P-Value: (1) / (0 - Chemostat)	Abundance Ratio Adj. P-Value: (2) / (0 - Chemostat)	Abundance Ratio Adj. P-Value: (3) / (0 - Chemostat)	Abundance Ratio Variability [%]: (1) / (0 - Chemostat)	Abundance Ratio Variability [%]: (2) / (0 - Chemostat)	Abundance Ratio Variability [%]: (3) / (0 - Chemostat)	Abundances (Grouped): 0 - Chemostat	Abundances (Grouped): 1	Abundances (Grouped): 2	Abundances (Grouped): 3	Quan Info	Found in Sample: [S1] F1: Sample, 0 - Chemostat	Found in Sample: [S2] F2: Sample, 1	Found in Sample: [S3] F3: Sample, 2	Found in Sample: [S4] F4: Sample, 3	Confidence (by Search Engine): Mascot	Percolator q-Value (by Search Engine): Mascot	Percolator PEP (by Search Engine): Mascot	Ions Score (by Search Engine): Mascot	Top Apex RT [min]
[K].NALTLNFGDTFAGQPVLDEIAR.[A]		6.30512e-16	9.41136e-06	1	1	5	A0A0L0LRR8	A0A0L0LRR8 [72-93]		0	2362.2	1.199	0.193	0.302	0.979338	0.145375	0.149486	0	0	0	3982651	4.7739e+06	769775	1.20335e+06		High	High	High	High	High	5.386e-05	6.305e-16	113	78.05
[R].SEISSNIAEDYVR.[T]		1.62818e-08	9.41136e-06	1	1	3	A0A0L0LRR8	A0A0L0LRR8 [196-208]		0	1482.71	0.391	0.592	0.817	0.566349	0.877901	0.756533	0	0	0	3.62317e+06	1.41816e+06	2.14477e+06	2961573		Peak Found	High	High	High	High	5.386e-05	2.818e-06	91	43.67
[K].AMFGDKPVNEAVAAQIR.[A]		6.30512e-16	9.41136e-06	1	1	4	A0A0L0LRR8	A0A0L0LRR8 [37-53]		0	1816.94	1.919	3.021	3.256	0.835484	0.409401	0.712387	0	0	0	2.12172e+06	4.07115e+06	6.40999e+06	6907683		Peak Found	High	High	High	High	5.386e-05	6.305e-16	38	44.36
[K].AMFGDKPVNEAVAAQIR.[A]	1xOxidation [M2]	6.30512e-16	9.41136e-06	1	1	1	A0A0L0LRR8	A0A0L0LRR8 [37-53]		0	1832.93	0.44	0.905	1.286	0.554612	0.980441	0.986902	0	0	0	1.52361e+06	670197	1.3786e+06	1.95927e+06		High	Peak Found	Peak Found	Peak Found	High	5.386e-05	6.305e-16	28	38.96
[R].AFPVTIR.[L]		0.39014	0.00746342	1	1	2	A0A0L0LRR8	A0A0L0LRR8 [94-100]		0	803.477	0.698	0.597	0.876	0.865008	0.901199	0.842787	0	0	0	6.38589e+06	4460444	3813875	5593667		High	Peak Found	Peak Found	High	High	0.002573	0.156	16	38.33
A0A0L0LWG7	Jag protein OS=Bifidobacterium breve OX=1685 GN=BB139W423_2061 PE=4 SV=1	0	117.142	46	8	31	8	178	20.2	4.67	905	8	0	1.189	0.993	1.531	0.926584	0.997378	0.98284	35.55	44.63	38.66	69713321	8.04706e+07	6.73847e+07	1.0693e+08	High	High	High	High	1
Annotated Sequence	Modifications	Qvality PEP	Qvality q-value	# Protein Groups	# Proteins	# PSMs	Master Protein Accessions	Positions in Master Proteins	Modifications in Master Proteins	# Missed Cleavages	Theo. MH+ [Da]	Abundance Ratio: (1) / (0 - Chemostat)	Abundance Ratio: (2) / (0 - Chemostat)	Abundance Ratio: (3) / (0 - Chemostat)	Abundance Ratio Adj. P-Value: (1) / (0 - Chemostat)	Abundance Ratio Adj. P-Value: (2) / (0 - Chemostat)	Abundance Ratio Adj. P-Value: (3) / (0 - Chemostat)	Abundance Ratio Variability [%]: (1) / (0 - Chemostat)	Abundance Ratio Variability [%]: (2) / (0 - Chemostat)	Abundance Ratio Variability [%]: (3) / (0 - Chemostat)	Abundances (Grouped): 0 - Chemostat	Abundances (Grouped): 1	Abundances (Grouped): 2	Abundances (Grouped): 3	Quan Info	Found in Sample: [S1] F1: Sample, 0 - Chemostat	Found in Sample: [S2] F2: Sample, 1	Found in Sample: [S3] F3: Sample, 2	Found in Sample: [S4] F4: Sample, 3	Confidence (by Search Engine): Mascot	Percolator q-Value (by Search Engine): Mascot	Percolator PEP (by Search Engine): Mascot	Ions Score (by Search Engine): Mascot	Top Apex RT [min]
[K].LVGIITNR.[D]		2.66907e-11	9.41136e-06	1	1	4	A0A0L0LRR9	A0A0L0LRR9 [147-154]		0	885.552	1.802	2.281	1.039	0.509616	0.310818	0.935911	0	0	0	40331280	7.26801e+07	91998610	4.19006e+07		High	High	High	Peak Found	High	5.386e-05	6.193e-09	38	33
[R].IVAGVGVPQLTAVYEAAQACR.[A]	1xCarbamidomethyl [C20]	6.30512e-16	9.41136e-06	1	1	9	A0A0L0LRR9	A0A0L0LRR9 [330-350]		0	2173.14	1.128	1.207	2.61	0.988266	0.932348	0.756533	0	0	0	1.60163e+07	1.80697e+07	19337295	41796358		High	High	High	High	High	5.386e-05	6.305e-16	25	70.21
[R].NLSIDDQAAQVDVVKR.[S]		6.30512e-16	9.41136e-06	1	1	7	A0A0L0LRR9	A0A0L0LRR9 [90-105]		1	1770.93	1.515	1.375	2.926	0.929223	0.924344	0.742335	0	0	0	8.89654e+06	1.34771e+07	1.22306e+07	2.60308e+07		High	High	High	High	High	5.386e-05	6.305e-16	46	39.38
[R].NLSIDDQAAQVDVVK.[R]		6.30512e-16	9.41136e-06	1	1	4	A0A0L0LRR9	A0A0L0LRR9 [90-104]		0	1614.83	0.973	1.408	2.53	0.982735	0.93059	0.905474	0	0	0	5.04726e+06	4.91074e+06	7.1072e+06	12768897		High	Peak Found	High	High	High	5.386e-05	6.305e-16	90	44.41
[R].LKHDSAFDGVQIIGGNVGTR.[S]		6.30512e-16	9.41136e-06	1	1	6	A0A0L0LRR9	A0A0L0LRR9 [283-302]		1	2084.09	1.051	1.855	2.211	0.995271	0.630919	0.905279	0	0	0	1.23779e+07	1.30103e+07	2.296e+07	27361785		High	Peak Found	High	High	High	5.386e-05	6.305e-16	23	43.43
[K].LGLAYDDVLLLPNETDVIPSEVDTSTHLTR.[N]		6.30512e-16	9.41136e-06	1	1	4	A0A0L0LRR9	A0A0L0LRR9 [24-53]		0	3296.69	1.127	0.736	0.065	0.999962	0.92962	3.7321e-05	0	0	0	1.34326e+07	1.51373e+07	9886212	866655		High	High	High	High	High	5.386e-05	6.305e-16	26	76.13
[R].LALDMISR.[L]		1.43227e-09	9.41136e-06	1	1	3	A0A0L0LRR9	A0A0L0LRR9 [275-282]		0	918.508	2.792	3.031	1.906	0.469146	0.251819	0.98683	0	0	0	7.89554e+06	22042934	23931932	15048738		High	High	High	Peak Found	High	5.386e-05	2.772e-07	33	45.79
[K].LPLVDAEGHLTGLITVK.[D]		6.30512e-16	9.41136e-06	1	1	27	A0A0L0LRR9	A0A0L0LRR9 [202-218]		0	1776.03	1.585	1.801	2.94	0.902519	0.76687	0.779493	0	0	0	7.08289e+06	1.12294e+07	1.27537e+07	2.0826e+07		High	High	High	High	High	5.386e-05	6.305e-16	34	64.28
[R].VAAGVGFLGDAWQR.[A]		6.30512e-16	9.41136e-06	1	1	5	A0A0L0LRR9	A0A0L0LRR9 [239-252]		0	1446.75	1.166	1.41	1.719	0.982823	0.922182	0.996469	0	0	0	8.6291e+06	1.00589e+07	1.21691e+07	1.48366e+07		High	High	High	High	High	5.386e-05	6.305e-16	105	59.25
[K].VEKLPLVDAEGHLTGLITVK.[D]		6.30512e-16	9.41136e-06	1	1	2	A0A0L0LRR9	A0A0L0LRR9 [199-218]		1	2132.23	0.591	0.547	0.922	0.818741	0.848976	0.898937	0	0	0	1.05599e+06	624394	577220	973240		High	High	Peak Found	Peak Found	High	5.386e-05	6.305e-16	42	61.17
[R].YFQADVTSSDK.[V]		6.30512e-16	9.41136e-06	1	1	4	A0A0L0LRR9	A0A0L0LRR9 [428-438]		0	1260.57	0.503	0.432	1.286	0.642435	0.63923	0.979451	0	0	0	5.424e+06	2.73012e+06	2.34463e+06	6974655		High	High	High	High	High	5.386e-05	6.305e-16	50	27.64
[R].SESGMITDPLTVNPEVTLADLDKLCGK.[F]	1xCarbamidomethyl [C25]	6.30512e-16	9.41136e-06	1	1	4	A0A0L0LRR9	A0A0L0LRR9 [106-132]		1	2903.44	90.844	100	6.45	4.2402e-13	7.80361e-17	0.277938	0	0	0	511872	46500388	159991392	3301810		High	High	High	High	High	5.386e-05	6.305e-16	47	77.86
[R].SESGMITDPLTVNPEVTLADLDK.[L]	1xOxidation [M5]	6.30512e-16	9.41136e-06	1	1	2	A0A0L0LRR9	A0A0L0LRR9 [106-128]		0	2461.2														No Quan Values	Not Found	High	Not Found	High	High	5.386e-05	1.624e-13	2
[R].SESGMITDPLTVNPEVTLADLDK.[L]		6.30512e-16	9.41136e-06	1	1	3	A0A0L0LRR9	A0A0L0LRR9 [106-128]		0	2445.21	7.331	6.383	7.73	0.0395223	0.129266	0.187233	0	0	0	432207	3.16835e+06	2.75875e+06	3341099		Peak Found	High	High	High	High	5.386e-05	6.305e-16	57	75.49
[R].SGAQAMIEAGADAVK.[V]	1xOxidation [M6]	5.51286e-11	9.41136e-06	1	1	3	A0A0L0LRR9	A0A0L0LRR9 [303-317]		0	1434.69	0.545	0.38	0.01	0.861378	0.677671	8.04199e-17	0	0		681921	371737	258983			High	High	Peak Found	Not Found	High	5.386e-05	1.238e-08	5	30.55
[R].SGAQAMIEAGADAVK.[V]		6.30512e-16	9.41136e-06	1	1	6	A0A0L0LRR9	A0A0L0LRR9 [303-317]		0	1418.69	2.159	4.46	5.89	0.709381	0.0996168	0.304528	0	0	0	3.36554e+06	7.26625e+06	1.50113e+07	1.9823e+07		High	High	High	High	High	5.386e-05	6.305e-16	54	44.44
[K].TEQYPDATKDEQGR.[L]		6.30512e-16	9.41136e-06	1	1	7	A0A0L0LRR9	A0A0L0LRR9 [223-236]		1	1637.74	0.99	0.441	0.472	0.986324	0.744173	0.466087	0	0	0	6.96198e+06	6.89465e+06	3.07068e+06	3.28345e+06		High	High	High	High	High	5.386e-05	6.305e-16	77	19.68
[R].ESHPHDIVMTAEAPNYSGFHNN.[-]		6.30512e-16	9.41136e-06	1	1	2	A0A0L0LRR9	A0A0L0LRR9 [496-517]		0	2467.07	4.077	2.927	4.944	0.14997	0.519865	0.349481	0	0	0	1.78939e+06	7295005	5.2371e+06	8845889		Peak Found	High	High	Peak Found	High	5.386e-05	6.305e-16	32	39.35
[M].ATNLDELNAQSAYAPLPPIFAK.[L]		6.30512e-16	9.41136e-06	1	1	7	A0A0L0LRR9	A0A0L0LRR9 [2-23]		0	2344.22	0.907	1.341	2.179	0.967817	0.947069	0.957098	0	0	0	7.09219e+06	6429475	9.50865e+06	1.54519e+07		High	High	High	High	High	5.386e-05	6.305e-16	77	70.31
[K].FHISGLPVVDKDNK.[L]		6.30512e-16	9.41136e-06	1	1	5	A0A0L0LRR9	A0A0L0LRR9 [133-146]		1	1568.84	0.787	0.794	1.147	0.937087	0.967032	0.963923	0	0	0	19229849	1.5129e+07	1.52596e+07	22061803		High	High	High	Peak Found	High	5.386e-05	6.305e-16	66	40.94
[R].AAGVPCIADGGIHYSGDIAK.[A]	1xCarbamidomethyl [C6]	6.30512e-16	9.41136e-06	1	1	3	A0A0L0LRR9	A0A0L0LRR9 [351-370]		0	1971.96	0.496	0.555	0.764	0.607607	0.871462	0.729637	0	0	0	6.67147e+06	3.30607e+06	3.69997e+06	5093683		High	Peak Found	High	High	High	5.386e-05	6.305e-16	12	44.71
[R].GMGSLGAMAPR.[G]	2xOxidation [M2; M8]	6.30512e-16	9.41136e-06	1	1	2	A0A0L0LRR9	A0A0L0LRR9 [408-418]		0	1079.5	0.683	0.01	1.068	0.951405	7.80361e-17	0.990103	0		0	426163	290989		455168		Peak Found	High	Not Found	High	High	5.386e-05	6.305e-16	49	20.2
[K].VGIGPGSICTTR.[I]	1xCarbamidomethyl [C9]	2.85853e-05	0.000142714	1	1	4	A0A0L0LRR9	A0A0L0LRR9 [318-329]		0	1217.63	0.663	0.55	0.572	0.883792	0.811003	0.402286	0	0	0	108738890	72044900	59752734	62238070		High	High	High	High	High	0.0001022	0.0002648	76	32.88
[K].VVPEGVEGEVPYR.[G]		4.42036e-05	0.000142714	1	1	4	A0A0L0LRR9	A0A0L0LRR9 [439-451]		0	1429.73	1.136	1.52	2.02	0.999883	0.908678	0.974806	0	0	0	5.10246e+06	5797794	7.75382e+06	10308623		High	High	High	High	High	0.0001273	0.0002648	68	38.83
[K].ENLVTGPSNISK.[D]		0.00160918	0.000142714	1	1	4	A0A0L0LRR9	A0A0L0LRR9 [176-187]		0	1258.66	1.59	1.272	2.397	0.909123	0.941665	0.873573	0	0	0	11327048	18013504	14403839	27147274		High	High	High	High	High	0.0001273	0.0004118	31	29.14
[K].ENLVTGPSNISKDDAHR.[L]		0.000352315	0.000142714	1	1	1	A0A0L0LRR9	A0A0L0LRR9 [176-192]		1	1852.91	0.546	0.929	0.743	0.837672	0.989347	0.873573	0	0	0	769215	419811	714431	571255		High	Peak Found	Peak Found	Peak Found	High	0.0001273	0.0002648	14	25.04
[R].GMGSLGAMAPR.[G]	1xOxidation [M8]	0.00441836	0.000142714	1	1	1	A0A0L0LRR9	A0A0L0LRR9 [408-418]		0	1063.5			100			8.04199e-17							8418370		Not Found	Not Found	Not Found	High	High	0.0001273	0.0009786	48	26.12
[K].FHISGLPVVDK.[D]		0.000134498	0.000142714	1	1	1	A0A0L0LRR9	A0A0L0LRR9 [133-143]		0	1211.68	3.134	2.056	3.491	0.520114	0.810453	0.767726	0	0	0	1061513	3.32695e+06	2.18259e+06	3705993		Peak Found	Peak Found	Peak Found	High	High	0.0001273	0.0002648	15	46.93
[R].FIASEDYDTLK.[V]		0.00406518	0.000142714	1	1	3	A0A0L0LRR9	A0A0L0LRR9 [158-168]		0	1301.63	0.653	0.967	1.083	0.863322	0.998988	0.90532	0	0	0	12039119	7866286	11641010	13035195		High	High	High	Peak Found	High	0.0001273	0.0008959	23	39.95
[K].TEQYPDATK.[D]		0.0122903	0.000643793	1	1	1	A0A0L0LRR9	A0A0L0LRR9 [223-231]		0	1052.49	100	100	100	8.61088e-17	7.80361e-17	8.04199e-17					78998.9	65881.1	85375.5		Not Found	High	Peak Found	Peak Found	High	0.0003116	0.002749	19	19.34
[R].NGGIGVLHR.[N]		0.0136032	0.000643793	1	1	1	A0A0L0LRR9	A0A0L0LRR9 [81-89]		0	922.522	1.284	0.259	1.16	0.969988	0.258535	0.959419	0	0	0	6243841	8.01482e+06	1.62002e+06	7.24557e+06		Peak Found	Peak Found	Peak Found	High	High	0.0003116	0.003019	46	23.1
[R].LALDMISR.[L]	1xOxidation [M5]	0.0303103	0.00213974	1	1	1	A0A0L0LRR9	A0A0L0LRR9 [275-282]		0	934.503	0.01	0.76	0.01	8.61088e-17	0.941363	8.04199e-17		0		2.49379e+06		1.89448e+06			High	Not Found	Peak Found	Not Found	High	0.0007435	0.007582	16	35.84
A0A2K9AGQ7	Acetate kinase OS=Bifidobacterium breve OX=1685 GN=ackA PE=3 SV=1	0	495.974	64	23	169	23	409	44.1	5.86	5776	23	0	0.888	1.001	1.528	0.919925	0.997378	0.98284	68.77	58.08	76.87	9.5009e+08	7.87593e+08	8.89054e+08	1.26226e+09	High	High	High	High	1
Annotated Sequence	Modifications	Qvality PEP	Qvality q-value	# Protein Groups	# Proteins	# PSMs	Master Protein Accessions	Positions in Master Proteins	Modifications in Master Proteins	# Missed Cleavages	Theo. MH+ [Da]	Abundance Ratio: (1) / (0 - Chemostat)	Abundance Ratio: (2) / (0 - Chemostat)	Abundance Ratio: (3) / (0 - Chemostat)	Abundance Ratio Adj. P-Value: (1) / (0 - Chemostat)	Abundance Ratio Adj. P-Value: (2) / (0 - Chemostat)	Abundance Ratio Adj. P-Value: (3) / (0 - Chemostat)	Abundance Ratio Variability [%]: (1) / (0 - Chemostat)	Abundance Ratio Variability [%]: (2) / (0 - Chemostat)	Abundance Ratio Variability [%]: (3) / (0 - Chemostat)	Abundances (Grouped): 0 - Chemostat	Abundances (Grouped): 1	Abundances (Grouped): 2	Abundances (Grouped): 3	Quan Info	Found in Sample: [S1] F1: Sample, 0 - Chemostat	Found in Sample: [S2] F2: Sample, 1	Found in Sample: [S3] F3: Sample, 2	Found in Sample: [S4] F4: Sample, 3	Confidence (by Search Engine): Mascot	Percolator q-Value (by Search Engine): Mascot	Percolator PEP (by Search Engine): Mascot	Ions Score (by Search Engine): Mascot	Top Apex RT [min]
[K].ITLHHGIVNR.[T]		7.20569e-06	9.41136e-06	1	1	2	A0A0L0LRS1	A0A0L0LRS1 [7-16]		0	1159.67	0.01	0.01	0.01	8.61088e-17	7.80361e-17	8.04199e-17			0	1.26868e+07			96777.7		High	Not Found	Not Found	Peak Found	High	5.386e-05	0.0002648	37	20.44
[K].TVIREDTPANR.[G]		3.51379e-12	9.41136e-06	1	1	8	A0A0L0LRS1	A0A0L0LRS1 [35-45]		1	1271.67	0.085	0.069	0.085	0.00155112	3.28473e-05	0.0024337	0	0	0	19654807	1.66859e+06	1.35982e+06	1.67269e+06		High	High	High	High	High	5.386e-05	8.943e-10	30	19.4
[R].HLVTVEEVD.[-]		2.90341e-06	9.41136e-06	1	1	3	A0A0L0LRS1	A0A0L0LRS1 [53-61]		0	1040.53	0.289	0.224	0.612	0.139142	0.100815	0.483235	0	0	0	58495336	16913662	13108061	35818276		High	High	Peak Found	High	High	0.0001273	0.0002648	53	31.45
A0A0M4MBB3	SPFH domain-containing protein OS=Bifidobacterium breve OX=1685 GN=BB139W423_0711 PE=4 SV=1	0	146.509	53	13	44	13	303	33.6	8.25	1217	13	0	0.94	0.726	1.527	0.95838	0.822931	0.98284	51.09	83.96	79.52	7.87738e+07	9.11321e+07	6.63047e+07	1.22044e+08	High	High	High	High	1
Annotated Sequence	Modifications	Qvality PEP	Qvality q-value	# Protein Groups	# Proteins	# PSMs	Master Protein Accessions	Positions in Master Proteins	Modifications in Master Proteins	# Missed Cleavages	Theo. MH+ [Da]	Abundance Ratio: (1) / (0 - Chemostat)	Abundance Ratio: (2) / (0 - Chemostat)	Abundance Ratio: (3) / (0 - Chemostat)	Abundance Ratio Adj. P-Value: (1) / (0 - Chemostat)	Abundance Ratio Adj. P-Value: (2) / (0 - Chemostat)	Abundance Ratio Adj. P-Value: (3) / (0 - Chemostat)	Abundance Ratio Variability [%]: (1) / (0 - Chemostat)	Abundance Ratio Variability [%]: (2) / (0 - Chemostat)	Abundance Ratio Variability [%]: (3) / (0 - Chemostat)	Abundances (Grouped): 0 - Chemostat	Abundances (Grouped): 1	Abundances (Grouped): 2	Abundances (Grouped): 3	Quan Info	Found in Sample: [S1] F1: Sample, 0 - Chemostat	Found in Sample: [S2] F2: Sample, 1	Found in Sample: [S3] F3: Sample, 2	Found in Sample: [S4] F4: Sample, 3	Confidence (by Search Engine): Mascot	Percolator q-Value (by Search Engine): Mascot	Percolator PEP (by Search Engine): Mascot	Ions Score (by Search Engine): Mascot	Top Apex RT [min]
[K].AHRGELPGVTK.[S]		0.0101933	0.000643793	1	1	1	A0A0L0LRS6	A0A0L0LRS6 [48-58]		1	1164.65	0.045	0.329	0.39	2.37959e-05	0.429353	0.380408	0	0	0	1.94153e+06	87454.7	638075	757556		Peak Found	Peak Found	Peak Found	High	High	0.000283	0.002487	21	19.26
[R].GELPGVTK.[S]		0.0969141	0.0033454	1	1	4	A0A0L0LRS6	A0A0L0LRS6 [51-58]		0	800.451	0.889	0.169	0.842	0.998997	0.0189693	0.810551	0	0	0	91540968	81337176	15450019	77114560		High	High	High	High	High	0.001163	0.02496	30	24.03
A0A133L322	ABC transporter, solute-binding protein OS=Bifidobacterium breve OX=1685 GN=BB139W423_0038 PE=4 SV=1	0	28.891	10	4	8	4	449	49.9	4.74	137	4	0	1.308	0.944	1.454	0.919925	0.988859	0.98284	53.66	14	7.48	6.76266e+06	9.71992e+06	7845677	1.21886e+07	Peak Found	High	High	High	1
Annotated Sequence	Modifications	Qvality PEP	Qvality q-value	# Protein Groups	# Proteins	# PSMs	Master Protein Accessions	Positions in Master Proteins	Modifications in Master Proteins	# Missed Cleavages	Theo. MH+ [Da]	Abundance Ratio: (1) / (0 - Chemostat)	Abundance Ratio: (2) / (0 - Chemostat)	Abundance Ratio: (3) / (0 - Chemostat)	Abundance Ratio Adj. P-Value: (1) / (0 - Chemostat)	Abundance Ratio Adj. P-Value: (2) / (0 - Chemostat)	Abundance Ratio Adj. P-Value: (3) / (0 - Chemostat)	Abundance Ratio Variability [%]: (1) / (0 - Chemostat)	Abundance Ratio Variability [%]: (2) / (0 - Chemostat)	Abundance Ratio Variability [%]: (3) / (0 - Chemostat)	Abundances (Grouped): 0 - Chemostat	Abundances (Grouped): 1	Abundances (Grouped): 2	Abundances (Grouped): 3	Quan Info	Found in Sample: [S1] F1: Sample, 0 - Chemostat	Found in Sample: [S2] F2: Sample, 1	Found in Sample: [S3] F3: Sample, 2	Found in Sample: [S4] F4: Sample, 3	Confidence (by Search Engine): Mascot	Percolator q-Value (by Search Engine): Mascot	Percolator PEP (by Search Engine): Mascot	Ions Score (by Search Engine): Mascot	Top Apex RT [min]
[-].MQQGIHPDYHPVEVTCSCGNTFVTR.[T]	2xCarbamidomethyl [C16; C18]; 1xOxidation [M1]	6.30512e-16	9.41136e-06	1	1	5	A0A0L0LRS8	A0A0L0LRS8 [1-25]		0	2949.31	0.238	0.175	0.218	0.082299	0.0574875	0.0151123	0	0	0	2.56039e+07	6.08548e+06	4.48622e+06	5.57689e+06		High	High	High	High	High	5.386e-05	6.305e-16	72	39.44
[-].MQQGIHPDYHPVEVTCSCGNTFVTR.[T]	2xCarbamidomethyl [C16; C18]	6.30512e-16	9.41136e-06	1	1	7	A0A0L0LRS8	A0A0L0LRS8 [1-25]		0	2933.31	0.52	0.474	0.374	0.70162	0.534988	0.270815	0	0	0	1.43629e+07	7.46171e+06	6.80502e+06	5.37029e+06		High	High	High	High	High	5.386e-05	6.305e-16	49	40.64
[M].QQGIHPDYHPVEVTCSCGNTFVTR.[T]	2xCarbamidomethyl [C15; C17]	6.30512e-16	9.41136e-06	1	1	3	A0A0L0LRS8	A0A0L0LRS8 [2-25]		0	2802.27	0.01	0.01	8.286	8.61088e-17	7.80361e-17	0.138619			0	658113			5453397		High	Not Found	Not Found	High	High	5.386e-05	6.305e-16	44	39.21
[R].TAGKEDHMFVDVCSQCHPFYTGK.[Q]	2xCarbamidomethyl [C13; C16]	1.34562e-10	9.41136e-06	1	1	3	A0A0L0LRS8	A0A0L0LRS8 [26-48]		1	2714.18	1.372	1.475	2.231	0.946612	0.893066	0.920386	0	0	0	3.83763e+06	5.26361e+06	5661632	8563250		Peak Found	High	High	High	High	5.386e-05	2.903e-08	28	41.41
[K].EDHMFVDVCSQCHPFYTGK.[Q]	2xCarbamidomethyl [C9; C12]	7.66006e-10	9.41136e-06	1	1	1	A0A0L0LRS8	A0A0L0LRS8 [30-48]		0	2356.98														No Quan Values	High	Not Found	Not Found	Not Found	High	5.386e-05	1.525e-07	36
A0A2K9B8H7	Cation-transporting ATPase OS=Bifidobacterium breve OX=1685 GN=CNCMI4321_1301 PE=4 SV=1	0	64.822	12	8	16	8	870	93	7.12	334	8	0	1.645	1.475	1.449	0.665082	0.738626	0.98284	59.4	39.27	55.54	7.85054e+06	1.25297e+07	1.0718e+07	1.24451e+07	High	High	High	High	1
Annotated Sequence	Modifications	Qvality PEP	Qvality q-value	# Protein Groups	# Proteins	# PSMs	Master Protein Accessions	Positions in Master Proteins	Modifications in Master Proteins	# Missed Cleavages	Theo. MH+ [Da]	Abundance Ratio: (1) / (0 - Chemostat)	Abundance Ratio: (2) / (0 - Chemostat)	Abundance Ratio: (3) / (0 - Chemostat)	Abundance Ratio Adj. P-Value: (1) / (0 - Chemostat)	Abundance Ratio Adj. P-Value: (2) / (0 - Chemostat)	Abundance Ratio Adj. P-Value: (3) / (0 - Chemostat)	Abundance Ratio Variability [%]: (1) / (0 - Chemostat)	Abundance Ratio Variability [%]: (2) / (0 - Chemostat)	Abundance Ratio Variability [%]: (3) / (0 - Chemostat)	Abundances (Grouped): 0 - Chemostat	Abundances (Grouped): 1	Abundances (Grouped): 2	Abundances (Grouped): 3	Quan Info	Found in Sample: [S1] F1: Sample, 0 - Chemostat	Found in Sample: [S2] F2: Sample, 1	Found in Sample: [S3] F3: Sample, 2	Found in Sample: [S4] F4: Sample, 3	Confidence (by Search Engine): Mascot	Percolator q-Value (by Search Engine): Mascot	Percolator PEP (by Search Engine): Mascot	Ions Score (by Search Engine): Mascot	Top Apex RT [min]
[R].LESIIER.[A]		6.3199e-08	9.41136e-06	1	1	3	A0A0L0LRS9	A0A0L0LRS9 [78-84]		0	859.488	0.554	0.569	0.231	0.732836	0.838202	0.00951615	0	0	0	126000072	69823064	71669238	29071320		High	High	Peak Found	High	High	5.386e-05	1.025e-05	39	29.12
[K].TITVELEQR.[S]		6.30512e-16	9.41136e-06	1	1	9	A0A0L0LRS9	A0A0L0LRS9 [23-31]		0	1088.59	0.617	0.557	1.076	0.836163	0.822494	0.955251	0	0	0	6.61216e+07	40822396	36849442	7.11519e+07		High	High	High	High	High	5.386e-05	7.071e-15	53	35.06
[K].AHDEHNDAHIGDLVSIMETRPLSK.[T]	1xOxidation [M17]	1.24513e-07	9.41136e-06	1	1	3	A0A0L0LRS9	A0A0L0LRS9 [49-72]		0	2701.3	0.396	0.536	0.817	0.387928	0.770111	0.688388	0	0	0	8.53066e+06	3.37509e+06	4.57319e+06	6.97167e+06		High	Peak Found	Peak Found	Peak Found	High	5.386e-05	1.944e-05	24	39.35
[K].AHDEHNDAHIGDLVSIMETRPLSK.[T]		6.30512e-16	9.41136e-06	1	1	4	A0A0L0LRS9	A0A0L0LRS9 [49-72]		0	2685.3	4.291	8.081	7.933	0.14725	0.0281451	0.0969456	0	0	0	1.57833e+06	6772057	12754829	12520676		Peak Found	High	High	High	High	5.386e-05	6.305e-16	29	53.79
A0A2K9ASB0	Uncharacterized protein OS=Bifidobacterium breve OX=1685 GN=NRBB57_1203 PE=4 SV=1	0	26.257	18	4	12	4	340	38.8	8.03	267	4	0	1.847	1.535	1.43	0.407694	0.602316	0.98284	10.36	19.01	125.03	1.07414e+07	1.86607e+07	1.64943e+07	1.51817e+07	High	High	High	High	1
Annotated Sequence	Modifications	Qvality PEP	Qvality q-value	# Protein Groups	# Proteins	# PSMs	Master Protein Accessions	Positions in Master Proteins	Modifications in Master Proteins	# Missed Cleavages	Theo. MH+ [Da]	Abundance Ratio: (1) / (0 - Chemostat)	Abundance Ratio: (2) / (0 - Chemostat)	Abundance Ratio: (3) / (0 - Chemostat)	Abundance Ratio Adj. P-Value: (1) / (0 - Chemostat)	Abundance Ratio Adj. P-Value: (2) / (0 - Chemostat)	Abundance Ratio Adj. P-Value: (3) / (0 - Chemostat)	Abundance Ratio Variability [%]: (1) / (0 - Chemostat)	Abundance Ratio Variability [%]: (2) / (0 - Chemostat)	Abundance Ratio Variability [%]: (3) / (0 - Chemostat)	Abundances (Grouped): 0 - Chemostat	Abundances (Grouped): 1	Abundances (Grouped): 2	Abundances (Grouped): 3	Quan Info	Found in Sample: [S1] F1: Sample, 0 - Chemostat	Found in Sample: [S2] F2: Sample, 1	Found in Sample: [S3] F3: Sample, 2	Found in Sample: [S4] F4: Sample, 3	Confidence (by Search Engine): Mascot	Percolator q-Value (by Search Engine): Mascot	Percolator PEP (by Search Engine): Mascot	Ions Score (by Search Engine): Mascot	Top Apex RT [min]
[K].SKEELFNLR.[F]		6.30512e-16	9.41136e-06	1	1	5	A0A0L0LRT1	A0A0L0LRT1 [28-36]		1	1135.61	0.518	0.451	1.104	0.652923	0.614879	0.966342	0	0	0	128584560	66657928	57997432	141908848		High	High	High	High	High	5.386e-05	9.896e-15	55	36.11
[K].TNAEIEGFLKK.[S]		6.30512e-16	9.41136e-06	1	1	6	A0A0L0LRT1	A0A0L0LRT1 [17-27]		1	1249.68	1.2	0.916	1.482	0.914686	0.993953	0.987045	0	0	0	46759174	56106478	42825958	69303824		High	High	High	High	High	5.386e-05	6.305e-16	48	38.75
[K].TNAEIEGFLK.[K]		6.30512e-16	9.41136e-06	1	1	4	A0A0L0LRT1	A0A0L0LRT1 [17-26]		0	1121.58	1.665	1.328	2.12	0.61187	0.848655	0.806338	0	0	0	41907928	69781920	55634436	88841088		High	High	High	High	High	5.386e-05	6.305e-16	50	47.07
[R].ERELGISQEPAATESK.[E]		6.30512e-16	9.41136e-06	1	1	7	A0A0L0LRT1	A0A0L0LRT1 [66-81]		1	1744.87	0.323	0.313	0.842	0.239146	0.320368	0.818882	0	0	0	32791116	1.05956e+07	1.02586e+07	2.76068e+07		High	High	High	High	High	5.386e-05	3.548e-15	26	25.27
[R].FQHATGQLENTAR.[L]		6.30512e-16	9.41136e-06	1	1	11	A0A0L0LRT1	A0A0L0LRT1 [37-49]		0	1472.72	1.528	1.445	1.026	0.763681	0.853177	0.930667	0	0	0	3.1725e+07	48489073	4.58395e+07	32552323		High	High	High	High	High	5.386e-05	6.305e-16	43	20.32
[R].ELGISQEPAATESK.[E]		6.30512e-16	9.41136e-06	1	1	5	A0A0L0LRT1	A0A0L0LRT1 [68-81]		0	1459.73	0.335	0.394	0.976	0.249211	0.522317	0.905474	0	0	0	35335356	11825978	13906037	34502032		High	High	High	High	High	5.386e-05	6.305e-16	70	29.3
[M].AVGTADYSIK.[N]		6.30512e-16	9.41136e-06	1	1	3	A0A0L0LRT1	A0A0L0LRT1 [2-11]		0	1024.53	0.257	0.477	0.615	0.0483075	0.673189	0.475923	0	0	0	112619960	28902690	53683468	69264904		High	Peak Found	High	High	High	5.386e-05	1.074e-13	35	26.89
[K].EELFNLR.[F]		0.000135413	0.000142714	1	1	4	A0A0L0LRT1	A0A0L0LRT1 [30-36]		0	920.484	1.368	1.574	2.101	0.959906	0.791448	0.925048	0	0	0	13529458	18503064	21290410	28428486		High	High	High	High	High	0.0001273	0.0002648	27	46.31
A0A0L0LV68	Ribonuclease PH OS=Bifidobacterium breve OX=1685 GN=rph PE=3 SV=1	0	85.727	28	5	20	5	258	28.2	6.55	756	5	0	0.804	0.98	1.398	0.853355	0.999915	0.98284	61.36	44.94	44.91	1.6402e+07	1.59722e+07	1.97413e+07	2.98306e+07	High	High	High	High	1
Annotated Sequence	Modifications	Qvality PEP	Qvality q-value	# Protein Groups	# Proteins	# PSMs	Master Protein Accessions	Positions in Master Proteins	Modifications in Master Proteins	# Missed Cleavages	Theo. MH+ [Da]	Abundance Ratio: (1) / (0 - Chemostat)	Abundance Ratio: (2) / (0 - Chemostat)	Abundance Ratio: (3) / (0 - Chemostat)	Abundance Ratio Adj. P-Value: (1) / (0 - Chemostat)	Abundance Ratio Adj. P-Value: (2) / (0 - Chemostat)	Abundance Ratio Adj. P-Value: (3) / (0 - Chemostat)	Abundance Ratio Variability [%]: (1) / (0 - Chemostat)	Abundance Ratio Variability [%]: (2) / (0 - Chemostat)	Abundance Ratio Variability [%]: (3) / (0 - Chemostat)	Abundances (Grouped): 0 - Chemostat	Abundances (Grouped): 1	Abundances (Grouped): 2	Abundances (Grouped): 3	Quan Info	Found in Sample: [S1] F1: Sample, 0 - Chemostat	Found in Sample: [S2] F2: Sample, 1	Found in Sample: [S3] F3: Sample, 2	Found in Sample: [S4] F4: Sample, 3	Confidence (by Search Engine): Mascot	Percolator q-Value (by Search Engine): Mascot	Percolator PEP (by Search Engine): Mascot	Ions Score (by Search Engine): Mascot	Top Apex RT [min]
[K].LGEFAPTK.[T]		2.10768e-15	9.41136e-06	1	1	3	A0A0L0LRT2	A0A0L0LRT2 [71-78]		0	862.467	0.824	0.398	0.181	0.977052	0.481031	0.00213711	0	0	0	193563744	159517696	77084824	35005404		High	High	High	Peak Found	High	5.386e-05	7.538e-13	68	26.61
[R].RSMITPDFIGHTFAVHDGR.[K]	1xOxidation [M3]	6.99277e-07	9.41136e-06	1	1	1	A0A0L0LRT2	A0A0L0LRT2 [37-55]		1	2173.06	0.01	1.501	2.437	8.61088e-17	0.931879	0.901444		0	0	1.10379e+06		1.65667e+06	2.69023e+06		Peak Found	Not Found	Peak Found	High	High	5.386e-05	9.634e-05	43	44.44
[R].SMITPDFIGHTFAVHDGRK.[H]		6.30512e-16	9.41136e-06	1	1	2	A0A0L0LRT2	A0A0L0LRT2 [38-56]		1	2129.06	1.533	2.611	5.18	0.910356	0.60069	0.501345	0	0	0	737128	1.1301e+06	1.92456e+06	3.81837e+06		High	Peak Found	Peak Found	High	High	5.386e-05	6.305e-16	27	50.56
[R].SMITPDFIGHTFAVHDGR.[K]	1xOxidation [M2]	6.30512e-16	9.41136e-06	1	1	5	A0A0L0LRT2	A0A0L0LRT2 [38-55]		0	2016.96	0.603	0.806	0.911	0.809588	0.966863	0.873573	0	0	0	34850759	2.10016e+07	28092346	3.17505e+07		High	High	High	High	High	5.386e-05	6.305e-16	50	50.93
[R].SMITPDFIGHTFAVHDGR.[K]		6.30512e-16	9.41136e-06	1	1	6	A0A0L0LRT2	A0A0L0LRT2 [38-55]		0	2000.96	2.366	2.797	3.078	0.615215	0.316754	0.702922	0	0	0	8458235	2.00088e+07	2.36594e+07	26038066		High	High	High	High	High	5.386e-05	6.305e-16	28	56.42
[K].KGPFVDAHLQK.[K]		6.30512e-16	9.41136e-06	1	1	2	A0A0L0LRT2	A0A0L0LRT2 [7-17]		1	1239.68	0.01	0.106	0.01	8.61088e-17	0.00155393	8.04199e-17		0		7.80064e+07		8.26187e+06			High	Not Found	High	Not Found	High	5.386e-05	6.305e-16	51	23.62
[K].HVPVFVTEAMVGHK.[L]	1xOxidation [M10]	4.22298e-08	9.41136e-06	1	1	2	A0A0L0LRT2	A0A0L0LRT2 [57-70]		0	1566.81	0.706	0.698	1.117	0.899543	0.881605	0.907216	0	0	0	12502999	8825786	8726022	13968932		High	Peak Found	Peak Found	High	High	5.386e-05	6.982e-06	56	31.5
[K].HVPVFVTEAMVGHK.[L]		6.30512e-16	9.41136e-06	1	1	6	A0A0L0LRT2	A0A0L0LRT2 [57-70]		0	1550.81	2.121	2.829	3.112	0.647344	0.298713	0.610863	0	0	0	12534343	2.65866e+07	3.54648e+07	3.90046e+07		High	High	High	High	High	5.386e-05	6.305e-16	63	40.78
[K].GPFVDAHLQK.[K]		5.05844e-12	9.41136e-06	1	1	3	A0A0L0LRT2	A0A0L0LRT2 [8-17]		0	1111.59	1.505	0.89	1.466	0.91923	0.993953	0.995238	0	0	0	5697214	8573337	5073201	8354956		High	Peak Found	High	High	High	5.386e-05	1.268e-09	21	28.21
[R].SMITPDFIGHTFAVHDGRK.[H]	1xOxidation [M2]	0.0331403	0.00224359	1	1	1	A0A0L0LRT2	A0A0L0LRT2 [38-56]		1	2145.05	0.992	1.606	2.737	0.999962	0.915015	0.842067	0	0	0	506487	502243	813586	1.38613e+06		High	Peak Found	Peak Found	Peak Found	High	0.0007729	0.008483	10	45
A0A2K9AM55	Phosphoglucosamine mutase OS=Bifidobacterium breve OX=1685 GN=glmM PE=3 SV=1	0	327.863	60	20	73	20	474	50.3	5.17	2475	20	0	1.156	0.983	1.397	0.94968	0.997418	0.98284	51.45	55.7	95.97	1.78195e+08	1.85249e+08	1.84507e+08	2.31394e+08	High	High	High	High	1
Annotated Sequence	Modifications	Qvality PEP	Qvality q-value	# Protein Groups	# Proteins	# PSMs	Master Protein Accessions	Positions in Master Proteins	Modifications in Master Proteins	# Missed Cleavages	Theo. MH+ [Da]	Abundance Ratio: (1) / (0 - Chemostat)	Abundance Ratio: (2) / (0 - Chemostat)	Abundance Ratio: (3) / (0 - Chemostat)	Abundance Ratio Adj. P-Value: (1) / (0 - Chemostat)	Abundance Ratio Adj. P-Value: (2) / (0 - Chemostat)	Abundance Ratio Adj. P-Value: (3) / (0 - Chemostat)	Abundance Ratio Variability [%]: (1) / (0 - Chemostat)	Abundance Ratio Variability [%]: (2) / (0 - Chemostat)	Abundance Ratio Variability [%]: (3) / (0 - Chemostat)	Abundances (Grouped): 0 - Chemostat	Abundances (Grouped): 1	Abundances (Grouped): 2	Abundances (Grouped): 3	Quan Info	Found in Sample: [S1] F1: Sample, 0 - Chemostat	Found in Sample: [S2] F2: Sample, 1	Found in Sample: [S3] F3: Sample, 2	Found in Sample: [S4] F4: Sample, 3	Confidence (by Search Engine): Mascot	Percolator q-Value (by Search Engine): Mascot	Percolator PEP (by Search Engine): Mascot	Ions Score (by Search Engine): Mascot	Top Apex RT [min]
[R].MPSGEIR.[N]	1xOxidation [M1]	5.86785e-09	9.41136e-06	1	1	1	A0A0L0LRT6	A0A0L0LRT6 [177-183]		0	805.387	0.043	0.362	0.104	5.3635e-05	0.538224	0.00597705	0	0	0	4.35377e+06	187399	1.57564e+06	453975		High	Peak Found	Peak Found	Peak Found	High	5.386e-05	1.064e-06	42	18.49
[K].QGDVIETGAQADIKPGNNLPLK.[N]		6.30512e-16	9.41136e-06	1	1	13	A0A0L0LRT6	A0A0L0LRT6 [113-134]		0	2278.2	0.69	0.632	1.41	0.902519	0.890747	0.999011	0	0	0	36596522	2.52436e+07	2.31132e+07	5.1598e+07		High	High	High	High	High	5.386e-05	6.305e-16	88	43.37
[K].NIPTGTVVHAIELRPLGGAK.[I]		6.30512e-16	9.41136e-06	1	1	10	A0A0L0LRT6	A0A0L0LRT6 [135-154]		0	2043.17	0.478	0.879	1.542	0.555235	0.999983	0.976653	0	0	0	169330196	8.10212e+07	1.48789e+08	2.61117e+08		High	High	High	High	High	5.386e-05	6.305e-16	65	48.62
[R].IALLHFADGEKR.[Y]		6.30512e-16	9.41136e-06	1	1	3	A0A0L0LRT6	A0A0L0LRT6 [92-103]		1	1369.76	0.579	0.809	0.883	0.766037	0.967032	0.855042	0	0	0	29219390	16914618	23645812	25810638		Peak Found	High	High	High	High	5.386e-05	8.533e-15	26	38.82
[R].IALLHFADGEK.[R]		9.02186e-11	9.41136e-06	1	1	6	A0A0L0LRT6	A0A0L0LRT6 [92-102]		0	1213.66	1.036	1.336	0.601	0.976631	0.858538	0.524522	0	0	0	3.69052e+07	3.82174e+07	4.93087e+07	22183535		High	High	High	High	High	5.386e-05	1.981e-08	33	45.62
[R].VYKPTSAGR.[R]		2.28538e-10	9.41136e-06	1	1	3	A0A0L0LRT6	A0A0L0LRT6 [5-13]		0	978.537	0.01	0.322	0.042	8.61088e-17	0.413286	3.79004e-05	0	0	0	2.04096e+06	16664.2	658206	86522.1		High	Peak Found	High	High	High	5.386e-05	4.808e-08	37	18.13
[R].SAGAAVQLVAK.[D]		6.30512e-16	9.41136e-06	1	1	5	A0A0L0LRT6	A0A0L0LRT6 [158-168]		0	1014.59	0.917	0.799	1.655	0.999962	0.980578	0.95299	0	0	0	222988928	204430944	178142752	369064448		High	High	High	High	High	5.386e-05	6.305e-16	43	27.51
[R].ATVGEVGNEDHANVQLGK.[A]		6.30512e-16	9.41136e-06	1	1	9	A0A0L0LRT6	A0A0L0LRT6 [191-208]		0	1837.9	0.822	0.432	1.062	0.975902	0.567716	0.948809	0	0	0	139263206	114447917	60161118	147895532		High	High	High	High	High	5.386e-05	6.305e-16	92	28.27
[R].GGKPPVSPWGK.[G]		6.30512e-16	9.41136e-06	1	1	4	A0A0L0LRT6	A0A0L0LRT6 [239-249]		0	1109.61	2.49	1.625	2.79	0.570485	0.840941	0.8121	0	0	0	7.55984e+06	18823142	12284394	21088360		High	High	High	High	High	5.386e-05	2.262e-15	35	24.91
[R].GESMNPVDHPHGGR.[T]	1xOxidation [M4]	6.30512e-16	9.41136e-06	1	1	6	A0A0L0LRT6	A0A0L0LRT6 [223-236]		0	1505.65	0.01	0.128	0.021	8.61088e-17	0.0507169	3.49593e-07	0	0	0	5.0847e+06	33588.4	649942	108548		High	Peak Found	High	High	High	5.386e-05	6.305e-16	49	17.94
[R].GESMNPVDHPHGGR.[T]		6.30512e-16	9.41136e-06	1	1	3	A0A0L0LRT6	A0A0L0LRT6 [223-236]		0	1489.66	0.31	0.744	0.475	0.346471	0.946327	0.466127	0	0	0	2.60551e+06	807978	1.939e+06	1.23705e+06		High	High	Peak Found	High	High	5.386e-05	6.305e-16	32	19
[K].VAEIEYDPNR.[S]		0.000804416	0.000142714	1	1	6	A0A0L0LRT6	A0A0L0LRT6 [79-88]		0	1205.58	0.43	0.486	0.056	0.479079	0.726859	7.0146e-06	0	0	0	6.02577e+07	2.59147e+07	2.93145e+07	3.34958e+06		High	High	High	Peak Found	High	0.0001273	0.0002963	64	30.39
[R].NASVSDFSDLTR.[S]		1.52337e-05	0.000142714	1	1	3	A0A0L0LRT6	A0A0L0LRT6 [15-26]		0	1311.62	0.612	1.094	1.356	0.848138	0.941784	0.999307	0	0	0	47108312	28817834	51541144	63887512		Peak Found	High	High	High	High	0.0001022	0.0002648	59	43.51
[R].RNASVSDFSDLTR.[S]		0.000128477	0.000142714	1	1	3	A0A0L0LRT6	A0A0L0LRT6 [14-26]		1	1467.72	0.996	0.787	1.348	0.987808	0.952276	0.991573	0	0	0	1.1167e+06	1112428	879073	1504957		High	High	Peak Found	High	High	0.0001273	0.0002648	34	37.09
[K].DGAYAQLR.[M]		0.0218679	0.00179432	1	1	1	A0A0L0LRT6	A0A0L0LRT6 [169-176]		0	893.448	0.01	0.28	0.423	8.61088e-17	0.150738	0.153908		0	0	19129160		5360066	8.0885e+06		High	Not Found	Peak Found	Peak Found	High	0.0006421	0.004886	43	25.32
[R].MPSGEIR.[N]		0.0358657	0.00224359	1	1	2	A0A0L0LRT6	A0A0L0LRT6 [177-183]		0	789.392	3.502	2.415	1.297	0.283217	0.481031	0.985516	0	0	0	5.64567e+06	19771248	13633518	7319823		Peak Found	Peak Found	High	High	High	0.0007729	0.009356	35	20.23
A0A2N6TTM0	Multifunctional fusion protein OS=Bifidobacterium breve OX=1685 GN=der PE=3 SV=1	0	132.781	22	13	29	13	709	77.8	5.36	817	13	0	1.072	1.076	1.395	0.978332	0.955188	0.98284	43	24.24	53.18	5.01731e+08	3.97388e+08	3.29205e+08	5.4539e+08	High	High	High	High	1
Annotated Sequence	Modifications	Qvality PEP	Qvality q-value	# Protein Groups	# Proteins	# PSMs	Master Protein Accessions	Positions in Master Proteins	Modifications in Master Proteins	# Missed Cleavages	Theo. MH+ [Da]	Abundance Ratio: (1) / (0 - Chemostat)	Abundance Ratio: (2) / (0 - Chemostat)	Abundance Ratio: (3) / (0 - Chemostat)	Abundance Ratio Adj. P-Value: (1) / (0 - Chemostat)	Abundance Ratio Adj. P-Value: (2) / (0 - Chemostat)	Abundance Ratio Adj. P-Value: (3) / (0 - Chemostat)	Abundance Ratio Variability [%]: (1) / (0 - Chemostat)	Abundance Ratio Variability [%]: (2) / (0 - Chemostat)	Abundance Ratio Variability [%]: (3) / (0 - Chemostat)	Abundances (Grouped): 0 - Chemostat	Abundances (Grouped): 1	Abundances (Grouped): 2	Abundances (Grouped): 3	Quan Info	Found in Sample: [S1] F1: Sample, 0 - Chemostat	Found in Sample: [S2] F2: Sample, 1	Found in Sample: [S3] F3: Sample, 2	Found in Sample: [S4] F4: Sample, 3	Confidence (by Search Engine): Mascot	Percolator q-Value (by Search Engine): Mascot	Percolator PEP (by Search Engine): Mascot	Ions Score (by Search Engine): Mascot	Top Apex RT [min]
[K].LHQLLQK.[-]		1.46895e-07	9.41136e-06	1	1	1	A0A0L0LRU5	A0A0L0LRU5 [58-64]		0	879.541	0.01	0.364	0.175	8.61088e-17	0.503803	0.0625263		0	0	3577582		1.30261e+06	626707		High	Not Found	Peak Found	Peak Found	High	5.386e-05	2.273e-05	15	20.06
[R].ALSADAVLR.[G]		1.66714e-15	9.41136e-06	1	1	5	A0A0L0LRU5	A0A0L0LRU5 [43-51]		0	915.526	0.958	0.757	1.381	0.992057	0.967032	0.996469	0	0	0	101554088	9.73247e+07	76859723	1.40246e+08		High	High	High	High	High	5.386e-05	6.02e-13	63	34.79
[K].KLHQLLQK.[-]		1.61183e-14	9.41136e-06	1	1	1	A0A0L0LRU5	A0A0L0LRU5 [57-64]		1	1007.64	0.01	0.087	0.016	8.61088e-17	0.0162658	1.63581e-07		0	0	2.03308e+06		177613	33519.8		High	Not Found	Peak Found	Peak Found	High	5.386e-05	5.25e-12	20	19.27
[K].VMQAGSAMR.[H]	2xOxidation [M2; M8]	0.000673915	0.000142714	1	1	2	A0A0L0LRU5	A0A0L0LRU5 [22-30]		0	982.444	0.107	0.861	0.272	0.0899198	0.972056	0.470413	0	0	0	755592	80614.8	650405	205699		Peak Found	High	Peak Found	High	High	0.0001273	0.0002822	17	17.48
[K].VMQAGSAMR.[H]	1xOxidation [M8]	0.0768217	0.00302127	1	1	1	A0A0L0LRU5	A0A0L0LRU5 [22-30]		0	966.45	0.141	2.363	0.614	0.31376	0.809923	0.949184	0	0	0	165571	23302.5	391208	101723		Peak Found	Peak Found	Peak Found	High	High	0.001035	0.02022	26	18.27
A0A0L0LPV5	Histidine--tRNA ligase OS=Bifidobacterium breve OX=1685 GN=hisS PE=3 SV=1	0	224.106	45	17	57	17	487	52.8	4.94	2005	17	0	0.809	0.549	1.394	0.855013	0.458437	0.98284	46.29	67.54	37.27	1.25286e+08	1.03981e+08	8.8813e+07	1.57054e+08	High	High	High	High	1
Annotated Sequence	Modifications	Qvality PEP	Qvality q-value	# Protein Groups	# Proteins	# PSMs	Master Protein Accessions	Positions in Master Proteins	Modifications in Master Proteins	# Missed Cleavages	Theo. MH+ [Da]	Abundance Ratio: (1) / (0 - Chemostat)	Abundance Ratio: (2) / (0 - Chemostat)	Abundance Ratio: (3) / (0 - Chemostat)	Abundance Ratio Adj. P-Value: (1) / (0 - Chemostat)	Abundance Ratio Adj. P-Value: (2) / (0 - Chemostat)	Abundance Ratio Adj. P-Value: (3) / (0 - Chemostat)	Abundance Ratio Variability [%]: (1) / (0 - Chemostat)	Abundance Ratio Variability [%]: (2) / (0 - Chemostat)	Abundance Ratio Variability [%]: (3) / (0 - Chemostat)	Abundances (Grouped): 0 - Chemostat	Abundances (Grouped): 1	Abundances (Grouped): 2	Abundances (Grouped): 3	Quan Info	Found in Sample: [S1] F1: Sample, 0 - Chemostat	Found in Sample: [S2] F2: Sample, 1	Found in Sample: [S3] F3: Sample, 2	Found in Sample: [S4] F4: Sample, 3	Confidence (by Search Engine): Mascot	Percolator q-Value (by Search Engine): Mascot	Percolator PEP (by Search Engine): Mascot	Ions Score (by Search Engine): Mascot	Top Apex RT [min]
[R].LYDTTGCGNTLDFTNTHVTTFAVDSLR.[Y]	1xCarbamidomethyl [C7]	6.30512e-16	9.41136e-06	1	1	1	A0A0L0LRU7	A0A0L0LRU7 [361-387]		0	3019.41														No Quan Values	High	Not Found	Not Found	Not Found	High	5.386e-05	6.305e-16	60
[R].LFNEPGLTFIDQAMK.[Q]		6.30512e-16	9.41136e-06	1	1	2	A0A0L0LRU7	A0A0L0LRU7 [56-70]		0	1723.87	4.963	3.373	2.066	0.158243	0.369285	0.967999	0	0	0	945386	4.69209e+06	3.18834e+06	1.95279e+06		Peak Found	High	Peak Found	High	High	5.386e-05	6.305e-16	71	73.26
[R].IGIDGFR.[F]		6.3732e-07	9.41136e-06	1	1	3	A0A0L0LRU7	A0A0L0LRU7 [393-399]		0	777.425	1.033	0.937	0.71	0.999008	0.994478	0.686489	0	0	0	6.38198e+06	6.59563e+06	5.97938e+06	4.52817e+06		High	Peak Found	High	High	High	5.386e-05	8.853e-05	32	40.18
[R].IPSLNLR.[E]		1.04472e-06	9.41136e-06	1	1	3	A0A0L0LRU7	A0A0L0LRU7 [78-84]		0	812.499	2.055	1.443	2.044	0.816855	0.92962	0.968583	0	0	0	1.62296e+06	3.33462e+06	2.34269e+06	3.31656e+06		High	High	Peak Found	High	High	5.386e-05	0.0001373	11	39.37
[R].VSEFDEESESKPAGR.[L]		2.07589e-12	9.41136e-06	1	1	3	A0A0L0LRU7	A0A0L0LRU7 [748-762]		0	1666.76	0.923	0.059	0.01	0.967817	0.00152126	8.04199e-17	0	0		5.64727e+06	5.21184e+06	332406			High	High	Peak Found	Not Found	High	5.386e-05	5.419e-10	83	22.45
[R].SDMLLGNLK.[M]		2.03431e-14	9.41136e-06	1	1	3	A0A0L0LRU7	A0A0L0LRU7 [425-433]		0	990.529	100	100	100	8.61088e-17	7.80361e-17	8.04199e-17					7.05909e+06	6.99506e+06	9815528		Not Found	High	High	High	High	5.386e-05	6.552e-12	40	45.31
[R].FDLAATLAR.[QL]		6.48524e-16	9.41136e-06	2	2	1	A0A2K9B295; A0A0L0LRU7	A0A2K9B295 [338-346]; A0A0L0LRU7 [400-408]		0	977.541	2.621	2.091	3.483	0.470998	0.61622	0.591788	0	0	0	9052906	23725592	18933834	31528632	Shared	Peak Found	Peak Found	Peak Found	High	High	5.386e-05	2.287e-13	55	52.74
[R].DGTNDNHSVNFGHEGPSGDQIIVQQR.[Q]		6.30512e-16	9.41136e-06	1	1	4	A0A0L0LRU7	A0A0L0LRU7 [544-569]		0	2821.29	0.836	0.508	1.116	0.955721	0.81391	0.936253	0	0	0	2.20576e+06	1.84499e+06	1.12097e+06	2.46225e+06		High	High	Peak Found	High	High	5.386e-05	6.305e-16	25	38.08
[R].VNGPWDPDHGVSFNPYK.[L]		0.00380468	0.000142714	1	1	1	A0A0L0LRU7	A0A0L0LRU7 [115-131]		0	1928.89	1.737	1.432	1.296	0.876302	0.941363	0.98683	0	0	0	1.23813e+06	2151054	1.77309e+06	1.60426e+06		Peak Found	High	Peak Found	Peak Found	High	0.0001273	0.0008376	11	51.25
[R].YATRPGLYFTDDGGADAIVR.[S]		0.000176138	0.000142714	1	1	1	A0A0L0LRU7	A0A0L0LRU7 [9-28]		0	2158.06	0.649	0.01	0.807	0.880331	7.80361e-17	0.855096	0		0	1.09673e+06	711703		885467		Peak Found	High	Not Found	Peak Found	High	0.0001273	0.0002648	19	50.57
[K].QFNLTSR.[L]		0.00020941	0.000142714	1	1	2	A0A0L0LRU7	A0A0L0LRU7 [631-637]		0	865.453	100	100	100	8.61088e-17	7.80361e-17	8.04199e-17					17051732	7.5953e+06	9224627		Not Found	High	High	Peak Found	High	0.0001273	0.0002648	12	28.45
[R].QEVIDMVR.[A]		0.0209481	0.00179432	1	1	2	A0A0L0LRU7	A0A0L0LRU7 [305-312]		0	989.508	2.994	6.288	4.735	0.445852	0.133445	0.520129	0	0	0	447959	1341408	2.81695e+06	2.12102e+06		Peak Found	High	High	Peak Found	High	0.0006421	0.004617	21	37.03
[R].KFWLTDVDR.[M]		0.0306527	0.00224359	1	1	4	A0A0L0LRU7	A0A0L0LRU7 [468-476]		1	1179.62	1.038	1.008	1.494	0.999962	0.998988	0.999651	0	0	0	879888	913274	886932	1.31458e+06		Peak Found	High	High	High	High	0.0007729	0.007688	30	46.39
[K].LLLDPYAK.[AG]		0.0363953	0.00224359	2	2	2	A0A2K9B295; A0A0L0LRU7	A0A2K9B295 [83-90]; A0A0L0LRU7 [132-139]		0	932.545	1.528	1.321	1.076	0.895086	0.903804	0.893676	0	0	0	1.49281e+07	2.28079e+07	19717904	16058348	Shared	High	Peak Found	High	Peak Found	High	0.0007729	0.009527	21	45.44
A0A0L0LRU7	Glycogen debranching enzyme GlgX OS=Bifidobacterium breve OX=1685 GN=glgX PE=4 SV=1	0	129.431	23	14	32	12	815	92.2	5.21	551	14	2	1.528	1.375	1.391	0.685049	0.75139	0.98284	58.7	62.23	65.86	4.44471e+07	9.74409e+07	7.16829e+07	8.48122e+07	High	High	High	High	1
Annotated Sequence	Modifications	Qvality PEP	Qvality q-value	# Protein Groups	# Proteins	# PSMs	Master Protein Accessions	Positions in Master Proteins	Modifications in Master Proteins	# Missed Cleavages	Theo. MH+ [Da]	Abundance Ratio: (1) / (0 - Chemostat)	Abundance Ratio: (2) / (0 - Chemostat)	Abundance Ratio: (3) / (0 - Chemostat)	Abundance Ratio Adj. P-Value: (1) / (0 - Chemostat)	Abundance Ratio Adj. P-Value: (2) / (0 - Chemostat)	Abundance Ratio Adj. P-Value: (3) / (0 - Chemostat)	Abundance Ratio Variability [%]: (1) / (0 - Chemostat)	Abundance Ratio Variability [%]: (2) / (0 - Chemostat)	Abundance Ratio Variability [%]: (3) / (0 - Chemostat)	Abundances (Grouped): 0 - Chemostat	Abundances (Grouped): 1	Abundances (Grouped): 2	Abundances (Grouped): 3	Quan Info	Found in Sample: [S1] F1: Sample, 0 - Chemostat	Found in Sample: [S2] F2: Sample, 1	Found in Sample: [S3] F3: Sample, 2	Found in Sample: [S4] F4: Sample, 3	Confidence (by Search Engine): Mascot	Percolator q-Value (by Search Engine): Mascot	Percolator PEP (by Search Engine): Mascot	Ions Score (by Search Engine): Mascot	Top Apex RT [min]
[R].DAAAIEPVSCAVHGLDLLK.[L]	1xCarbamidomethyl [C10]	6.30512e-16	9.41136e-06	1	1	1	A0A0L0LRU8	A0A0L0LRU8 [141-159]		0	1979.03	1.185	2.282	2.288	0.996536	0.701399	0.916275	0	0	0	1.18362e+06	1.40259e+06	2.70057e+06	2.70808e+06		Peak Found	High	Peak Found	Peak Found	High	5.386e-05	6.305e-16	53	67.53
[R].EQIPADSYDVIVEAVGLPATQAQAVAAAK.[K]		0.000126961	0.000142714	1	1	1	A0A0L0LRU8	A0A0L0LRU8 [218-246]		0	2925.52	0.01	1.392	1.488	8.61088e-17	0.954504	0.990239		0	0	315740		439448	469754		Peak Found	Not Found	Peak Found	High	High	0.0001273	0.0002648	28	78.26
A0A0L0LVL7	D-threitol-binding protein OS=Bifidobacterium breve OX=1685 GN=thpA PE=4 SV=1	0	28.772	16	3	5	3	322	34	4.7	113	3	0	1.066	1.148	1.811	0.976492	0.995676	0.982603	0	0	0	639984	1.40047e+06	1.73505e+06	2.48682e+06	High	Peak Found	High	High	1
Annotated Sequence	Modifications	Qvality PEP	Qvality q-value	# Protein Groups	# Proteins	# PSMs	Master Protein Accessions	Positions in Master Proteins	Modifications in Master Proteins	# Missed Cleavages	Theo. MH+ [Da]	Abundance Ratio: (1) / (0 - Chemostat)	Abundance Ratio: (2) / (0 - Chemostat)	Abundance Ratio: (3) / (0 - Chemostat)	Abundance Ratio Adj. P-Value: (1) / (0 - Chemostat)	Abundance Ratio Adj. P-Value: (2) / (0 - Chemostat)	Abundance Ratio Adj. P-Value: (3) / (0 - Chemostat)	Abundance Ratio Variability [%]: (1) / (0 - Chemostat)	Abundance Ratio Variability [%]: (2) / (0 - Chemostat)	Abundance Ratio Variability [%]: (3) / (0 - Chemostat)	Abundances (Grouped): 0 - Chemostat	Abundances (Grouped): 1	Abundances (Grouped): 2	Abundances (Grouped): 3	Quan Info	Found in Sample: [S1] F1: Sample, 0 - Chemostat	Found in Sample: [S2] F2: Sample, 1	Found in Sample: [S3] F3: Sample, 2	Found in Sample: [S4] F4: Sample, 3	Confidence (by Search Engine): Mascot	Percolator q-Value (by Search Engine): Mascot	Percolator PEP (by Search Engine): Mascot	Ions Score (by Search Engine): Mascot	Top Apex RT [min]
[K].LAEDPSVEVR.[H]		3.14888e-12	9.41136e-06	1	1	1	A0A0L0LRV2	A0A0L0LRV2 [211-220]		0	1114.57	0.394	0.404	0.01	0.430166	0.62284	8.04199e-17	0	0		4.99749e+06	1.96825e+06	2.01737e+06			Peak Found	Peak Found	High	Not Found	High	5.386e-05	8.061e-10	19	27.71
[K].LSVDPEPSVR.[V]		1.54523e-09	9.41136e-06	1	1	3	A0A0L0LRV2	A0A0L0LRV2 [108-117]		0	1098.58	0.717	0.794	0.132	0.915298	0.956869	0.0170078	0	0	0	2.87492e+06	2.06256e+06	2.28149e+06	379175		High	High	High	Peak Found	High	5.386e-05	2.98e-07	41	30.46
[R].VAVAANEDDKNWLVGR.[L]		1.02557e-07	9.41136e-06	1	1	2	A0A0L0LRV2	A0A0L0LRV2 [118-133]		1	1756.9	0.487	0.508	0.332	0.719813	0.809923	0.262407	0	0	0	2312314	1.12598e+06	1.17514e+06	768613		High	Peak Found	Peak Found	Peak Found	High	5.386e-05	1.619e-05	58	40.92
[R].VFLASTMPFPNVLVK.[L]		6.30512e-16	9.41136e-06	1	1	5	A0A0L0LRV2	A0A0L0LRV2 [93-107]		0	1662.93	1.09	1.718	2.839	0.999985	0.866567	0.846207	0	0	0	1.36617e+06	1.48958e+06	2.34761e+06	3.87873e+06		High	High	High	High	High	5.386e-05	6.305e-16	34	73.92
[R].ATALLEAVAGNK.[H]		6.30512e-16	9.41136e-06	1	1	1	A0A0L0LRV2	A0A0L0LRV2 [74-85]		0	1157.65	1.59	1.129	1.876	0.918823	0.98867	0.972563	0	0	0	2.96382e+06	4.71316e+06	3347597	5.56146e+06		High	Peak Found	Peak Found	Peak Found	High	5.386e-05	6.305e-16	48	42.79
[R].AVALNPNTSADMMAK.[L]	1xOxidation [M13]	0.00323849	0.000142714	1	1	1	A0A0L0LRV2	A0A0L0LRV2 [196-210]		0	1549.73														No Quan Values	Not Found	Not Found	Not Found	High	High	0.0001273	0.000716	25
A0A2K9ARB8	HipA_C domain-containing protein OS=Bifidobacterium breve OX=1685 GN=NRBB57_0841 PE=4 SV=1	0	35.02	17	4	9	4	418	46.9	5.38	202	4	0	1.697	1.356	1.684	0.674554	0.84205	0.982603	66.37	81.31	72.23	5.76203e+06	8.99874e+06	8.36974e+06	8.85369e+06	High	High	High	High	1
Annotated Sequence	Modifications	Qvality PEP	Qvality q-value	# Protein Groups	# Proteins	# PSMs	Master Protein Accessions	Positions in Master Proteins	Modifications in Master Proteins	# Missed Cleavages	Theo. MH+ [Da]	Abundance Ratio: (1) / (0 - Chemostat)	Abundance Ratio: (2) / (0 - Chemostat)	Abundance Ratio: (3) / (0 - Chemostat)	Abundance Ratio Adj. P-Value: (1) / (0 - Chemostat)	Abundance Ratio Adj. P-Value: (2) / (0 - Chemostat)	Abundance Ratio Adj. P-Value: (3) / (0 - Chemostat)	Abundance Ratio Variability [%]: (1) / (0 - Chemostat)	Abundance Ratio Variability [%]: (2) / (0 - Chemostat)	Abundance Ratio Variability [%]: (3) / (0 - Chemostat)	Abundances (Grouped): 0 - Chemostat	Abundances (Grouped): 1	Abundances (Grouped): 2	Abundances (Grouped): 3	Quan Info	Found in Sample: [S1] F1: Sample, 0 - Chemostat	Found in Sample: [S2] F2: Sample, 1	Found in Sample: [S3] F3: Sample, 2	Found in Sample: [S4] F4: Sample, 3	Confidence (by Search Engine): Mascot	Percolator q-Value (by Search Engine): Mascot	Percolator PEP (by Search Engine): Mascot	Ions Score (by Search Engine): Mascot	Top Apex RT [min]
[R].LTNNPDDAQDLVQDTFER.[G]		6.30512e-16	9.41136e-06	1	1	1	A0A0L0LRV3	A0A0L0LRV3 [34-51]		0	2090.96	0.321	0.441	0.01	0.460093	0.783167	8.04199e-17	0	0		893207	286558	393839			High	Peak Found	Peak Found	Not Found	High	5.386e-05	6.305e-16	87	56.72
[K].SYQQVADEQGVK.[I]		6.30512e-16	9.41136e-06	1	1	3	A0A0L0LRV3	A0A0L0LRV3 [154-165]		0	1351.65	0.671	0.178	0.779	0.899543	0.269044	0.889499	0	0	0	750733	503916	133352	585000		High	Peak Found	High	High	High	5.386e-05	6.305e-16	33	23.8
A0A2K9AU97	Hydrolase OS=Bifidobacterium breve OX=1685 GN=NRBB57_0439 PE=4 SV=1	0	15.818	13	2	4	2	281	30.2	4.65	86	2	0	0.905	1.181	1.677	0.903435	0.915616	0.982603	38.91	38.72	0	7.70439e+06	7.1425e+06	9320417	6240166	High	High	High	Peak Found	1
Annotated Sequence	Modifications	Qvality PEP	Qvality q-value	# Protein Groups	# Proteins	# PSMs	Master Protein Accessions	Positions in Master Proteins	Modifications in Master Proteins	# Missed Cleavages	Theo. MH+ [Da]	Abundance Ratio: (1) / (0 - Chemostat)	Abundance Ratio: (2) / (0 - Chemostat)	Abundance Ratio: (3) / (0 - Chemostat)	Abundance Ratio Adj. P-Value: (1) / (0 - Chemostat)	Abundance Ratio Adj. P-Value: (2) / (0 - Chemostat)	Abundance Ratio Adj. P-Value: (3) / (0 - Chemostat)	Abundance Ratio Variability [%]: (1) / (0 - Chemostat)	Abundance Ratio Variability [%]: (2) / (0 - Chemostat)	Abundance Ratio Variability [%]: (3) / (0 - Chemostat)	Abundances (Grouped): 0 - Chemostat	Abundances (Grouped): 1	Abundances (Grouped): 2	Abundances (Grouped): 3	Quan Info	Found in Sample: [S1] F1: Sample, 0 - Chemostat	Found in Sample: [S2] F2: Sample, 1	Found in Sample: [S3] F3: Sample, 2	Found in Sample: [S4] F4: Sample, 3	Confidence (by Search Engine): Mascot	Percolator q-Value (by Search Engine): Mascot	Percolator PEP (by Search Engine): Mascot	Ions Score (by Search Engine): Mascot	Top Apex RT [min]
[K].IRPEGSLTVDELDK.[G]		1.10462e-13	9.41136e-06	1	1	5	A0A0L0LRV4	A0A0L0LRV4 [17-30]		0	1571.83	0.497	0.43	0.444	0.609129	0.490214	0.311698	0	0	0	1.56051e+07	7.76179e+06	6.71558e+06	6.93489e+06		High	High	High	Peak Found	High	5.386e-05	3.293e-11	15	36.78
[K].IRPEGSLTVDELDKGTHFIGK.[K]		6.30512e-16	9.41136e-06	1	1	6	A0A0L0LRV4	A0A0L0LRV4 [17-37]		1	2312.22	0.434	0.558	0.553	0.538611	0.785975	0.421305	0	0	0	1.06661e+07	4.62769e+06	5956981	5.89387e+06		High	High	High	High	High	5.386e-05	6.305e-16	20	44.79
[K].TFESLFAELSEK.[A]		2.14319e-06	9.41136e-06	1	1	6	A0A0L0LRV4	A0A0L0LRV4 [3-14]		0	1400.69	0.545	0.488	0.646	0.683669	0.775378	0.618094	0	0	0	7830335	4.26807e+06	3.82302e+06	5.05501e+06		High	High	High	High	High	5.386e-05	0.0002498	40	74.75
[K].HGLTLEDVYK.[H]		6.30512e-16	9.41136e-06	1	1	6	A0A0L0LRV4	A0A0L0LRV4 [76-85]		0	1174.61	0.539	0.48	0.697	0.645819	0.619415	0.51587	0	0	0	1.77495e+07	9574658	8.51891e+06	1.23672e+07		High	High	High	High	High	5.386e-05	2.106e-13	34	39.39
A0A0L0LU81	Cell division ATP-binding protein FtsE OS=Bifidobacterium breve OX=1685 GN=ftsE PE=3 SV=1	0	62.37	26	7	15	7	398	42.7	4.89	411	7	0	1.252	0.808	1.548	0.900828	0.896756	0.982603	27.71	29.63	55.03	1.95612e+07	1.83967e+07	1.64542e+07	2.92962e+07	High	High	High	High	1
Annotated Sequence	Modifications	Qvality PEP	Qvality q-value	# Protein Groups	# Proteins	# PSMs	Master Protein Accessions	Positions in Master Proteins	Modifications in Master Proteins	# Missed Cleavages	Theo. MH+ [Da]	Abundance Ratio: (1) / (0 - Chemostat)	Abundance Ratio: (2) / (0 - Chemostat)	Abundance Ratio: (3) / (0 - Chemostat)	Abundance Ratio Adj. P-Value: (1) / (0 - Chemostat)	Abundance Ratio Adj. P-Value: (2) / (0 - Chemostat)	Abundance Ratio Adj. P-Value: (3) / (0 - Chemostat)	Abundance Ratio Variability [%]: (1) / (0 - Chemostat)	Abundance Ratio Variability [%]: (2) / (0 - Chemostat)	Abundance Ratio Variability [%]: (3) / (0 - Chemostat)	Abundances (Grouped): 0 - Chemostat	Abundances (Grouped): 1	Abundances (Grouped): 2	Abundances (Grouped): 3	Quan Info	Found in Sample: [S1] F1: Sample, 0 - Chemostat	Found in Sample: [S2] F2: Sample, 1	Found in Sample: [S3] F3: Sample, 2	Found in Sample: [S4] F4: Sample, 3	Confidence (by Search Engine): Mascot	Percolator q-Value (by Search Engine): Mascot	Percolator PEP (by Search Engine): Mascot	Ions Score (by Search Engine): Mascot	Top Apex RT [min]
[R].MNLMLDILGHPEQSFR.[V]		6.30512e-16	9.41136e-06	1	1	1	A0A0L0LRV8	A0A0L0LRV8 [37-52]		0	1900.94	2.104	4.956	2.944	0.855864	0.253209	0.851191	0	0	0	257219	541258	1.27472e+06	757341		Peak Found	High	Peak Found	Peak Found	High	5.386e-05	6.305e-16	29	71.68
[R].IAIDGQQLSDDDFIDVWDQTK.[D]		6.30512e-16	9.41136e-06	1	1	3	A0A0L0LRV8	A0A0L0LRV8 [95-115]		0	2422.14	0.694	0.359	0.01	0.8847	0.562221	8.04199e-17	0	0		1.25002e+06	867571	448212			Peak Found	High	High	Not Found	High	5.386e-05	6.305e-16	76	76.98
[R].TSPTIILDGGHNVNAAEALR.[K]		6.30512e-16	9.41136e-06	1	1	1	A0A0L0LRV8	A0A0L0LRV8 [322-341]		0	2049.07	0.513	0.6	1.162	0.749144	0.884582	0.955787	0	0	0	2.27851e+06	1.16858e+06	1.36723e+06	2646760		High	Peak Found	Peak Found	Peak Found	High	5.386e-05	6.305e-16	42	47.17
[K].DLVALVDAK.[M]		0.012078	0.000643793	1	1	3	A0A0L0LRV8	A0A0L0LRV8 [116-124]		0	943.546	1.595	1.038	1.767	0.902553	0.991782	0.989479	0	0	0	5.14028e+06	8.19693e+06	5.33806e+06	9081500		High	High	Peak Found	High	High	0.0003116	0.002713	48	51.93
[R].MNLMLDILGHPEQSFR.[V]	1xOxidation [M1]	0.0111065	0.000643793	1	1	1	A0A0L0LRV8	A0A0L0LRV8 [37-52]		0	1916.94	0.01	3.051	2.883	8.61088e-17	0.649719	0.846863		0	0	227999		695613	657290		High	Not Found	Peak Found	Peak Found	High	0.0003116	0.002589	3	66.74
[R].TGLYTSPHLEK.[V]		0.149368	0.0041336	1	1	1	A0A0L0LRV8	A0A0L0LRV8 [80-90]		0	1245.65	2.033	1.02	0.939	0.809588	0.998381	0.973545	0	0	0	431977	878025	440444	405809		Peak Found	Peak Found	High	Peak Found	High	0.001426	0.03776	1	26.67
A0A2K9AX34	Uncharacterized protein OS=Bifidobacterium breve OX=1685 GN=NRBB57_1488 PE=4 SV=1	0	226.284	66	15	69	15	281	30.6	4.75	2323	15	0	0.874	0.907	1.547	0.919925	0.988859	0.982603	30.32	62.61	52.86	1.64227e+08	2.05334e+08	1.52903e+08	2.67561e+08	High	High	High	High	1
Annotated Sequence	Modifications	Qvality PEP	Qvality q-value	# Protein Groups	# Proteins	# PSMs	Master Protein Accessions	Positions in Master Proteins	Modifications in Master Proteins	# Missed Cleavages	Theo. MH+ [Da]	Abundance Ratio: (1) / (0 - Chemostat)	Abundance Ratio: (2) / (0 - Chemostat)	Abundance Ratio: (3) / (0 - Chemostat)	Abundance Ratio Adj. P-Value: (1) / (0 - Chemostat)	Abundance Ratio Adj. P-Value: (2) / (0 - Chemostat)	Abundance Ratio Adj. P-Value: (3) / (0 - Chemostat)	Abundance Ratio Variability [%]: (1) / (0 - Chemostat)	Abundance Ratio Variability [%]: (2) / (0 - Chemostat)	Abundance Ratio Variability [%]: (3) / (0 - Chemostat)	Abundances (Grouped): 0 - Chemostat	Abundances (Grouped): 1	Abundances (Grouped): 2	Abundances (Grouped): 3	Quan Info	Found in Sample: [S1] F1: Sample, 0 - Chemostat	Found in Sample: [S2] F2: Sample, 1	Found in Sample: [S3] F3: Sample, 2	Found in Sample: [S4] F4: Sample, 3	Confidence (by Search Engine): Mascot	Percolator q-Value (by Search Engine): Mascot	Percolator PEP (by Search Engine): Mascot	Ions Score (by Search Engine): Mascot	Top Apex RT [min]
[K].NAAYSDCK.[Y]	1xCarbamidomethyl [C7]	4.83329e-15	9.41136e-06	1	1	4	A0A0L0LRY4	A0A0L0LRY4 [272-279]		0	928.383	0.049	0.3	0.067	2.48347e-06	0.283575	1.07278e-05	0	0	0	25966302	1262325	7787990	1.72917e+06		High	High	High	High	High	5.386e-05	1.663e-12	38	18.02
[K].NVVGVTTNPSIFQK.[A]		6.30512e-16	9.41136e-06	1	1	18	A0A0L0LRY4	A0A0L0LRY4 [38-51]		0	1503.82	0.817	1.077	1.793	0.974223	0.947069	0.915	0	0	0	2.99513e+08	2.44702e+08	3.22586e+08	5.37013e+08		High	High	High	High	High	5.386e-05	6.305e-16	70	45.13
[R].IESGSLQDLIANK.[N]		6.30512e-16	9.41136e-06	1	1	6	A0A0L0LRY4	A0A0L0LRY4 [25-37]		0	1387.74	0.787	0.648	0.725	0.966676	0.915212	0.655673	0	0	0	468527612	368624556	303640410	339647338		High	High	High	High	High	5.386e-05	6.305e-16	92	51.9
[R].LAHDTENTAK.[Q]		6.30512e-16	9.41136e-06	1	1	4	A0A0L0LRY4	A0A0L0LRY4 [112-121]		0	1099.54	0.015	1.588	0.271	2.52115e-08	0.881508	0.162094	0	0	0	1.58159e+06	22998.5	2.51214e+06	429229		High	High	High	High	High	5.386e-05	6.305e-16	59	17.21
[K].LAELGINLK.[D]		6.30512e-16	9.41136e-06	1	1	17	A0A0L0LRY4	A0A0L0LRY4 [325-333]		0	970.593	0.595	0.686	0.588	0.800931	0.93628	0.429264	0	0	0	7.13684e+08	4.24331e+08	4.89596e+08	4.19759e+08		High	High	High	High	High	5.386e-05	3.563e-15	57	46.43
[K].LEADGVAAFIK.[S]		6.30512e-16	9.41136e-06	1	1	4	A0A0L0LRY4	A0A0L0LRY4 [339-349]		0	1133.62	1.256	1.135	1.283	0.959906	0.952276	0.987983	0	0	0	21468306	26974370	24370110	27533834		High	High	High	High	High	5.386e-05	6.305e-16	71	52.79
[R].LAYELFEKK.[F]		3.65898e-13	9.41136e-06	1	1	4	A0A0L0LRY4	A0A0L0LRY4 [235-243]		1	1140.63	0.961	0.702	0.333	0.988266	0.93827	0.10065	0	0	0	19160389	18420355	1.34487e+07	6386561		High	High	High	Peak Found	High	5.386e-05	1.033e-10	25	39.91
[R].LAYELFEK.[K]		3.0444e-11	9.41136e-06	1	1	10	A0A0L0LRY4	A0A0L0LRY4 [235-242]		0	1012.53	0.91	0.797	0.136	0.999962	0.980562	0.000292662	0	0	0	4.09696e+08	3.72662e+08	3.26699e+08	55864052		High	High	High	Peak Found	High	5.386e-05	7.023e-09	24	48.43
[K].IPATLEGLPAITATLAK.[G]		6.30512e-16	9.41136e-06	1	1	36	A0A0L0LRY4	A0A0L0LRY4 [139-155]		0	1679.99	0.573	0.626	1.147	0.765001	0.895709	0.9746	0	0	0	5.9802e+08	3.42813e+08	3.74453e+08	685766275		High	High	High	High	High	5.386e-05	6.305e-16	27	69.87
[K].LLEANGSDEAK.[A]		6.30512e-16	9.41136e-06	1	1	3	A0A0L0LRY4	A0A0L0LRY4 [212-222]		0	1146.56	0.118	0.312	0.023	0.000193776	0.251819	3.2771e-12	0	0	0	1.07272e+08	12702501	33516092	2.50318e+06		High	High	Peak Found	High	High	5.386e-05	6.305e-16	58	19.92
[K].VNRPNAMIK.[I]	1xOxidation [M7]	2.22827e-09	9.41136e-06	1	1	4	A0A0L0LRY4	A0A0L0LRY4 [130-138]		0	1058.58	0.01	0.156	0.033	8.61088e-17	0.0343012	2.58548e-08	0	0	0	26678744	116433	4.15631e+06	867317		High	High	High	High	High	5.386e-05	4.225e-07	39	18.75
[K].VNRPNAMIK.[I]		3.6899e-09	9.41136e-06	1	1	4	A0A0L0LRY4	A0A0L0LRY4 [130-138]		0	1042.58	0.443	0.778	0.692	0.501309	0.967032	0.637651	0	0	0	22196052	9823200	17268332	15349492		High	High	High	High	High	5.386e-05	6.841e-07	21	19.8
[K].VDVETAVR.[E]		1.71851e-11	9.41136e-06	1	1	4	A0A0L0LRY4	A0A0L0LRY4 [69-76]		0	888.479	0.391	0.262	0.359	0.312159	0.138503	0.0859071	0	0	0	546516228	213916192	142943888	195987648		High	Peak Found	High	High	High	5.386e-05	4.073e-09	58	25.25
[R].VDTAVDKLLEANGSDEAK.[A]		6.30512e-16	9.41136e-06	1	1	9	A0A0L0LRY4	A0A0L0LRY4 [205-222]		1	1874.93	0.777	0.559	1.106	0.961708	0.824542	0.966813	0	0	0	63176661	4.91127e+07	35311852	6.98789e+07		High	High	High	High	High	5.386e-05	6.305e-16	123	46.31
[R].YEQVIDAFIEGIAQADANGHDLK.[H]		6.30512e-16	9.41136e-06	1	1	18	A0A0L0LRY4	A0A0L0LRY4 [170-192]		0	2517.23	0.945	0.206	0.411	0.998242	0.0799024	0.224103	0	0	0	5.03216e+07	4.75636e+07	1.03536e+07	2.06959e+07		High	High	High	High	High	5.386e-05	6.305e-16	91	79.71
[K].YVDELVAK.[H]		1.28353e-09	9.41136e-06	1	1	7	A0A0L0LRY4	A0A0L0LRY4 [280-287]		0	936.504	0.604	0.289	0.459	0.816634	0.19593	0.213011	0	0	0	379435861	2.29148e+08	1.09565e+08	1.74005e+08		High	High	High	High	High	5.386e-05	2.495e-07	32	28.65
[R].VSIEVDPR.[L]		3.30675e-12	9.41136e-06	1	1	4	A0A0L0LRY4	A0A0L0LRY4 [104-111]		0	914.494	0.542	0.422	0.442	0.706982	0.540515	0.188242	0	0	0	538519616	2.92064e+08	2.27075e+08	2.38118e+08		High	High	High	Peak Found	High	5.386e-05	8.452e-10	38	30.57
[K].VQRPLWASTGTK.[N]		6.30512e-16	9.41136e-06	1	1	11	A0A0L0LRY4	A0A0L0LRY4 [260-271]		0	1343.74	0.69	0.796	1.048	0.910139	0.980562	0.943309	0	0	0	4.54584e+08	3.1382e+08	3.61711e+08	4.76275e+08		High	High	High	High	High	5.386e-05	6.305e-16	62	27.81
[R].SRIESGSLQDLIANK.[N]		6.30512e-16	9.41136e-06	1	1	7	A0A0L0LRY4	A0A0L0LRY4 [23-37]		1	1630.88	0.558	0.626	0.926	0.741139	0.895673	0.880455	0	0	0	123065366	68719400	76999486	113992108		High	High	High	High	High	5.386e-05	6.305e-16	55	45.62
[K].SWDSVLADVQSGIDRVNA.[-]		5.63506e-10	9.41136e-06	1	1	3	A0A0L0LRY4	A0A0L0LRY4 [350-367]		1	1931.95	8.868	3.579	5.566	0.0252723	0.581898	0.515	0	0	0	124115	1100659	444226	690814		High	Peak Found	Peak Found	High	High	5.386e-05	1.137e-07	98	77.85
[K].SWDSVLADVQSGIDR.[V]		6.30512e-16	9.41136e-06	1	1	17	A0A0L0LRY4	A0A0L0LRY4 [350-364]		0	1647.8	0.729	0.832	1.485	0.936188	0.992304	0.986902	0	0	0	1.43385e+08	1.04582e+08	1.19292e+08	212889715		High	High	High	High	High	5.386e-05	6.305e-16	47	71.35
[K].TLNALADHGNGAPSIEGTYEESHAVINK.[L]		6.30512e-16	9.41136e-06	1	1	16	A0A0L0LRY4	A0A0L0LRY4 [297-324]		0	2908.41	0.872	0.89	1.433	0.992311	0.997878	0.990712	0	0	0	2.06149e+08	1.79677e+08	1.8356e+08	2.95397e+08		High	High	High	High	High	5.386e-05	6.305e-16	97	45.19
[R].TSDNGVSIWLDDLSR.[S]		6.30512e-16	9.41136e-06	1	1	10	A0A0L0LRY4	A0A0L0LRY4 [8-22]		0	1677.81	1.328	1.126	1.752	0.851055	0.933377	0.931317	0	0	0	44702596	5.93766e+07	5.03201e+07	78332975		High	High	High	High	High	5.386e-05	6.305e-16	118	72.09
[K].ALSQVGPYDAQLK.[E]		6.30512e-16	9.41136e-06	1	1	13	A0A0L0LRY4	A0A0L0LRY4 [52-64]		0	1389.74	0.506	0.539	1.424	0.624264	0.801174	0.992494	0	0	0	379671987	1.92167e+08	2.04577e+08	540556046		High	High	High	High	High	5.386e-05	6.305e-16	51	38.54
[K].DVTDKLEADGVAAFIK.[S]		6.30512e-16	9.41136e-06	1	1	76	A0A0L0LRY4	A0A0L0LRY4 [334-349]		1	1691.89	0.804	0.476	0.96	0.970375	0.672889	0.900456	0	0	0	4.79548e+08	3.85787e+08	2.28484e+08	4.60483e+08		High	High	High	High	High	5.386e-05	6.305e-16	47	63.24
[K].ELGKVDVETAVR.[E]		6.30512e-16	9.41136e-06	1	1	5	A0A0L0LRY4	A0A0L0LRY4 [65-76]		1	1315.72	0.572	0.669	1.075	0.762809	0.93059	0.953967	0	0	0	217450500	124458151	145506434	233706022		High	High	Peak Found	High	High	5.386e-05	2.141e-15	62	31.98
[R].ELTTTDVR.[N]		6.27751e-11	9.41136e-06	1	1	8	A0A0L0LRY4	A0A0L0LRY4 [77-84]		0	934.484	0.561	0.353	0.517	0.744206	0.359134	0.307139	0	0	0	94299938	52856612	3.32429e+07	48739826		High	High	High	High	High	5.386e-05	1.402e-08	54	21.21
[R].EIAEATDFVDGR.[V]		6.30512e-16	9.41136e-06	1	1	15	A0A0L0LRY4	A0A0L0LRY4 [92-103]		0	1322.62	0.584	0.64	0.86	0.785589	0.908195	0.827212	0	0	0	4.10281e+08	239531451	2.62488e+08	3.52952e+08		High	High	High	High	High	5.386e-05	6.305e-16	83	42.77
[K].HIGSVASFFVSR.[V]		6.30512e-16	9.41136e-06	1	1	18	A0A0L0LRY4	A0A0L0LRY4 [193-204]		0	1306.69	0.661	0.683	0.892	0.882738	0.934631	0.857745	0	0	0	1.8988e+08	125583290	1.29674e+08	1.69381e+08		High	High	High	High	High	5.386e-05	6.305e-16	49	49.08
[K].HIVNTMPEK.[T]	1xOxidation [M6]	6.30512e-16	9.41136e-06	1	1	4	A0A0L0LRY4	A0A0L0LRY4 [288-296]		0	1084.55	0.033	0.162	0.036	4.72889e-07	0.120382	9.49933e-06	0	0	0	9330250	311224	1.51389e+06	340484		High	High	High	High	High	5.386e-05	6.305e-16	43	18.41
[K].HIVNTMPEK.[T]		6.30512e-16	9.41136e-06	1	1	4	A0A0L0LRY4	A0A0L0LRY4 [288-296]		0	1068.55	0.87	1.172	1.469	0.988266	0.941543	0.993958	0	0	0	36852224	32056904	43187772	54142580		High	High	High	High	High	5.386e-05	6.305e-16	50	19.67
[R].NATDIFR.[E]		0.000306132	0.000142714	1	1	8	A0A0L0LRY4	A0A0L0LRY4 [85-91]		0	836.426	0.676	0.655	2.061	0.897135	0.920654	0.829859	0	0	0	3.33148e+08	2.25244e+08	2.181e+08	6.86473e+08		High	High	High	High	High	0.0001273	0.0002648	13	33.64
[K].QAVELWEK.[V]		0.0149748	0.00076207	1	1	4	A0A0L0LRY4	A0A0L0LRY4 [122-129]		0	1002.53	0.959	0.798	1.224	0.991828	0.980562	0.990103	0	0	0	1.24767e+08	119689992	99567576	152678096		High	High	High	Peak Found	High	0.0003453	0.003362	41	37.46
[K].KFAEDPR.[W]		0.0193986	0.00146966	1	1	3	A0A0L0LRY4	A0A0L0LRY4 [243-249]		1	862.442	0.039	0.055	0.046	3.00821e-08	3.61033e-05	7.96204e-07	0	0	0	68815856	2.66932e+06	3.80279e+06	3.16348e+06		High	High	Peak Found	High	High	0.000551	0.004217	14	19.33
[R].WADLAAK.[G]		0.129377	0.00402543	1	1	2	A0A0L0LRY4	A0A0L0LRY4 [250-256]		0	774.414	100	100	100	8.61088e-17	7.80361e-17	8.04199e-17					10049800	2.27538e+06	21284024		Not Found	High	Peak Found	High	High	0.001363	0.0328	29	28.4
A0A2K9B608	Glucose-1-phosphate thymidylyltransferase OS=Bifidobacterium breve OX=1685 GN=NRBB57_2086 PE=3 SV=1	0	188.255	51	12	55	12	298	33	5.15	1599	12	0	1.119	1.231	1.544	0.972022	0.8541	0.982603	47.69	32.45	32.35	2.35323e+08	3.15164e+08	3.04248e+08	4.23348e+08	High	High	High	High	1
Annotated Sequence	Modifications	Qvality PEP	Qvality q-value	# Protein Groups	# Proteins	# PSMs	Master Protein Accessions	Positions in Master Proteins	Modifications in Master Proteins	# Missed Cleavages	Theo. MH+ [Da]	Abundance Ratio: (1) / (0 - Chemostat)	Abundance Ratio: (2) / (0 - Chemostat)	Abundance Ratio: (3) / (0 - Chemostat)	Abundance Ratio Adj. P-Value: (1) / (0 - Chemostat)	Abundance Ratio Adj. P-Value: (2) / (0 - Chemostat)	Abundance Ratio Adj. P-Value: (3) / (0 - Chemostat)	Abundance Ratio Variability [%]: (1) / (0 - Chemostat)	Abundance Ratio Variability [%]: (2) / (0 - Chemostat)	Abundance Ratio Variability [%]: (3) / (0 - Chemostat)	Abundances (Grouped): 0 - Chemostat	Abundances (Grouped): 1	Abundances (Grouped): 2	Abundances (Grouped): 3	Quan Info	Found in Sample: [S1] F1: Sample, 0 - Chemostat	Found in Sample: [S2] F2: Sample, 1	Found in Sample: [S3] F3: Sample, 2	Found in Sample: [S4] F4: Sample, 3	Confidence (by Search Engine): Mascot	Percolator q-Value (by Search Engine): Mascot	Percolator PEP (by Search Engine): Mascot	Ions Score (by Search Engine): Mascot	Top Apex RT [min]
[R].LSLAVAGK.[L]		7.0049e-09	9.41136e-06	1	1	4	A0A0L0LRY9	A0A0L0LRY9 [128-135]		0	758.477	1.082	0.599	0.999	0.999883	0.903688	0.873573	0	0	0	3.53849e+06	3.82766e+06	2120229	3.53644e+06		High	High	High	High	High	5.386e-05	1.26e-06	25	29.51
[K].LSNTDASAR.[L]		6.30512e-16	9.41136e-06	1	1	1	A0A0L0LRY9	A0A0L0LRY9 [136-144]		0	934.459														No Quan Values	High	Not Found	Not Found	Not Found	High	5.386e-05	1.096e-13	51
A0A0L0LR90	50S ribosomal protein L4 OS=Bifidobacterium breve OX=1685 GN=rplD PE=3 SV=1	0	241.024	69	11	88	11	218	23.5	9.73	2874	11	0	0.968	1.085	1.544	0.976492	0.954458	0.982603	37.37	37.14	19.61	6.13471e+08	5.34744e+08	5.69949e+08	9.36299e+08	High	High	High	High	1
Annotated Sequence	Modifications	Qvality PEP	Qvality q-value	# Protein Groups	# Proteins	# PSMs	Master Protein Accessions	Positions in Master Proteins	Modifications in Master Proteins	# Missed Cleavages	Theo. MH+ [Da]	Abundance Ratio: (1) / (0 - Chemostat)	Abundance Ratio: (2) / (0 - Chemostat)	Abundance Ratio: (3) / (0 - Chemostat)	Abundance Ratio Adj. P-Value: (1) / (0 - Chemostat)	Abundance Ratio Adj. P-Value: (2) / (0 - Chemostat)	Abundance Ratio Adj. P-Value: (3) / (0 - Chemostat)	Abundance Ratio Variability [%]: (1) / (0 - Chemostat)	Abundance Ratio Variability [%]: (2) / (0 - Chemostat)	Abundance Ratio Variability [%]: (3) / (0 - Chemostat)	Abundances (Grouped): 0 - Chemostat	Abundances (Grouped): 1	Abundances (Grouped): 2	Abundances (Grouped): 3	Quan Info	Found in Sample: [S1] F1: Sample, 0 - Chemostat	Found in Sample: [S2] F2: Sample, 1	Found in Sample: [S3] F3: Sample, 2	Found in Sample: [S4] F4: Sample, 3	Confidence (by Search Engine): Mascot	Percolator q-Value (by Search Engine): Mascot	Percolator PEP (by Search Engine): Mascot	Ions Score (by Search Engine): Mascot	Top Apex RT [min]
[truncated: 9,240 more rows]

## Sheet: Retentostat_B
Accession	Description	Exp. q-value: Combined	Sum PEP Score	Coverage [%]	# Peptides	# PSMs	# Unique Peptides	# AAs	MW [kDa]	calc. pI	Score Mascot: Mascot	# Peptides (by Search Engine): Mascot	# Razor Peptides	Abundance Ratio: (1) / (0 - Chemostat)	Abundance Ratio: (2) / (0 - Chemostat)	Abundance Ratio: (3) / (0 - Chemostat)	Abundance Ratio Adj. P-Value: (1) / (0 - Chemostat)	Abundance Ratio Adj. P-Value: (2) / (0 - Chemostat)	Abundance Ratio Adj. P-Value: (3) / (0 - Chemostat)	Abundance Ratio Variability [%]: (1) / (0 - Chemostat)	Abundance Ratio Variability [%]: (2) / (0 - Chemostat)	Abundance Ratio Variability [%]: (3) / (0 - Chemostat)	Abundances (Grouped): 0 - Chemostat	Abundances (Grouped): 1	Abundances (Grouped): 2	Abundances (Grouped): 3	Found in Sample: [S5] F5: Sample, 0 - Chemostat	Found in Sample: [S6] F6: Sample, 1	Found in Sample: [S7] F7: Sample, 2	Found in Sample: [S8] F8: Sample, 3	# Protein Groups	Modifications
[truncated: 10,678 more rows]

[truncated: 2 more sheets: Retentostat_C, Chemostat_ABC]
